# Supplementary material for: DeepGraphMolGen, a multi-objective, computational strategy for generating molecules with desirable properties: a graph convolution and reinforcement learning approach
Source: J Cheminform. 2020 Sep 4;12:53. doi: 10.1186/s13321-020-00454-3 (PMC7487898; doi:10.1186/s13321-020-00454-3)
Supplement: Supplementary file 1 — Additional file 1. Molecules generated by Experiment 1 having QED > 0.8 and SA score > 0.8. [file 13321_2020_454_MOESM1_ESM.csv]

SMILES	QED	SA	pKi	Environment Reward	Total Reward	No Sterric Strain	No Problematic Functional Group
COC1=C(OC)C(C)=CC(C(OC)=C(C)O)=C1	0.819231287	0.833853115	-4.743043267	-1.100597162	-0.170312509	TRUE	TRUE
CCN(CC(C)C1=C(Cl)C=CC=C1)C(=O)N1CCC1	0.826685624	0.811510526	-3.998237295	-0.370679444	1.858567714	TRUE	TRUE
CCC(O)CN(CC)C(=O)C1=CC(F)=CC=C1	0.854027981	0.837232766	-3.836552736	-0.155930286	2.962493296	TRUE	TRUE
CC=C(C1=C(C(C)(C)C)C(OC)=CC=C1)N(C)C	0.802526132	0.808414107	-3.813690249	-0.213388307	0.290739408	TRUE	TRUE
CC=CC1=CC=C(OC)C(C(=O)N(CC)C(C)(C)C)=C1	0.831230803	0.836672959	-3.781565286	-0.124299821	0.629305936	TRUE	TRUE
CN(C)C1=CC2=CC(O)=CC=C(N3CCC3)C2=C1	0.876878657	0.865205773	-3.702615618	0.028830514	1.00851108	TRUE	TRUE
COC1=C(CO)C2=CC=C2N(C)N=C1C	0.80605641	0.822587627	-3.68469078	-0.06668504	1.693174941	TRUE	TRUE
CCN(CCN)C(=O)N1CCCN(C2=CC=C2)CC1	0.818743279	0.816792756	-3.669336796	-0.044439059	2.276306186	TRUE	TRUE
CCOC1=C2C=CN=CC2=CC(Cl)=C1OC	0.820954782	0.860524016	-3.660395909	0.010444591	2.611325773	TRUE	TRUE
CCOC1=C(F)C(Cl)=CC(C(=O)N2CCC2)=C1	0.833315687	0.889739388	-3.657128291	0.055288485	1.868071659	TRUE	TRUE
CCOC1=C(F)C2=CC(O)=C(SC)C=C2C=C1O	0.836302782	0.802250615	-3.64861747	-0.020702372	0.791810601	TRUE	TRUE
CCCCN1CCCN(C)C2=C(C=CC(OC)=C2O)C1	0.918471013	0.840838965	-3.642762841	0.105908839	1.675122947	TRUE	TRUE
CCCC1CCN1C(=O)C1=CC(O)=CC=C1	0.847655108	0.83456111	-3.642386041	0.02919188	3.136838603	TRUE	TRUE
CCOC1=C(C2=C(C)C=C2)C(O)=CC=C1OC	0.866283191	0.819870107	-3.626104383	0.049410617	1.777538171	TRUE	TRUE
CCC1=CC2=C(OCCC2)C(C(=O)NC)=C1	0.825064568	0.852704528	-3.623581997	0.043548801	1.685021365	TRUE	TRUE
CCN(C)C1=CC(OC)=CC=C1C(=O)NC1CC1=O	0.866574754	0.806403622	-3.595840375	0.066499703	2.734813323	TRUE	TRUE
CC(C#N)CC1=CC=C(C(N)=O)C(F)=C1	0.816154777	0.808206577	-3.589230945	0.024492112	3.803767822	TRUE	TRUE
CCC(=O)CCOC1=CC(CN)=C(C)N=C1C	0.818964228	0.827738384	-3.578517766	0.057546548	0.79425929	TRUE	TRUE
CC1CCN1C(=O)C1=C(C(N)=O)C=CC=C1	0.805073169	0.844784016	-3.49770725	0.141511637	2.659143123	TRUE	TRUE
CCN(CC)C(=O)CN(C)C(=O)C1=C(F)C=CC=C1C	0.828217687	0.868590811	-3.46710537	0.21906483	4.045010219	TRUE	TRUE
CNC(=O)OC1=CC=C(OC)C(Br)=C1C(=O)OC	0.862595641	0.849348927	-3.456665681	0.244640589	2.676355417	TRUE	TRUE
COC1=CC=C(Br)C2=C1NC(C(=O)F)=C2	0.853540219	0.812198134	-3.445899448	0.209200607	1.742383606	TRUE	TRUE
CCCN(CC)C(=O)C1=CC2=C(C=C1Br)C(F)=C2	0.819400622	0.803747946	-3.425869086	0.186641184	1.514122928	TRUE	TRUE
CCCN1CCOC2=NC=C(C(=O)NC)C=C21	0.850496945	0.826813329	-3.424762032	0.241909943	1.309407989	TRUE	TRUE
CCCN(CC1=CC=C(Br)C(CN)=C1)C(=O)N(CC)CC	0.811860266	0.83834783	-3.42111323	0.218456567	1.315530782	TRUE	TRUE
CNC1=C(Br)C=C(C#N)C=C1F	0.802411441	0.831096183	-3.416036333	0.206832993	1.53379266	TRUE	TRUE
CNC1=CC=C(N2CCC2)C(Cl)=C1N1CC1	0.814902209	0.842963456	-3.411045094	0.236182273	0.994968976	TRUE	TRUE
CCN(CC)C(=O)C1=CC(OC2=CC=CC(F)=C2)=CS1	0.828055644	0.859180998	-3.408325412	0.268272932	3.679477076	TRUE	TRUE
CCNC(=O)C(C)COC1=CC(F)=CC=C1OC	0.845226398	0.841451651	-3.401493209	0.274546542	2.265506975	TRUE	TRUE
CCN(C1=C(C#N)C=C(NC)C=C1)S(=O)(=O)CC	0.882141677	0.814830337	-3.399783242	0.286550474	1.435799811	TRUE	TRUE
CC1=CC=C(N2CCC2)C2=CC=C(OC(F)(F)F)C2=C1	0.817308485	0.877218835	-3.391025079	0.292863943	5.280699277	TRUE	TRUE
CCCN(CCCO)C(=O)C1=CC=CC(C2=CC=C(CC)O2)=C1	0.807045028	0.866081537	-3.375510788	0.28697748	3.383432646	TRUE	TRUE
CCCN1CCCOC2=C(C=C(Br)C=C2Cl)CC1	0.806832513	0.806571349	-3.35333559	0.249429973	4.5302221	TRUE	TRUE
COC1=CC=CC=C(C)C=C(C)N=C1N1CCCC1	0.812316859	0.854891372	-3.349966863	0.306603069	9.736572359	TRUE	TRUE
CNCCN(CCC1=CC=C(F)C=C1OC)C(C)=O	0.813452479	0.862663661	-3.339433667	0.326044175	1.835249054	TRUE	TRUE
CCCNC(=O)C1=CC=C(OC)C(C(C)NC(C)=O)=C1	0.836377934	0.854521835	-3.322504971	0.3577565	4.181857896	TRUE	TRUE
CC(NC(=O)C(=O)N(C)C)C1=CC(C(C)(C)C)=CC=C1	0.842274535	0.81764386	-3.317561379	0.331718719	2.8911054	TRUE	TRUE
COC1=CN=C(OC2=CC=CC(F)=C2)C(C)=C1	0.814378352	0.89002038	-3.311048342	0.382712093	3.834457565	TRUE	TRUE
CCC1=CC=C(S(=O)(=O)N2CCCC2)C(NC)=N1	0.898841544	0.847196235	-3.302008683	0.433390799	3.673673528	TRUE	TRUE
COC1=CC=C(F)C=C1C(=O)N(C)CCN	0.82822952	0.891898828	-3.295758732	0.413731318	1.940907452	TRUE	TRUE
CCNCC1=C(F)C(OC)=C(OC)C(Cl)=C1	0.867725859	0.848006162	-3.288125412	0.416968311	1.644064355	TRUE	TRUE
CC1=CC=CC=CC=CC=CC(C(N)=O)=CC(C(C)(C)C)=C1	0.805472857	0.883882876	-3.281430138	0.397287297	4.511372129	TRUE	TRUE
CCC1(C2=CC(F)=CC=C2Cl)CC(NC(C)=O)C1	0.894982275	0.827007901	-3.276730154	0.434621724	2.610015028	TRUE	TRUE
CC1CCN(C2=CC=CC=C2N(C)C(=O)N2CCC2)C1	0.828156465	0.810716493	-3.271469233	0.356765428	3.20186932	TRUE	TRUE
CCC1=C(C(Cl)=CCNC)C=CC=C1C(=O)NC(C)C	0.845883049	0.803350667	-3.244754274	0.393841144	1.161547449	TRUE	TRUE
CCOC1=CC=C(C2=NC=C(NC)N2)C=C1OCC	0.839051154	0.835562083	-3.239612932	0.424362007	1.88043201	TRUE	TRUE
C=C(O)C1=C(CN(CC)C(=O)C2CC2)C=CC=C1	0.810103081	0.859489547	-3.232650736	0.426303594	1.223571063	TRUE	TRUE
CCCCN(CC1=CC(O)=C1)C(=O)C1=CC=C(C)C(F)=C1	0.865933585	0.831931366	-3.225605972	0.461620681	2.937098703	TRUE	TRUE
CC=CC1=CC(OC(=O)C2=CC(O)=CC=C2)=C1	0.808873348	0.805676654	-3.215953883	0.387957821	0.906363443	TRUE	TRUE
CCCC(=O)CNC(=O)C1=CC(C)=C(OC)C=C1F	0.859632793	0.87461427	-3.214313933	0.509294832	2.88050311	TRUE	TRUE
CNC(=O)N1CCCC1COC1=C(F)C=CC=C1	0.893694895	0.828650987	-3.212256376	0.499451207	2.739797008	TRUE	TRUE
CCC(C)CNC(=O)C1=C(OC)C(F)=CC=C1	0.857343989	0.843592967	-3.208692896	0.481605762	4.228134472	TRUE	TRUE
CCN(C(=O)C1=C(OC)C=CC=C1N)C(C)C	0.814854395	0.86738679	-3.204851675	0.466751212	1.566431158	TRUE	TRUE
COC1=CC(OC(C)(C)C)=NC=C1C(=O)O	0.85117225	0.853304382	-3.204572738	0.489265596	3.142758078	TRUE	TRUE
CNC(=O)C1=CC(CC(C)C(C)O)=CC=C1OC	0.83563648	0.800549183	-3.166496486	0.459050879	2.907619895	TRUE	TRUE
CC(CO)CN(CC(C)(C)C)C(=O)C1=CC=CC=C1F	0.901163051	0.8035383	-3.159519625	0.534543429	4.505259203	TRUE	TRUE
CC(C)N(C)CC(C)(C)C1=C(F)C=CC(O)=C1	0.872143553	0.817442641	-3.159127034	0.519820862	2.334510815	TRUE	TRUE
COC1=CC=C(O)C=C1C(=O)C1=CC(Cl)=C1	0.821072553	0.838803658	-3.156150598	0.493087315	4.891888125	TRUE	TRUE
O=C(NC1CCCC1)N(S)C(=O)C1=C(F)C=CC=C1	0.819465664	0.845866486	-3.154438711	0.500255141	2.208392687	TRUE	TRUE
CCCOC1=C(F)C(Br)=C(O)C(C)=C1Cl	0.853119721	0.802480936	-3.147144224	0.497818135	1.410730776	TRUE	TRUE
O=C(O)C1CCNCCN1C(=O)C1=CC=CC=C1	0.802737452	0.847358076	-3.139073845	0.500383385	5.692363362	TRUE	TRUE
CCOC1=CC(N)=CC=C(C)C=NC(Cl)=C1OC	0.91484456	0.820855105	-3.13750044	0.587560926	1.994644792	TRUE	TRUE
CCN1C=CC=CC=CC=CC(F)=C(Cl)C=C(N(C)O)C1=O	0.842989569	0.804906209	-3.132752355	0.504505125	3.335167737	TRUE	TRUE
CCCOC1=C2C(=O)N(CC)CC2=NC=C1C	0.80133198	0.812514297	-3.131136754	0.472071225	1.810074002	TRUE	TRUE
CCCOC1=C(C)C(F)=C(OC)C(N)=C1CC	0.805615124	0.806080807	-3.129362999	0.471694634	1.316783746	TRUE	TRUE
CCCN(CC(=O)O)C(=O)C1=CC=CC=CC=CC=C1F	0.907166747	0.870281933	-3.128754622	0.63805576	10.96253766	TRUE	TRUE
O=C(C1=C(OC2=CC=CC=C2)C=CC=C1)N1CCC1	0.839361734	0.941415603	-3.128694242	0.641444797	6.272534256	TRUE	TRUE
CCNC(=O)C1=CC(C=O)=CC=C1C1=NC=CN=C1	0.843997198	0.853250402	-3.126495438	0.560113864	3.103742871	TRUE	TRUE
CCC(NC(=O)C1=CC(F)=CC=C1C#N)C(N)=O	0.821202185	0.81436771	-3.126296147	0.498635451	3.184164003	TRUE	TRUE
CNC(=O)C1=CC=C(CC2CC2)C(F)=C1	0.80792546	0.898103199	-3.125564348	0.569826013	2.293705525	TRUE	TRUE
CC(C)N(C(=O)NS(=O)(=O)C1=C(CN)C=CC=C1)C(C)C	0.864422283	0.836973304	-3.117554149	0.57320314	2.871282515	TRUE	TRUE
CC=CC1=CC(C(=O)N(CC)C(C)(C)C)=CC=C1N	0.844556361	0.814662904	-3.110619278	0.537961688	1.185962699	TRUE	TRUE
CCN(C)C(=O)CN1C(=O)C2=CC=CN=C2C=C1C	0.831472327	0.866916324	-3.107429614	0.580320739	10.88587981	TRUE	TRUE
CC(COC1=CC(F)=CC=C1Cl)OCC(=O)N(C)C	0.806822215	0.807191556	-3.105941513	0.49743396	4.037648198	TRUE	TRUE
C=CCCN1CCCOC2=C(C1=O)C(F)=CC=C2C(=O)NC	0.865501755	0.805765304	-3.09618034	0.564448422	1.764393066	TRUE	TRUE
CC1=CC=CC(C(C)=NC(=O)NC2CC2)=C1Cl	0.804054579	0.823367816	-3.091417028	0.525367069	9.838450838	TRUE	TRUE
CC=CCC1=C(C2CCC2)C=C(O)C=C1OC	0.800284755	0.81653721	-3.087080691	0.519102976	3.13075959	TRUE	TRUE
COCCC1=C(C(=O)N2CCC2)C=C(F)C(Cl)=C1	0.842137452	0.8713941	-3.086341925	0.616551329	2.949084045	TRUE	TRUE
CC(C)OC1=CC(OCCS)=C(C#N)C=C1	0.800481741	0.842791428	-3.084576164	0.548058707	2.087775491	TRUE	TRUE
CC(=O)NC(C(=O)O)C1=C(Cl)C=CC=C1	0.824441881	0.846389654	-3.083636434	0.576556804	4.934484215	TRUE	TRUE
CNCCC1CN(C(=O)C2=CC=C(C)C=C2)CCCO1	0.912068692	0.833530157	-3.080919814	0.654040738	2.596906249	TRUE	TRUE
CC1CN(C(=O)C(=O)NC2CC2)CCN(C2=CC=CC=C2)C1	0.836577308	0.828428301	-3.075676686	0.578690625	4.913640356	TRUE	TRUE
COC1=CC(C(N)=O)=CC(OC)=C1CN1CCC1	0.846659497	0.889620787	-3.075597744	0.650044242	2.98017503	TRUE	TRUE
CCCN(C)C1=C(Br)C=C(N2CCCCCC2)C=N1	0.831328771	0.846290288	-3.075196348	0.591784414	4.200004497	TRUE	TRUE
CCN(C)C(=O)CN1CCCCN(C(=O)O)C1=O	0.804946781	0.829468478	-3.074722648	0.549054313	1.710445902	TRUE	TRUE
CCN(CC)C1=CC(Cl)=CC=CC=CC=C1N1CCC1	0.804238421	0.848623362	-3.073526005	0.568697481	3.468448393	TRUE	TRUE
CCCCN(CCC)C(=O)C1=C(CO)N=CC=C1	0.807016485	0.855637158	-3.066094285	0.58592106	3.327328946	TRUE	TRUE
CNC(=O)C1=C(N(C)C(=O)C2=CC(F)=C2)C=CC=C1	0.900562296	0.829673697	-3.06473122	0.654866475	2.885080058	TRUE	TRUE
CC=CC1=CC=C(C(=O)O)C(C(C)(C)OCC)=C1	0.864011679	0.818062068	-3.053161333	0.618274117	1.578122936	TRUE	TRUE
CNCCN1CCCN(C(=O)C2=CC(N(C)C)=CC=CC=CC=C2)CC1	0.878255595	0.844902203	-3.05176475	0.660754751	3.218736692	TRUE	TRUE
CCOC1=CC(N(C)CC)=CC(C(=O)N(C)C(C)C)=C1	0.801608472	0.85388486	-3.051526929	0.593328105	2.064882312	TRUE	TRUE
CC(C)=CC1=CC=C(C(=O)NCC2CC2=O)C=C1	0.882402186	0.814796392	-3.050601467	0.635958814	1.436360841	TRUE	TRUE
CCOC1=CC(C=CC=C(C)CN)=C(Cl)C=C1OC	0.809400325	0.820198868	-3.043243489	0.575717407	1.114078724	TRUE	TRUE
CC=CC=CC1=CC=C(F)C=C1OC(C)(C)C(=O)O	0.825480775	0.814788026	-3.03768155	0.591948953	1.32224241	TRUE	TRUE
CC(C)(O)C(=O)OC1=CC(Br)=CC=CC=CC=C1	0.852942605	0.845915702	-3.032471186	0.655748823	6.645000154	TRUE	TRUE
CCCCN1C2=CC=CN(CC)C(=O)C2=CC=CC(F)=C1C(=O)N(C)C	0.819730615	0.811794388	-3.030885753	0.590000952	2.99312801	TRUE	TRUE
CC1CN(C(=O)C2=C3C(=C2)N3C(=O)NC(C)C)C1	0.87453608	0.800918799	-3.024086347	0.640730233	1.662197861	TRUE	TRUE
CCN(C)C(=O)C1=CC(F)=CC=CC=C(O)C(COC)=C1	0.928336103	0.832155091	-3.023627854	0.726225042	3.638408592	TRUE	TRUE
CCCC1=CC(F)=CC=CN=CC(=O)NC1=O	0.842525887	0.817325394	-3.01971551	0.629497473	2.821539159	TRUE	TRUE
CC1=CC(OCC(C)=C(C)O)=CC=C1OC(C)C	0.802276016	0.849154696	-3.016634432	0.624157983	1.574714396	TRUE	TRUE
CNCC1=CC=C(C(=O)N2CCC2)C(CCCO)=C1	0.809119079	0.877699577	-3.01620661	0.659973749	1.630120886	TRUE	TRUE
CC1=CC=C(C2=CC=C(C)C(F)=C(O)C=CC=C2C)O1	0.805343609	0.826953242	-3.014278124	0.607380428	5.353946368	TRUE	TRUE
CC1=CC2=C(C(=O)NC3CC(C)C3)C=NN2C=C1	0.878305319	0.837630081	-3.013648994	0.691648107	7.24669106	TRUE	TRUE
CCS(=O)(=O)C1=CC2=C1C=C(C)C=CC=C2O	0.888774698	0.807154438	-3.0131733	0.672117538	3.020348358	TRUE	TRUE
COC1=C2C=C2C=C(F)C=CC=C1CCC(N)=O	0.901231743	0.838051928	-2.999903948	0.728741425	2.656136109	TRUE	TRUE
CCN1CCCN(C(=O)C2=CC=C3C=C(C)N=C(OC)N32)CC1	0.866575238	0.802573135	-2.994990589	0.663519486	3.780379976	TRUE	TRUE
COC1=CC=C(OC2=CC(C(=O)O)=C2)C=C1C	0.864864412	0.845152431	-2.994883524	0.704495021	3.619834632	TRUE	TRUE
CNC(=O)C1=CC=C(C(C)=CCN)C=C1OC	0.827683277	0.858080525	-2.991660551	0.683464953	1.462296391	TRUE	TRUE
CCC=CC=CC1=CC=CC(OC(=O)NC)=C1	0.806553668	0.83730788	-2.990102959	0.643120291	1.230849795	TRUE	TRUE
O=C(C1=CC=C(Br)C=C1)N(CC=CO)C1CCC1	0.864568638	0.836500235	-2.975447702	0.714982874	1.383117048	TRUE	TRUE
CNC(=O)N1C=C(N(C)C(C)C)C=CC2=CC=C21	0.882755626	0.801756423	-2.966591771	0.70728198	1.47355875	TRUE	TRUE
CN1CCC(NC(=O)C2=CC(F)=CC(F)=C2)CC1	0.872322562	0.894175312	-2.965555113	0.790304463	6.523819298	TRUE	TRUE
COC1=CC(C(=O)NC(=O)C(C)C)=CC=C1C1=CC=C1	0.915279551	0.85294212	-2.963591195	0.793992178	2.641135787	TRUE	TRUE
COC1=C(OC)C(C(=O)O)=CC=CC(C)=CC(S)=C1	0.835246325	0.825960485	-2.962757254	0.687811258	2.158365217	TRUE	TRUE
COC1=CC(Cl)=CC=C1N1CCOCC(C)C1	0.81125745	0.823570893	-2.960655041	0.663535004	2.894856655	TRUE	TRUE
C=C(C)C1=CC=CC2=C(O)C2=CC=C1CCCC	0.807719141	0.814120543	-2.960475466	0.65072592	1.624035222	TRUE	TRUE
CC1=C(CF)C(C(=O)O)=CC(C#N)=C1Cl	0.845032473	0.800333401	-2.956386437	0.678341139	1.66339427	TRUE	TRUE
CCN(CC)C1=CC=C(NC)C(N(C)C(C)C)=C1	0.83314332	0.831165914	-2.952579948	0.701090988	1.531132096	TRUE	TRUE
O=C(O)C1=CC2=CC=C2C(N2CC2)=CC=CC=CC(Cl)=C1	0.849215092	0.869436287	-2.951030899	0.756982182	6.740963372	TRUE	TRUE
CCN(C)C(=O)C1=CC(C=CC=C(C)CN)=CC=C1	0.825366185	0.820624016	-2.950311546	0.685040357	1.130483788	TRUE	TRUE
CC1=C(CBr)C(O)=CC2=CC(C(N)=O)=CC=C21	0.836505536	0.844079856	-2.948650878	0.721296216	2.229591576	TRUE	TRUE
CNC(=O)C1=C(Cl)C(F)=CC=CC=CC=CC=C(Cl)C(=O)N1	0.820701421	0.826501593	-2.947900394	0.688664322	5.514534021	TRUE	TRUE
CCC(=O)N(C(=CCN)C1=CC=CC=C1)C1CCC1	0.882399249	0.804992175	-2.946421475	0.730331651	1.618780429	TRUE	TRUE
CCCN(C)C(=O)C1=CC2=C(C=C1)C(N)CCC2	0.890380669	0.816339312	-2.945153051	0.750928632	2.263538457	TRUE	TRUE
COC1=CC(Br)=CC2=C1C=CC=C2OC(C)CO	0.94069366	0.820174389	-2.941889515	0.808340236	2.336496324	TRUE	TRUE
CCCC1(C)CN(C(=O)C2=CC(N)=CC=C2OC)C1	0.848321011	0.844846246	-2.939474384	0.743054576	2.110914005	TRUE	TRUE
CCN(C=C(C(=O)O)C1=C(OC)C=CC=C1C)C(C)=O	0.838543553	0.802705179	-2.935663747	0.694946688	3.673615132	TRUE	TRUE
COCC(C)CNC(=O)C1=C(Cl)C=C(Br)C(F)=C1	0.837024241	0.813678287	-2.933812855	0.706251374	3.355438462	TRUE	TRUE
NCC1=CC=CC(C(=O)N2CCC2CCBr)=C1	0.865578381	0.80433788	-2.932811785	0.726466178	1.786343593	TRUE	TRUE
CCSCC(C)NC(=O)C1=CC=CC=C1CC	0.841379058	0.823323757	-2.930242642	0.723821875	3.569056106	TRUE	TRUE
CC(=CC=CN)C1=CC=CC(C(=O)N2CCC2)=C1	0.827281027	0.83675685	-2.930237406	0.723162173	1.476262112	TRUE	TRUE
CC(=O)N(C)C1=CC=CC=C(C(C)NC(C)C)C=CC=C1	0.91143246	0.800089748	-2.927400672	0.773483237	5.69466308	TRUE	TRUE
CCC1=NN(CC)C(=O)C(CN)=CC=C(F)C=C1	0.886199104	0.809253535	-2.926020454	0.758793887	3.473971767	TRUE	TRUE
NCC1CN1C(=O)C1=CC(Cl)=CC=C1Cl	0.806952198	0.818661061	-2.922312348	0.692662613	2.092982196	TRUE	TRUE
CCN1C(C(=O)NC)=CC(C(N)=O)=C2C=CN=C21	0.824244061	0.822456266	-2.919125581	0.716936448	1.470697618	TRUE	TRUE
CN(CSC(N)=O)S(=O)(=O)C1=CC=C(F)C=C1F	0.850573564	0.802977773	-2.919007668	0.723905372	2.516789101	TRUE	TRUE
COC1=CC(C)=C(Br)C(C(=O)N(C)C(C)C)=C1	0.857349626	0.854367116	-2.91177614	0.789302304	2.467029215	TRUE	TRUE
C=C(NCC)C1=CC=C(OC)C(OC(C)C)=N1	0.823621042	0.815642732	-2.911121407	0.717504069	1.814483034	TRUE	TRUE
CCNC1CCN(C(=O)C2=CC=CC(C)=C2)CC1C	0.905146131	0.806648702	-2.911020718	0.790135817	2.632762485	TRUE	TRUE
COC1=CC(F)=C(OC)C(OC2=CC=CC=C2)=C1	0.826394446	0.91077174	-2.909238241	0.817289647	2.936437425	TRUE	TRUE
COC1=CC(CN(C)C(=O)C2=CC=CC(F)=C2)=C1Br	0.850940725	0.810412478	-2.905123552	0.745591353	4.942791438	TRUE	TRUE
CC1=CC=C2C=CC=CC=CC(O)=CN=C(C)N=NC2=C1	0.800181487	0.826450368	-2.905058238	0.710935319	1.972322682	TRUE	TRUE
CC=CC1=CC=CC=C1C1=CC(N=O)=CC(O)=C1	0.801993145	0.815023324	-2.901289211	0.70508896	1.697253385	TRUE	TRUE
CCC(CSC)NC(=O)C1=C(Cl)C=C(C)C=C1	0.887820327	0.818165542	-2.900514807	0.794832764	2.62887801	TRUE	TRUE
CCCC1=C(N)C(=O)N(CC)C(C(=O)OC)=C1C	0.823932427	0.817207888	-2.889245628	0.741256389	3.044082066	TRUE	TRUE
CCC=C(CNC(C)=O)C1=CC(N2CCC2)=CC=C1	0.880497097	0.843432523	-2.889127696	0.824163627	1.540445406	TRUE	TRUE
CNC1=NC=CC=CC=C(OC)C2=C(F)C=C2S1	0.900152296	0.804196085	-2.888146223	0.80556386	3.946037882	TRUE	TRUE
CNC1=CC2=C(C=C1)C(OC)=NC(C)=CC=CC=C2CN	0.907982477	0.815868881	-2.88686667	0.826346391	1.753063952	TRUE	TRUE
CCCC(=O)N(C(=O)C1=CC=CC=C1)C(C)C(C)C	0.813163926	0.819338766	-2.884731925	0.737132469	2.965163019	TRUE	TRUE
CCNC(CC)CC1=C2C=CC=CC=CC2=C1OC	0.851063032	0.816627839	-2.883586841	0.773465732	1.843772868	TRUE	TRUE
C=C(NC)C1=CC=CC(CN(C)C(C)(C)C)=C1OC	0.882128021	0.807828442	-2.882481344	0.796836821	1.511557437	TRUE	TRUE
CNC(=O)C1=CC(C(=O)O)=C(Br)C=C1C1=CC=C1	0.901197299	0.814964953	-2.882219604	0.823304349	3.007339273	TRUE	TRUE
CC1=CN=CC(O)=C1C=CC1=CC(F)=CC=C1	0.855617846	0.830031277	-2.882096828	0.792913997	2.307986114	TRUE	TRUE
O=C(O)C1=C(F)C=C(Cl)C(OC2CC2)=C1	0.868551348	0.881604269	-2.880493445	0.859023873	3.080663431	TRUE	TRUE
CCN(CC)C1=CC(OC)=C2C=CC=C2N1C(N)=O	0.918770897	0.800125495	-2.874452874	0.833805221	1.468461854	TRUE	TRUE
CCNC(=O)C1=CC=CC(N(C)C(C)C)=C1Cl	0.896140465	0.858452431	-2.872489964	0.871464634	3.001921135	TRUE	TRUE
CCOC1=C(NC2=NC=CC=C2)C=CC=C1OC	0.876501736	0.897551146	-2.871919228	0.891495356	6.841634065	TRUE	TRUE
CCN(C(=O)C1=C(CC(=O)O)C(Br)=C(F)C=C1C)C(C)C	0.875803752	0.805673501	-2.868477405	0.80236155	6.18936781	TRUE	TRUE
CNC(=O)C(C)N(C)CCC1=CC(F)=CC=C1Cl	0.89020616	0.815739505	-2.867936389	0.827370977	5.40531025	TRUE	TRUE
CCN(C)C(=O)C1=CC=C(C)C=CC(NC)=CC=C1	0.902260877	0.869313188	-2.86793426	0.893001507	2.934560405	TRUE	TRUE
CC1=C(CN)C=C(C(=O)N(C)C2CCC2)C(CN)=C1	0.863162991	0.830909293	-2.86741007	0.816023916	2.203352914	TRUE	TRUE
CCN(CC)C1=C(NC)C(C)=C(F)C2=CC=CC=C21	0.886994179	0.823266324	-2.86354435	0.836077856	1.532658316	TRUE	TRUE
CCCN(CC)C1=CC=NN=C2C(OC)=CC=C12	0.811552247	0.822366913	-2.863003263	0.7602776	1.434804235	TRUE	TRUE
CCCC(CC)NC(=O)C1=C(F)C(C)=C(Br)C=C1	0.86626104	0.803457133	-2.862128508	0.796951367	3.110012094	TRUE	TRUE
CCN(CC(C)N)C(=O)C1=CC=CC2=C(Br)C=CC=C12	0.930682228	0.814750445	-2.861408011	0.873386364	2.663768156	TRUE	TRUE
CNC(C)=CC1=CC(C(=O)OC2=CC=C2)=CC=C1	0.823640919	0.804555004	-2.858169142	0.759388483	1.390857433	TRUE	TRUE
CCC=C(NC)C1=CC=C(C(=O)NC(C)C)C(C)=C1	0.853823132	0.838202506	-2.858141855	0.823245485	1.355454523	TRUE	TRUE
CCCCN1CCOC2=C(C1=O)C(OCCC)=CC=C2	0.801672326	0.861983625	-2.857199243	0.79581841	3.288896621	TRUE	TRUE
CNC(=O)N1C(=O)OC2=CC=C(OC)C(OC)=C21	0.854292574	0.816474476	-2.856990271	0.803138482	3.405991052	TRUE	TRUE
CNC1=C(OC)C=C(C)C=C(C(=O)O)C(Cl)=CC(F)=C1	0.894022639	0.841186486	-2.856402667	0.868168161	2.676350952	TRUE	TRUE
CCOC1=C(Cl)C(OC2=CC=CC=C2)=C(F)C=C1F	0.802006572	0.875773888	-2.849972728	0.817169434	3.40342751	TRUE	TRUE
CCC(C)CC1=CC(Cl)=C2OCCOC2=C1	0.80221466	0.811754956	-2.848525057	0.754806261	2.769749572	TRUE	TRUE
COC1=CC=C2C=CC=C(CNC(C)C)C2=C1C	0.884590048	0.878835312	-2.846537571	0.90624949	2.94203935	TRUE	TRUE
CC(CO)N1C=CC=CC=CC=CC=CC=CC1=O	0.884673745	0.810096728	-2.838583969	0.845548206	4.955010512	TRUE	TRUE
CCCN(C(=O)CS(=O)(=O)C1=CC=CC=C1)C(=O)N(C)C	0.822990282	0.834085752	-2.82915382	0.817283916	3.234106615	TRUE	TRUE
C=CC1=CC(Cl)=CC=C1C(=O)N1CC(C#N)C1	0.805114632	0.817465475	-2.827722283	0.784219526	1.491843221	TRUE	TRUE
COC1=NC(C)=C(C(=O)NC(C)C)C=C1CC(N)=O	0.813150498	0.848582904	-2.826876907	0.824218196	3.838127412	TRUE	TRUE
CCN(C)C(=O)CN1CCCCCN2C(C)=NN=C12	0.819655081	0.815219171	-2.825223559	0.799012395	2.470036307	TRUE	TRUE
C=C(C)CN(C)C(=O)CN(C)C1=CC(O)=CC=C1	0.808898219	0.832416876	-2.821300513	0.809376283	1.910157617	TRUE	TRUE
COC1=CC=C(OC)C(C(N)=O)=CC(Cl)=CC=C1C=N	0.836932657	0.820736935	-2.820943152	0.826088142	1.617791216	TRUE	TRUE
CCC(C)CNC(=O)C1=CC=CC=C1C1=CC=C1	0.840532902	0.814186697	-2.820436804	0.823644497	3.97916397	TRUE	TRUE
CC=CC1=CC=C(C(=O)NCCC)C=C1N(C)C(=O)C(C)C	0.874336636	0.834811993	-2.817214902	0.881295429	1.522695269	TRUE	TRUE
CCOC(=O)C1=CC(F)=CC=C1C1=CC(N)=NC=N1	0.855266055	0.864311188	-2.810321613	0.898617332	6.844882248	TRUE	TRUE
CC=CC1=CC=CC=C1C(=O)NCCC1CC1=O	0.862925068	0.800415312	-2.809766727	0.842935355	1.672291934	TRUE	TRUE
CCC(=O)NC=CC1=CC=C(C(C)(C)C(C)C)C=C1	0.846506093	0.81828878	-2.809332988	0.844823587	1.936504052	TRUE	TRUE
CCN(CC=C(C(=O)O)C1=CC(C)=CC=C1C)C(C)C	0.80775664	0.813926369	-2.805168574	0.805876138	3.211882502	TRUE	TRUE
CCCC(=O)N(CC(C)(C)C)C(=O)C1=CC=C(N(C)C)C=C1	0.834753601	0.847965457	-2.804912156	0.867168603	3.260138012	TRUE	TRUE
COC1=C(C)N=CC(OC2=CC(Br)=C2)=C1	0.844092226	0.807129466	-2.802193438	0.838389956	2.25900491	TRUE	TRUE
O=C(C1=CC=CC(Cl)=C1)N1CCCNCC1	0.80904065	0.909847828	-2.800077163	0.908173017	2.346105371	TRUE	TRUE
CCN(C)C1=CC=C(OCC(C)(C)O)C(C)=N1	0.851880099	0.820794311	-2.79976105	0.862275062	2.813229726	TRUE	TRUE
CCN(CC)C1=CC=C1NC1=CC=C(C)C(OC)=C1	0.844349313	0.814763728	-2.799544801	0.848929942	2.477936422	TRUE	TRUE
CCCC(O)COC1=C(C(C)=O)C=C(Cl)C(Br)=C1	0.803360348	0.80454303	-2.798291322	0.798973759	3.469019743	TRUE	TRUE
CC(C)CNC(=O)C1=CC=C2N=CC=CC2=C1Cl	0.922420862	0.893044542	-2.793003375	1.011823732	3.698660834	TRUE	TRUE
CCN(CC1=CC=C(C)C2=C1OC2=O)C(N)=O	0.803865223	0.809176177	-2.792568122	0.80983498	1.813845774	TRUE	TRUE
CC1=CC(C2=CC=NC=C2)=C(Cl)C=C1C(=O)NC=S	0.881117121	0.821311769	-2.791108878	0.900681713	2.182980327	TRUE	TRUE
COC1=CC(O)=NN=C1C1=CC=C(C)O1	0.810289605	0.80573991	-2.79110406	0.814287157	2.072678389	TRUE	TRUE
CCN(C)C1=C(NC(=O)C2=CN=CC=C2)C=CC=N1	0.910577811	0.871336442	-2.787245923	0.984030033	4.938829295	TRUE	TRUE
CC=CCCN(C(=O)N(C)CC)C1=CC(C(=O)NC)=CC=C1	0.821586558	0.813868259	-2.784288824	0.840527696	2.444388941	TRUE	TRUE
COC1=C(C)C=CC=C1C1=CC=C(CN)C(Br)=N1	0.885274939	0.842582389	-2.783703819	0.933515211	2.574017135	TRUE	TRUE
CNC1=CC=CC=CC=C(N(C)C(C)=O)C(Br)=C1	0.905124504	0.826821196	-2.778969487	0.942337916	2.395207422	TRUE	TRUE
CC(=O)N(C1=C(Cl)C=CC=C1)C(C)C1=CC=CC=C1C#N	0.846459655	0.802553816	-2.774245942	0.864129232	6.00219903	TRUE	TRUE
COC1=C(F)C(Br)=C(C(=O)NCC2=CC=CC=C2)C=C1	0.926299597	0.895924405	-2.77283207	1.038753634	6.065022059	TRUE	TRUE
CCOC1=CC=CC(N)=CC2=C1C=CC=CC=C2	0.869901399	0.856690495	-2.770476874	0.945476722	2.014284955	TRUE	TRUE
CC=CCNC(=O)C1=C(C(N)=O)C=CC2=CN=C2O1	0.805369452	0.800822944	-2.769736715	0.825817384	2.912947551	TRUE	TRUE
CC1(CNC(=O)C2=CC=CC=C2)CCO1	0.81349455	0.837892438	-2.769515788	0.871232902	3.428563884	TRUE	TRUE
COC1=C2NC=NC=CC=CC=CC=C(N)C2=CC=C1	0.83190893	0.840302236	-2.769472963	0.892099906	3.361232488	TRUE	TRUE
CCNC(=O)C1=CC(C(=O)P)=C(Cl)C=C1	0.826762789	0.849121192	-2.768774833	0.896470851	1.697666737	TRUE	TRUE
C=CC1=CN=C2C(C(=O)NC)=CC=C2C(CC)=C1	0.895926411	0.831010081	-2.768695383	0.94760281	1.771228555	TRUE	TRUE
CCC1=CC(C#N)=CC(S(=O)(=O)N(C)CC)=C1	0.819988826	0.849700978	-2.764393609	0.894657897	3.635068369	TRUE	TRUE
CCCCN1C(=O)CCC2=CC=C(C(=O)N(C)CC)C=C21	0.83563933	0.867096096	-2.763658908	0.92843822	3.763071947	TRUE	TRUE
CNC(=O)C1=CC=C(OC)C2=CC=CC=C2O1	0.842252057	0.802469739	-2.751528126	0.882555372	3.901207979	TRUE	TRUE
CCC(=O)N(CC)CC1=CC=C(OC)C=CC=CC(C)=C1	0.822045215	0.872780606	-2.745147264	0.939040259	6.265807523	TRUE	TRUE
CCN(CCS(=O)(=O)NC1=CN=C1)C(=O)C1=CC=CC=C1C	0.821996034	0.804671336	-2.741802496	0.874226576	4.356121571	TRUE	TRUE
CNC=CC=CC1=CC=C(OC)C=C1C(F)(F)F	0.833925054	0.806184367	-2.729349794	0.900121329	2.058342705	TRUE	TRUE
COC1=CC2=C1C=CC=CC=C2CNC(=O)C(C)C	0.914190508	0.845005528	-2.727912827	1.020644912	2.720417824	TRUE	TRUE
CNC1=CC=C(Br)C=C1OC(C)C(=O)OC	0.864412081	0.822690993	-2.725670582	0.950794194	2.994270973	TRUE	TRUE
CC(C)CC(=O)NC1=CC(C(C)(C)C#N)=CC=C1	0.881234658	0.876327132	-2.725121295	1.021802198	4.971969495	TRUE	TRUE
CNC(=O)CC1=C2C=NC2=CC(NC)=CC=C1F	0.866853463	0.833639619	-2.724677213	0.965177571	1.80477789	TRUE	TRUE
C=C(N)CN(C)C(=O)C1=CC=C(OC)C(C)=C1	0.85953996	0.862457217	-2.721442756	0.989916123	1.658009788	TRUE	TRUE
CCOC1=CC=CC(C(C)(C)OCC(N)=O)=C1	0.820551818	0.851715642	-2.719577453	0.942051709	2.620193337	TRUE	TRUE
CC(C)(C)NC1=C(F)C(N2CCC2)=C(F)C=C1	0.852083952	0.843805593	-2.719103772	0.966147475	1.850224897	TRUE	TRUE
CNC1=CC=C(C=CCN(C)C(C)C)C(F)=C1	0.844108476	0.827784204	-2.719036566	0.942217815	1.762877737	TRUE	TRUE
CCN(CCC(C)CO)C1=CC(Cl)=CC=C1OC	0.826690207	0.809748355	-2.717456789	0.908343474	2.425572496	TRUE	TRUE
CCC(=O)NC1=CC(C(=O)OC)=CC(C(=O)N(C)C)=C1	0.847265442	0.897255832	-2.716674896	1.017208081	3.017151124	TRUE	TRUE
CCSC1=CC=C(CNC(C)=O)C(NC(=O)OC)=C1	0.814636287	0.857191768	-2.71566023	0.945529527	2.249142697	TRUE	TRUE
CCOC1=CC=CC=CC=CC=C(OC)C1=N	0.868654442	0.849797496	-2.71410835	0.993705291	1.942362222	TRUE	TRUE
COC1=CC=CC(C(=O)NC(CN)C(C)C)=C1	0.812066094	0.856041796	-2.713198997	0.944270596	3.406257005	TRUE	TRUE
CCN(C)C1=CC=C(OC)C(F)=CC=CC=C1C	0.80910495	0.862694979	-2.711679725	0.949481906	5.23169693	TRUE	TRUE
CC1=CC=C(C(=O)NCCC(C)O)C2=CC=C2N=C1	0.881306643	0.828456646	-2.706872971	0.99225202	3.451688717	TRUE	TRUE
COC1=C(C)C=C(C=C(C)C)C2=CC=C2C=C(C(N)=O)C=C(N)C=C1	0.875018794	0.802675891	-2.704561639	0.962494748	2.584052167	TRUE	TRUE
O=C(NCC1CC1)C1=CC=CC2=C1C=C2	0.807087104	0.847067578	-2.700580061	0.942936324	2.079269741	TRUE	TRUE
CCCOC1=CC(Br)=CC(C(=O)N(C)CC)=C1	0.834510295	0.881432364	-2.700094605	1.005209757	2.105389412	TRUE	TRUE
CCNCC1=CC=CC=C(N)SC(C)=NC=CC=C1Cl	0.885476715	0.800784076	-2.696512646	0.979109847	2.62381858	TRUE	TRUE
CC1=CC(C(=O)O)=CC2=C(C(C)=C2)C(Br)=C1	0.867178147	0.809967164	-2.692897387	0.973609626	1.986214175	TRUE	TRUE
CCCOC1=CC=C1C(=O)N(C)C1=CC(F)=CC=C1	0.814978017	0.811033685	-2.692878272	0.922495132	3.28341084	TRUE	TRUE
CNCCN(C(C)=O)C(=O)C1=CC=C(F)C=C2C=CN21	0.915152608	0.802055199	-2.691773835	1.014795674	2.519620649	TRUE	TRUE
CC(C)CNC(=O)C1=CC=CC(C2=CC=C2)=C1	0.84128349	0.879662906	-2.685884753	1.024423344	3.845026424	TRUE	TRUE
C=CC1=CC(C(=O)NCC)=C(OC)C(SCC)=C1	0.802708596	0.814860348	-2.683542982	0.923387664	1.370106417	TRUE	TRUE
CCCCN1C(=O)C(OC)=CC=CC2=CC=C2C1=O	0.844667732	0.848657227	-2.680408864	1.002277797	2.959788417	TRUE	TRUE
O=C1NCCCCCN1C(=O)C1=CC(S(=O)(=O)N2CCC2)=CC=C1	0.892086591	0.867225645	-2.678166973	1.070506964	7.722010258	TRUE	TRUE
CC(CN)OC(=O)C1=CC(F)=CC(Br)=C1	0.859934284	0.806671962	-2.674270876	0.981697071	2.280518265	TRUE	TRUE
CCC(=O)N(CC1=CC=C(CNC)C=C1)C1CC1	0.835086653	0.891157465	-2.673151433	1.042454388	2.197754686	TRUE	TRUE
CCCNC(=O)N1C=NC2=C(OC)C=C(Br)C=C21	0.947947902	0.822434696	-2.668896335	1.090847966	2.000395229	TRUE	TRUE
CCCOC1=C2C=CC2=C(O)N(C)C=C1COC	0.885721234	0.806411927	-2.665750722	1.015744141	1.963116365	TRUE	TRUE
COC1=C2C=CC(C)=CC2=C(C=CC=CN)C=C1	0.829800724	0.827321363	-2.665019475	0.981464314	1.388166883	TRUE	TRUE
CCOC1=C(Br)C(OC2CC2)=CC=C1Cl	0.833238578	0.847851042	-2.664895395	1.005555927	2.581082599	TRUE	TRUE
CCN(CC)C(=O)NC1=CC(F)=CC=C1F	0.847213359	0.902918506	-2.663736462	1.075757105	2.809739286	TRUE	TRUE
CC(C)C(N)C1=CC=C(S(=O)(=O)C(C)(C)C)C=C1	0.917462386	0.809390215	-2.660360428	1.055853875	4.842423573	TRUE	TRUE
CCCNC(=O)C1=C(OC)C=CC=C1C#N	0.836303326	0.885508211	-2.659935192	1.051238048	5.693021638	TRUE	TRUE
COC1=NC2=CC=C(C(=O)NCCN(C)C)C=C2C(=O)N1	0.822470955	0.85123164	-2.659451272	1.003613026	3.262489878	TRUE	TRUE
CCC(=O)N(CC)C1=C(CO)C=CC(OC)=C1Cl	0.895545097	0.833906299	-2.659399875	1.059413224	3.080367886	TRUE	TRUE
CCCN(C)C1=CN(C)C(=O)C2=CC=CC=C21	0.808572637	0.85802068	-2.658845794	0.997109226	2.401706349	TRUE	TRUE
CC=CCC(=O)N(CC)C(=O)N(C)C(=O)C1=CC=CC=C1	0.800351695	0.803503295	-2.657532113	0.935684579	1.611480765	TRUE	TRUE
CCCC(=O)N1C=CC=CC=CC=C2N=CC=C2C1=O	0.84110717	0.806515313	-2.656810611	0.980173574	2.754834482	TRUE	TRUE
COC1=CC=C(O)C=C(C2=CC=C2)C=CC=C1N	0.836250974	0.819710082	-2.655358394	0.989964364	2.305066767	TRUE	TRUE
CCC(=O)N(C)C1=CC=CC(OCC(C)CN)=C1	0.840170039	0.80713454	-2.651505698	0.985160583	3.004720541	TRUE	TRUE
CC(C)(CC(=O)N1CCC1)OC1=CC=C(ON)C=C1Cl	0.847710121	0.814327305	-2.646748087	1.004651041	3.572572614	TRUE	TRUE
CN=CC1=CC=CC=C1C(=O)NCC1(C(C)C)CCC1	0.821030494	0.806023591	-2.634728692	0.981687094	1.772157408	TRUE	TRUE
CN(C(=O)C1=CC=C(Cl)C=C1)C(C)(C)C=CN	0.899099145	0.801659269	-2.634422901	1.055697215	1.711500821	TRUE	TRUE
CCN(CCN)C1=C(OC2CCC2)C=C(O)C(C)=C1	0.828153794	0.818972537	-2.630503398	1.005984635	1.843523832	TRUE	TRUE
CN1CCCC(C2CCCN(C(=O)C3=CC=CC=C3Cl)C2)C1	0.831916972	0.804407444	-2.629318977	0.996367141	6.773995759	TRUE	TRUE
C=CC1=C(NC(=O)CC)C=C(C(=O)NCCC(C)C)C(C#N)=C1	0.809766926	0.825145126	-2.628369197	0.995904558	1.898463147	TRUE	TRUE
CC1(C)CCCC(NC(=O)CCC(=O)NC2CC2)C1	0.800611967	0.81596881	-2.627965952	0.977976527	3.131667749	TRUE	TRUE
C=CC1=CC=C(C(=O)N2CC(CC)C2)C=C1O	0.867953351	0.844352766	-2.627781405	1.073886414	1.873018846	TRUE	TRUE
CC1=CC=CC(C)=C1S(=O)(=O)N(C)C(=O)N1CC(=O)C1	0.813368223	0.810967706	-2.627554528	0.986143103	2.445892816	TRUE	TRUE
CCCC(=O)NC(=O)C1=C(O)C=C2OCCOC2=C1	0.857948603	0.865543119	-2.626059374	1.086794051	2.90659673	TRUE	TRUE
CC1=C(OCC(=O)C2(C)CC2)C=CC=C1C(=O)O	0.868843565	0.852270081	-2.623558626	1.086916722	3.488800953	TRUE	TRUE
COC1=CC(F)=CC(C(=O)NC(C)=O)=C1N=O	0.811205879	0.814880465	-2.62062862	0.994819426	1.555972287	TRUE	TRUE
COC1=CC=C(Cl)C=C1NN1C=CC(F)=C1	0.892004324	0.817583161	-2.619525511	1.079423677	4.248849063	TRUE	TRUE
CCCC(C)(C)C1=CC2=C1C=CC(C(N)=O)=C2	0.843677993	0.806843735	-2.618893311	1.02099012	1.821184029	TRUE	TRUE
CCN(CC)C1=CC=C2N=CC2=C(F)C(NC)=C1	0.898806092	0.829538696	-2.618483414	1.099223076	1.729084596	TRUE	TRUE
CC=CC(C)=CC1=CC=CC=CC(C)=C(OCCN)C=C1	0.810963831	0.816080876	-2.616256112	1.000150297	1.742048704	TRUE	TRUE
CCNC(=O)C1=CC=CC(C(C)CNC(C)C)=C1C	0.827434522	0.815001209	-2.614989149	1.016808285	4.449395218	TRUE	TRUE
CCOC1=C(C(=O)O)C=CC(C2CCO2)=C1	0.848385404	0.83807982	-2.613356106	1.062470821	5.931838143	TRUE	TRUE
COC1=CC=C(N(C)C(C)=O)C=C(C(N)=O)C(F)=CC=C1	0.926215745	0.845495972	-2.612825106	1.148248313	7.039364782	TRUE	TRUE
COC1=CC=C(OC2=C(Cl)C=C2OC)C=C1	0.806966269	0.84567205	-2.608776043	1.033223978	4.465847831	TRUE	TRUE
CCCN(C)C(=O)C1=CC=CC=C1C1=CC=C1Cl	0.809533147	0.827833158	-2.607896884	1.018831123	4.406798105	TRUE	TRUE
CNC(=O)C1=CC=C(C2=CC=C2)C=C1Cl	0.814274703	0.861449166	-2.605764474	1.059321097	2.238548456	TRUE	TRUE
O=C(C1=CC=CC=C1)N(CCO)CC1CCOCC1	0.876541062	0.886270148	-2.60269405	1.149478862	5.099488061	TRUE	TRUE
CCOC(=O)C1=CC=C(C)C(CNC)=C1C#N	0.803432486	0.845187548	-2.599264603	1.038717134	2.938071092	TRUE	TRUE
COCCC(C)CNC(=O)C1=CC=C(Cl)C(F)=C1F	0.818323048	0.811073306	-2.595935448	1.022822607	2.907624803	TRUE	TRUE
CC(=O)COC(=O)C1=C(NC(C)(C)C)C(F)=CC=C1	0.852201022	0.853846904	-2.595320113	1.100089515	4.279227099	TRUE	TRUE
CNC(=O)C1=CC2=C1C(NCC(C)C)=CC=C2	0.833321547	0.821470434	-2.592065592	1.052088091	1.76080465	TRUE	TRUE
CN(CCN)C(=O)C1=CC(Br)=CC=C1C1=NN1C	0.905201345	0.808502132	-2.590849174	1.112216006	2.071197785	TRUE	TRUE
CCNCC1=CC=C(C2=CC=CC=N2)C=C1OC	0.875063607	0.905787832	-2.58654515	1.183667992	3.886429899	TRUE	TRUE
CCCOC1=CC(F)=CC=C(Br)C=C(O)C=C1	0.906037797	0.867650762	-2.585898072	1.17715219	3.966633282	TRUE	TRUE
C=CC1=CC=C(OCCC(C)CC)C(C(=O)NC)=C1	0.815418717	0.809860822	-2.584446077	1.030195163	1.775999339	TRUE	TRUE
CC=CC1=CC=C(CC)C=C1NC(=O)C(C)C	0.836820506	0.86518621	-2.581845733	1.109522686	1.644978213	TRUE	TRUE
CNC1=CC=CC=CC=C(C(=O)NCC(C)C)C(C=CCl)=C1	0.841886352	0.807312014	-2.581581796	1.056978272	1.788379794	TRUE	TRUE
CCOC1=CC=C(C)C=CC(OCC)=C(F)C=C1	0.802035515	0.898192851	-2.581471104	1.108118964	3.870330323	TRUE	TRUE
CCN(C)C1=CC=CC=C1OC1=CC=CN1N	0.821864354	0.803753393	-2.580127576	1.034851873	3.071344167	TRUE	TRUE
CCN(C)C1=NC(=O)C(C)=CC=CC(C)=CC=C1C	0.817420133	0.810364708	-2.578601351	1.038545193	3.287066801	TRUE	TRUE
CCOC1=CC2=CC=C(C)C=CC=C(C=O)C=C2NC1=O	0.880103732	0.821921554	-2.576333666	1.115053322	3.450398746	TRUE	TRUE
C=CC=CC1=CC=C(C(=O)NC2CCCC2)S1	0.808909399	0.826220092	-2.573716504	1.050774689	2.098312648	TRUE	TRUE
CCCC(=O)C1=CC=CC(C(=O)NCC2=CC(Cl)=C2)=C1	0.815283684	0.859082891	-2.573271914	1.090456363	5.695885422	TRUE	TRUE
CCC(C)C(NC(=O)C1=CC=C(Cl)C=C1F)C(N)=O	0.869983447	0.812141788	-2.570375843	1.101111094	5.178820845	TRUE	TRUE
CNC(=O)C1=CC(Cl)=CC=C(C=O)C2=C1C=C2	0.827624865	0.814007259	-2.570119637	1.060874189	2.322211415	TRUE	TRUE
C=C(C1=CC(F)=CC(F)=C1O)N1CC(C)C1	0.835820152	0.805708777	-2.568614655	1.062275976	1.989085157	TRUE	TRUE
OC1=CC(N2CC(CCl)C2)=C(Br)C=CC=CC=C1	0.830889246	0.811599312	-2.568519359	1.063330901	3.015868524	TRUE	TRUE
CC(C)CC(=O)N1CCN(CC(C)C)C(=O)NCC1=O	0.838725319	0.814108663	-2.568479814	1.07371587	3.107152573	TRUE	TRUE
CNC(=O)C(CC1=CC=C(C)C=C1)OC1=CC=CC=C1	0.906052699	0.861928268	-2.567812935	1.189529735	6.029832631	TRUE	TRUE
CCC(CNC)OC(=O)C1=CC(Cl)=CC=C1C	0.822614306	0.814065877	-2.567604402	1.058437483	2.03893003	TRUE	TRUE
CC(=O)NC=C(C)COC1=C(C)C(Cl)=CC=C1	0.895679079	0.826911963	-2.564112431	1.147840313	3.161296445	TRUE	TRUE
NCCOC1=CC=C(F)C(Br)=C1Cl	0.855315598	0.834756853	-2.562155932	1.117278222	2.008746295	TRUE	TRUE
COC1=CC=CC=CC=C(C(=O)NC(=O)C(C)C)OC1=S	0.869230466	0.804878978	-2.561073492	1.102397654	3.064164072	TRUE	TRUE
CCCOC1=NC(=O)C(C)=C(O)C(C)=N1	0.80361031	0.820002346	-2.560954137	1.05202022	1.916418196	TRUE	TRUE
O=C(CSC(=O)N1CCCC1)NC1=CC=C1	0.810397767	0.803025212	-2.560097749	1.042686933	4.063519928	TRUE	TRUE
CNCC1(OC2=CC=CC=CC=CC=C2)CC1	0.856762759	0.829740124	-2.556907503	1.118957082	3.233042572	TRUE	TRUE
CNC(=O)CCOC1=CC=C(C)N1C(=O)N1CCC1	0.88251536	0.803919578	-2.555592599	1.120204041	1.859433018	TRUE	TRUE
CC(=O)NC(=O)C1=CC2=CC=C2C(=O)N=C(C)N=C1	0.804349013	0.804726502	-2.555418663	1.043018554	3.576563006	TRUE	TRUE
COC1=C(CN(C)C)C(CN)=C(C)C(C)=N1	0.833771538	0.811053466	-2.552194353	1.081992354	2.538553279	TRUE	TRUE
CN(C(=O)C1=CC=CC=C1)C1=CC(=O)C=CC=C1	0.806157155	0.900616386	-2.55165104	1.144484203	3.664455474	TRUE	TRUE
COC1=C(OC2=CC(O)=C2)C=C(Br)C(O)=C1	0.896129694	0.800714928	-2.551514516	1.134691809	2.433028152	TRUE	TRUE
CC(C)N(C)CCC1=C(C=CCC(N)=O)C=CC=C1	0.818283134	0.828848276	-2.549834948	1.086658165	2.144372174	TRUE	TRUE
CC(C)CNC(=O)C1=CC(C=N)=C2C=CC2=CC=C1	0.808888905	0.866554439	-2.549514242	1.115290804	1.702270065	TRUE	TRUE
C=C(CN(C)C(=O)C1=C(OCC)C=CC=C1C)NC	0.854236959	0.823286668	-2.548918946	1.117966383	1.70447635	TRUE	TRUE
CNC1=CC(C(=O)N2CC(C(C)C)C2)=CC=C1	0.867884684	0.880658451	-2.54828352	1.189621318	2.152869622	TRUE	TRUE
CCOC1=C(C(=O)O)N(C(=O)CC)C(=O)C=C1	0.846463354	0.835434311	-2.547288142	1.123971225	2.898005314	TRUE	TRUE
CCC(=O)N(C)C1=C(Cl)C(OC2=CC(OC)=CC=C2)=C1	0.836017567	0.804247647	-2.54406476	1.085562156	2.349015017	TRUE	TRUE
CN1C(=O)N(CC2=CC=C(F)C(Br)=C2)CC1(C)C	0.821767925	0.817344119	-2.542975286	1.08549846	3.015550505	TRUE	TRUE
O=C(O)C1=NC(=O)C2=CC(C(=O)OC3CCC3)=CC=C21	0.840577094	0.818101633	-2.54241951	1.105620919	11.21756092	TRUE	TRUE
CNCCC1=CC(N)=CC2=CC=C2C(OC)=C1	0.845661622	0.88411397	-2.54226336	1.176873933	1.894962177	TRUE	TRUE
CCNCCC1=CC=CC(C2=CC=C2Br)=C1OC	0.811948858	0.809600699	-2.541066054	1.069845205	2.76114227	TRUE	TRUE
CC=CC1=CC=C2C(=C1)CCCCCC2NC(N)=O	0.837123613	0.801116728	-2.541004682	1.086597361	1.852020245	TRUE	TRUE
CCN(C)C1=C(N(C)C)C=C(NC(C)=O)C=N1	0.861622343	0.824483542	-2.540694947	1.13477264	1.939368338	TRUE	TRUE
C=CCC(=O)NCC1=CC=C(C)C=C(Br)C(OC)=CC=C1	0.812878158	0.845103418	-2.540179749	1.10716353	5.607362729	TRUE	TRUE
CC(C)OC1=CC(C(C)(C)C(C)C)=CC(CO)=C1	0.858488285	0.840884483	-2.540107493	1.148626978	2.401262774	TRUE	TRUE
CNCC1=CC(C(=O)NC)=CC=CC(C)=C(OC)C=C1Cl	0.899029485	0.847281677	-2.539223556	1.196449308	2.223693429	TRUE	TRUE
CCCN(C(=O)CC)C(=O)NC(=O)C(C)(C)C	0.821770198	0.803562628	-2.5365358	1.078158728	2.55316392	TRUE	TRUE
CNC(=O)C1=CC=CC(N2CCC2CC(C)(C)C)=C1	0.905588305	0.802186857	-2.535692605	1.16144426	2.69622543	TRUE	TRUE
CCOC1=NC(C)=NC(=O)C2=C1C(CF)=CC=C2	0.834878396	0.814266081	-2.535520353	1.102985826	3.437950102	TRUE	TRUE
CCNC(=O)C(C)NC(=O)C1=C(Br)C=C(OC)C(C)=C1	0.859627942	0.833839316	-2.535434518	1.147394442	2.872303482	TRUE	TRUE
CCNC(=O)COC1=CC(Cl)=C1C(=O)N1CCC1	0.802490623	0.802741038	-2.532280295	1.062313069	2.275781401	TRUE	TRUE
CCC1=CC=CC=CC=C(C(=O)N(C)C)N1CC(C)C	0.824222081	0.813842348	-2.532275082	1.095151049	3.341417004	TRUE	TRUE
CCNC(=O)C(=O)N(C)CCOC1=CC=CC=C1F	0.803549188	0.874386738	-2.530952144	1.136345484	4.425752246	TRUE	TRUE
NC1=CC=CC=C(N2CCCCC2)C2=CC=C12	0.807495045	0.9036952	-2.530167161	1.170384787	3.712406412	TRUE	TRUE
CCC(=O)NC1=CC(F)=C(F)C(CC)=C1C	0.843752695	0.857867019	-2.528802212	1.162179204	2.724816633	TRUE	TRUE
CC=C(O)C1=C(N(C)C(=O)CCCC)C=CC(Br)=C1	0.808266581	0.819369323	-2.528509307	1.088488299	1.757360854	TRUE	TRUE
CCN1CCCCCCCC(=O)N(CC(=O)O)CC1	0.845478672	0.839215717	-2.525864569	1.148191522	3.972809963	TRUE	TRUE
C=C(C)NC1=CC=C(OC)C(C(=O)N2CC(C)C2)=C1	0.90470346	0.866810047	-2.523835844	1.237039365	1.914431214	TRUE	TRUE
CCC(=O)C1=CC(Br)=C(CN(C)C)C=C1C(=O)O	0.849207774	0.84503702	-2.52092541	1.162681087	3.452189609	TRUE	TRUE
C=CCNC(=O)C1=C(C=CC)C(Cl)=CC(F)=C1	0.81873579	0.808828016	-2.515780013	1.101145495	2.224589997	TRUE	TRUE
CC(C)(CCO)C1=CC=CC=C1NC(=O)N1CC1	0.80250285	0.866094885	-2.514777845	1.143181592	5.164296644	TRUE	TRUE
FC1=C(Cl)C=CC=C1OCC1=CC=CN=C1	0.815782991	0.90541338	-2.513312955	1.197245119	6.229910877	TRUE	TRUE
CCC1=CC=C(C(=O)N2CCC(C)(CC)CC2)N1	0.875580253	0.807555004	-2.511773212	1.160723747	3.829457159	TRUE	TRUE
CC1=CC=CC=C1CCC1(O)CCOCC1	0.84760673	0.859660203	-2.511439927	1.185188708	3.841934182	TRUE	TRUE
CC1=CC=C(C2=CC=C(C(=O)O)C=C2)CC1=O	0.846201131	0.844300876	-2.510042457	1.169821253	3.985050399	TRUE	TRUE
CCCC(=O)N(CC(C)C)C1=C(NC)C=C(F)C=C1Cl	0.848794652	0.824498793	-2.509828666	1.152826481	1.943832334	TRUE	TRUE
CC=CC1=C2C=C(CC)C(=O)NC2=CC=CC=CC=C1	0.864811583	0.832035151	-2.507736262	1.178472174	3.260734845	TRUE	TRUE
CCCOC1=CC=C2OC=CC=C(OC)C2=CC=C1	0.818695247	0.915247771	-2.506445136	1.216859584	4.38731825	TRUE	TRUE
CN(C1CC1(C)C)S(=O)(=O)C1=CC=CC=C1	0.809793658	0.817645188	-2.504778947	1.112021602	3.762768689	TRUE	TRUE
CC(C)=C(OCC(N)=O)C1=C(Br)C=CC(C(=O)O)=C1	0.812361088	0.81449275	-2.504354552	1.111860989	1.542043977	TRUE	TRUE
C=CC1=CC=C(C(=O)N(CCC(C)C)CC(=O)O)C=C1	0.832054818	0.874659783	-2.501637389	1.194438915	1.953767528	TRUE	TRUE
CCCNC1=C(C)C(C(=O)O)=NC(C(=O)N2CCCCC2)=C1	0.873230436	0.84978195	-2.500466739	1.211907349	4.517765414	TRUE	TRUE
CCCN(CCC)C(=O)NC1=C(OC)C(OC)=CC=C1	0.83289214	0.887582472	-2.494531684	1.215304629	2.211341698	TRUE	TRUE
CCN(C)C(C)C(=O)NC1=CC(CO)=CC(OC)=C1	0.818182749	0.825044045	-2.494347301	1.138241195	3.471125636	TRUE	TRUE
COC1=CC=CC=C1NC(=O)CCN(C)C(C)=O	0.861215958	0.912578401	-2.491585272	1.271570789	4.555151183	TRUE	TRUE
COC1=C(C)C(OC2=CC=C(Cl)C(F)=C2)=C1	0.802550238	0.80732919	-2.491572944	1.107668186	2.162306339	TRUE	TRUE
COC1=NC=C(F)C(Cl)=C1C=CC1=CC(C)=C(C)C=C1	0.819641929	0.827537996	-2.488895616	1.147646011	2.674547599	TRUE	TRUE
CCNC(=O)C1=CC2=CC(Br)=C2C=CC(Cl)=C1	0.893357894	0.891167979	-2.488589165	1.285298411	2.814928327	TRUE	TRUE
CNC1=C(Cl)C(N(C)C)=C(Cl)C=C(C(C)C)C=CC=C1	0.809053207	0.804125528	-2.485468927	1.117071511	2.20384024	TRUE	TRUE
C=C(NCC)C1=CC=C(OC)C(Cl)=CC=CC=C1F	0.893301618	0.833891295	-2.482995454	1.233559161	1.84609213	TRUE	TRUE
CCC1=C(C)C(C)=CC=CC(NC=O)=CC(C)=C1	0.802232589	0.831156832	-2.481102803	1.141648321	1.750431562	TRUE	TRUE
C=C(C)CNC1=CC=C(F)C(C)=CC(F)=CC=C1OC	0.825052697	0.836131237	-2.480727173	1.169818463	2.661232149	TRUE	TRUE
CCCC(COC1=C(F)C=CC=C1Cl)NCC	0.807330557	0.809996425	-2.479852095	1.126836589	2.115323546	TRUE	TRUE
CCCNCC1=C(Cl)OC2=CC2=CC=C1C#N	0.843898118	0.803666213	-2.478367874	1.158558159	5.120730847	TRUE	TRUE
CCC1=NC=CC=CC=CC=CC=C(OC)C(=O)N1	0.886695008	0.856654619	-2.477965485	1.254745845	4.436653987	TRUE	TRUE
CCC=C(NC(=O)CC)C1=CC=C(F)C(C#N)=C1	0.88748562	0.804392216	-2.477553208	1.20368633	2.395605102	TRUE	TRUE
CC=CNCC1=CC=C(C(=O)O)C(N2CCCCCC2)=C1	0.871762296	0.841790623	-2.475351032	1.227563589	1.904637121	TRUE	TRUE
CCN(C)CC(=O)NC1=C(OC)C=CC(C)=CSC=C1	0.907127164	0.816809745	-2.473337382	1.239961229	3.650119264	TRUE	TRUE
CCCN(C1CC1)S(=O)(=O)C1=CC(C)=C(C)C=C1	0.822357071	0.886278414	-2.47251141	1.225485777	4.6203893	TRUE	TRUE
CC=C(C1=CC(C)=C(CNCC)C=C1C)C(F)(F)F	0.856629719	0.801493058	-2.472040509	1.17544397	1.800890582	TRUE	TRUE
CC=CC1=C(C(=O)NCC(C)C)C(F)=CC=C2N=CC2=N1	0.939534825	0.811315725	-2.470447883	1.269764369	2.033643151	TRUE	TRUE
CCCC1=CC=CC=C1C(=O)NOC(=O)CC	0.814124669	0.868018061	-2.469680005	1.201824427	4.318559501	TRUE	TRUE
C=C1CN(C(C)=O)CCN(C2=CC=CC=C2)C(=O)N1	0.832135542	0.837269098	-2.469636089	1.189130254	1.757873876	TRUE	TRUE
CNC1=CC(NC(=O)C2=CC=C(CN)S2)=CC=C1F	0.805677771	0.867295223	-2.469293851	1.193040845	3.780714554	TRUE	TRUE
CCCN1C(=O)C(C)=NN(C)C=CC=CC2=CC=C21	0.829059028	0.804409912	-2.468730142	1.1541005	3.774484932	TRUE	TRUE
CCCN(CC1=CC(NC)=NC=C1)C1=CC(C)=C1	0.831429323	0.800720235	-2.46074678	1.16076448	2.354585661	TRUE	TRUE
CCCCN(C)S(=O)(=O)C1=CC=CC=C1C(=O)O	0.855813485	0.89679444	-2.458493466	1.283476162	10.75881072	TRUE	TRUE
CCCN(CC1=CC=C(N)S1)C1=CC=CC=C1C	0.878254146	0.84384263	-2.458213995	1.253244484	3.8490147	TRUE	TRUE
CC(C)(CC(N)=O)OC1=CC=CC=C1C#N	0.833256942	0.832236574	-2.457489824	1.197365394	3.641591617	TRUE	TRUE
CCCN1C(=O)C2=CC=C(C(=O)N(C)CC)C=C21	0.816381419	0.875567726	-2.456754007	1.22455684	2.463284464	TRUE	TRUE
CCC1=CC(N2CCCN(C)CC(C)C2)=CC=C1C	0.80451497	0.815173627	-2.456038842	1.153011457	3.613822493	TRUE	TRUE
CCCCN(C)C(=O)C1=CC2=CC(Cl)=C(C)C(=O)NC2=N1	0.944137988	0.821858761	-2.454508733	1.300849718	3.104186495	TRUE	TRUE
O=C(NCC1CCC1)C1=CC=CC=C2C=CC=C21	0.874266296	0.930844341	-2.452798976	1.341673364	6.109100273	TRUE	TRUE
CCN(C(=O)NC(=O)C1=CC(N)=CC=C1F)C(C)C	0.822234825	0.855841981	-2.451199919	1.216238589	2.55140843	TRUE	TRUE
CCC1=CC(C(C)(C)N)=CC2=CC=C2N=C1	0.834395439	0.860316603	-2.449992159	1.234081585	2.680082093	TRUE	TRUE
CCCCC1=CC=C(N=O)C=CC=CC=C1C(N)=O	0.818519936	0.832520797	-2.44900004	1.191402395	2.189273655	TRUE	TRUE
CC(NCC1=CC=CC=C1C(=O)O)=C(Cl)CBr	0.818704266	0.820364806	-2.44860148	1.179829294	1.975468644	TRUE	TRUE
CC(O)CC(=O)NC1=CC=CC(F)=CC2=CC=C21	0.875562017	0.852252543	-2.447081895	1.270094367	5.246567286	TRUE	TRUE
CC(=O)N(C)C1=CC(F)=C(F)C=CC=CC=C1N	0.834784389	0.834634697	-2.44518344	1.213597348	2.928602474	TRUE	TRUE
CC=C(OC1=CC=CC=C1)C1=CC(O)=CC=C1OC	0.844560556	0.863114505	-2.443852339	1.253184423	1.891613915	TRUE	TRUE
CNCC1=CC=C(Br)C=C1CCN1CCOC1=S	0.838310987	0.80864082	-2.443638183	1.192675326	4.050544376	TRUE	TRUE
CC(CNC(=O)C1=CC(Cl)=CC=C1)C1CCC1	0.871920871	0.848982677	-2.443479656	1.266785595	4.140717339	TRUE	TRUE
CCC(=O)NC1=C(Cl)C(Cl)=C(N)C=C1C#N	0.800216193	0.810960792	-2.442947468	1.157591219	2.013592995	TRUE	TRUE
CCC(COC)C(=O)NC1=C(OC)C=CC=C1	0.825500243	0.852156163	-2.442848575	1.224169533	3.269021973	TRUE	TRUE
COCC1CN(C2=CC=CC=C2C2=NC(C)=C2)C1	0.809967576	0.814898696	-2.442218978	1.172008996	2.916595337	TRUE	TRUE
C=C(CCCC)C1=C(Br)C=C(NC(C)=O)C=C1F	0.834657462	0.826716876	-2.441260716	1.209475323	1.960874838	TRUE	TRUE
CCCN(C)C1=NC=C(NC(C)C)C(OC)=N1	0.82263178	0.812675508	-2.44109127	1.18357772	2.684018137	TRUE	TRUE
COC1=C(F)C2=C(C=CC(CN)=C1)C=C2	0.813605332	0.816794489	-2.4391108	1.180650723	1.795459505	TRUE	TRUE
NCCN1C(=O)C=CC2=C(Cl)C=CC(Cl)=C21	0.896555883	0.849281988	-2.434410608	1.300788964	2.317704618	TRUE	TRUE
COC1=CC(SC2CN(C)C2)=CC=CC=CC=C1C	0.8370432	0.829677546	-2.434355864	1.221726585	4.648780576	TRUE	TRUE
CC=CC1=CC=CC(OC)=C1NC(=O)C(C)(C)CC	0.866093563	0.834871887	-2.432494882	1.25783227	1.905924379	TRUE	TRUE
CNC(=O)C1CCN(C2=CC(Br)=CC(Cl)=C2)CC1	0.903104177	0.874906081	-2.431184091	1.336187869	3.545950511	TRUE	TRUE
CC=CC1=CC2=NC(OCC)=C(Cl)C=C2C=C1	0.805920654	0.844834482	-2.429500421	1.210616418	2.01928187	TRUE	TRUE
CC(C)NC(=O)C1=CC2=CC=CC=C2C(F)=C1	0.844922693	0.910728699	-2.426689629	1.318323465	2.492837628	TRUE	TRUE
CCCN1CCC(C(=O)NC2=CC3=CC=C32)C1	0.873996004	0.846686121	-2.425574454	1.284469373	2.722052251	TRUE	TRUE
CC1=C(Cl)C(O)=CC(OCCOC(C)C)=C1F	0.827797659	0.829116021	-2.421425701	1.224849681	2.955334913	TRUE	TRUE
CCC(C)(CC)CCN(C)C1=CC=C(C(N)=O)C=C1	0.81788211	0.84703961	-2.420561795	1.233721626	2.612290796	TRUE	TRUE
N#CC1=CC=C(Cl)C(COCN)=C1Cl	0.811563126	0.807020826	-2.420089803	1.18785585	1.618999542	TRUE	TRUE
CCOC1=CC(CCN(C)C)=CC=C1C(=O)NC(C)=O	0.85573955	0.884262348	-2.419713093	1.309650507	2.972984628	TRUE	TRUE
C=C(C1=CC=CC=C1NC(=O)C(C)C)C(C)OC	0.866346903	0.806054248	-2.417856577	1.243906277	2.179749412	TRUE	TRUE
COCC(C)N(C)CCC1=C(C(=O)O)C=CC=C1	0.803750541	0.829697805	-2.417358482	1.205451567	4.734417793	TRUE	TRUE
CNC(=O)C1=CC=C(NC2=NC(C)=CC=C2)C=C1C	0.886349639	0.893662422	-2.41701881	1.352354953	3.521851022	TRUE	TRUE
CCN1C(=O)C(OC)=CC=C2C(COC)=CC=C21	0.830616845	0.850791312	-2.413894867	1.256874992	2.339016413	TRUE	TRUE
CC(CO)CC1=CC=CC2=C1C=CC(Cl)=C2	0.859454179	0.846912221	-2.405915455	1.289812647	2.368773186	TRUE	TRUE
CC(=O)NC(C)=CC1=CC(Cl)=CC(S(=O)(=O)N2CC2)=C1	0.862404007	0.828928111	-2.405198209	1.275495611	3.045911444	TRUE	TRUE
CCCC1=CC=C(F)C2=CC=C2C(N(C)CCC)=N1	0.803428199	0.84030248	-2.401263138	1.231829244	3.298601193	TRUE	TRUE
CCC1=C(N(C)C(=O)CNC(C)CC)C=CC=C1	0.838986754	0.821634069	-2.401051814	1.248930711	2.995759204	TRUE	TRUE
CC(=O)N(C)C1=CC(NC(=O)C(C)(C)O)=CC=C1Cl	0.892186633	0.841218389	-2.40104433	1.321722394	3.159254597	TRUE	TRUE
CCNC(=O)C1=C(OC)C=C(C(O)=CCl)C=C1	0.813187105	0.84955912	-2.400293217	1.251814711	1.830245641	TRUE	TRUE
CCN1CCN(C(=O)NC2=C(N=O)C(CN)=CC=C2C)CC1	0.832570735	0.823751685	-2.398936162	1.24674796	2.064684594	TRUE	TRUE
CCC(C)=CC1=CC=C(NC(=O)CC(C)C)C=C1F	0.824515608	0.859308086	-2.398649013	1.274536383	2.310262014	TRUE	TRUE
CC1=C(Br)C=C(C(=O)NCC2CC2)C(=O)NC1=O	0.87172127	0.843830658	-2.39660787	1.308305759	3.070384135	TRUE	TRUE
CCCCN1C2=NC=C2C=CC(C)=C1C(=O)O	0.881403633	0.849854068	-2.396544961	1.324074442	2.625274941	TRUE	TRUE
CC(C)CN1C(=O)C2=NN(C3=CC=C(N(C)C)C=C3)N=C21	0.861317084	0.812402993	-2.394398136	1.268683644	2.845869805	TRUE	TRUE
CCCC1=CC=C(C2=C(OC)C=C(C3=CS3)C(=O)N2)C=C1	0.905394465	0.820756677	-2.392396641	1.323116203	3.565797932	TRUE	TRUE
CCC(=O)N(C)CCC(=O)NC1=CC=C(C)N=C1F	0.826289234	0.837727392	-2.392270615	1.261107714	4.60421544	TRUE	TRUE
CNC1=CC=C(C(=O)NCC(C)CC2(C)CC2)C=C1	0.823803536	0.803407567	-2.392120419	1.224452386	2.805485144	TRUE	TRUE
CNS(=O)(=O)C1=CC=CC=C1OC1=CC=C1F	0.890935754	0.804507423	-2.391692202	1.293112677	5.27415037	TRUE	TRUE
CCOC1=CC(C(N)=O)=CC=CC(F)=CC(Cl)=C1	0.916617289	0.86857567	-2.391167742	1.38338692	7.905348109	TRUE	TRUE
COC1=CC=C(CN(C)CC(C)C(N)=O)C(OC)=C1	0.806581067	0.829656413	-2.390532098	1.235067084	5.060903126	TRUE	TRUE
CC(C)(N)CNC(=O)C1=CC(F)=CC(Cl)=C1C=O	0.820567721	0.81121869	-2.387689023	1.23345909	2.495519408	TRUE	TRUE
CCC(=O)NC(CO)C1=CC=C(OC)C(Br)=C1	0.874613903	0.832422733	-2.387230992	1.309167345	4.908247516	TRUE	TRUE
CCC(CC)N(C)C1=CC(Cl)=C(OC)C=C1N	0.819087464	0.837137901	-2.386654238	1.258932829	2.998229823	TRUE	TRUE
CNC1CCCCCN(C(=O)C2=CC(Cl)=CC=C2)C1	0.903329862	0.854965161	-2.381450762	1.366205962	4.282095952	TRUE	TRUE
CC(=O)NCC1=CC(Cl)=CC(OCC2CCO2)=C1	0.890942731	0.829166389	-2.381315738	1.328155084	3.067005489	TRUE	TRUE
CCC(C)(C)C(=O)NC1=CC2=C1C=C(F)C=CC=C2	0.888790964	0.807512774	-2.380880976	1.304784463	2.718809837	TRUE	TRUE
CNC(=O)OCC1=CC=C(Cl)C(F)=C1	0.825899379	0.896180745	-2.377326307	1.334115518	2.647436546	TRUE	TRUE
CC1=CC=C2C(CCC(C)NCC=O)=CC=CC=C12	0.803044863	0.810048921	-2.373319711	1.229135776	2.300125345	TRUE	TRUE
CNC(=O)CS(=O)(=O)C1=CC(OCC(C)C)=CC=C1	0.853278851	0.871126789	-2.371384804	1.342382538	4.667238758	TRUE	TRUE
CCCCN1C(=O)C2=CC=C2N=CN=C1C1=CC=C1	0.840708073	0.807535872	-2.369100525	1.268505123	4.712290041	TRUE	TRUE
CCOC(C)CCS(=O)(=O)NC1=CC=CC(F)=C1	0.83092163	0.812148041	-2.368721677	1.263709696	5.07576787	TRUE	TRUE
CC(=O)NC1=C(Cl)C=CC=C(F)C(F)=C(C=O)C=C1	0.845271526	0.838615689	-2.368298303	1.304950614	6.19338794	TRUE	TRUE
CCC=C(CCC)C1=CC=CC(CC(=O)NC)=C1	0.815306798	0.850197773	-2.3679115	1.286954774	2.088228811	TRUE	TRUE
CNC(=O)N(CCSC1=CC(C)=CC=C1)C(C)C	0.83042791	0.843884524	-2.367712979	1.295961157	3.637909757	TRUE	TRUE
CNC1=CC(Cl)=CC=C1OC1CC(C)(OC)C1	0.895316715	0.819646745	-2.36585191	1.338473253	2.488647575	TRUE	TRUE
NC(=O)C1=CC2=C(C=CC=CO1)C(F)=CC=C2	0.819924402	0.831367688	-2.365686864	1.274966929	3.681709882	TRUE	TRUE
CC1=NC=CC(N(CCC(C)C)C(=O)CO)=C1CN	0.810238866	0.801356955	-2.365283781	1.235673743	3.151496951	TRUE	TRUE
CCCOC1=C(C)C(NC(=O)C2=CC=CO2)=CC=C1F	0.904700694	0.874430174	-2.358176034	1.410316536	4.808885722	TRUE	TRUE
CCCOC1=NC(OC)=CC(C)=CC=CC=C1CN	0.886127131	0.828367822	-2.356633436	1.347223219	4.14462617	TRUE	TRUE
CNCC(=O)N1CCN(C2=CC(Cl)=CC=C2)CC1C	0.914078127	0.824507154	-2.354558715	1.373388268	2.591604689	TRUE	TRUE
CCN1C(=O)C(C2=CC=CC=C2)=CC=C1CC(C)C	0.815524072	0.878764018	-2.354533399	1.329116394	3.472079886	TRUE	TRUE
CC(C)CNCC1=CC=CC=CC(F)=C(N=O)C=C1	0.811771779	0.830422103	-2.353160331	1.278395253	2.042608747	TRUE	TRUE
C=CC1=C(Br)C=C(C(=O)NC(=O)CN(C)CCC)C=C1	0.866977659	0.844224456	-2.352809403	1.347754414	2.478886645	TRUE	TRUE
CC=C(NC1=C(C)C=CC=C1O)C1=CC=C(C#N)C=C1OC	0.834742763	0.82182306	-2.351478574	1.294448951	1.940517998	TRUE	TRUE
CC=CC=CC1=C(NC)N=C2C=CC2=CC(C)=C1	0.813314475	0.813496325	-2.349772471	1.266400032	2.195113475	TRUE	TRUE
CNC=C(C)C1=CC(C(=O)O)=CC2=CC=CC=C21	0.867609535	0.838005158	-2.349448649	1.345527746	2.508496391	TRUE	TRUE
CNC(=O)C1=CC=CC(NC2=CC(Cl)=C2)=C1	0.843793081	0.853754715	-2.347910538	1.33899896	2.508471877	TRUE	TRUE
COC1=C(CC2CC2)NC(=O)N2C(C)=CC2=C1	0.877805173	0.807799731	-2.347776053	1.327190552	1.814326983	TRUE	TRUE
CCC(=O)NC(=O)C1=CC=CC=C(C)C(=O)SC=C1	0.901092329	0.817206088	-2.347680322	1.359979798	2.581119231	TRUE	TRUE
C=C(N)CN(C(=O)CC)C(=O)C1=CC=CC(OCC)=C1	0.861408363	0.829314484	-2.345420563	1.334663986	2.228909719	TRUE	TRUE
CCC1=CC(CNC(C)=O)=C2C(=O)N(COC)CCC2=C1	0.893513597	0.815789465	-2.345144134	1.35352063	2.624078393	TRUE	TRUE
CCCC(=O)N(C)C1=CC=C(S)C=C1C(N)=O	0.803052879	0.82515397	-2.33436228	1.283206271	1.946905664	TRUE	TRUE
CCOC1=CC=C(F)C(F)=CC(C(C)OC)=CC=C1	0.814597641	0.807309165	-2.333431233	1.277837275	6.848329595	TRUE	TRUE
C=C(C)NCC1=CC=C(CC2=CC=CO2)C(=O)O1	0.878654402	0.805517441	-2.331178187	1.342355359	2.116531531	TRUE	TRUE
COC(=O)NC1=CC(F)=CC=C1C(C)CN(C)C	0.897779527	0.810231171	-2.330196661	1.367175739	3.473685885	TRUE	TRUE
CCCC1=C2C=C(N)C=NC(C)=CC=CC2=CC(C)=C1C	0.856243329	0.807432861	-2.328651804	1.324386088	3.068128647	TRUE	TRUE
CNC1=CC(F)=C(C)C=CC2=C1C=CC=C(OC)C=C2	0.88992809	0.849542537	-2.328639716	1.400192613	2.276003595	TRUE	TRUE
CCOC1=C(C(=O)C2=CC(NC)=CC=C2)C(Br)=C1	0.846243151	0.802426696	-2.320174909	1.31785664	2.991516371	TRUE	TRUE
CNC1=C(S(=O)(=O)O)C=C(C)C=CC=CC(F)=C1	0.811192155	0.847111299	-2.318401926	1.329263231	2.883814928	TRUE	TRUE
CCCN(CC)CC1=C2NC(=O)C=CN=C2C=N1	0.868140404	0.801535239	-2.315825693	1.343211652	3.488255222	TRUE	TRUE
CC1=CC=C(OCCC2=CCCNC2)C(F)=C1	0.810214086	0.828745681	-2.314321638	1.313999831	2.128862972	TRUE	TRUE
CCC1=CC2=CC(CCN3CCC3CO)=C2C=CC=C1	0.90181001	0.816066162	-2.311182549	1.396055325	3.65994858	TRUE	TRUE
CC1=C(CN2CCC2)C=C2NC(=O)C2=CC=C1O	0.845037742	0.837336235	-2.310025711	1.361709968	3.080694745	TRUE	TRUE
CCN(C)C(=O)C1=C(OC2=CC(Cl)=C2)C(OC)=CC=C1C	0.835533494	0.802106631	-2.309202262	1.317799564	11.97726045	TRUE	TRUE
CCN(C)CCC1=CC=CC=CC2=CC=NC2=CC(C)=C1F	0.838487157	0.825011676	-2.308861668	1.343998867	4.773571657	TRUE	TRUE
CCOC1=CC=CC=CC=C(OC)C(=O)NC1=N	0.848273903	0.804724543	-2.30507034	1.337289808	2.488824299	TRUE	TRUE
CCOC1=C(NC(=O)CNC)C=C(Br)C(C)=C1C	0.878081653	0.843263991	-2.303092146	1.4076152	2.003353496	TRUE	TRUE
CCOC(=O)CC1COC2=CC(CO)=CC=C21	0.806806398	0.805035957	-2.302642582	1.298561476	3.557680646	TRUE	TRUE
CNCCNC1=C(Cl)C=C(F)C(C)=C1Br	0.833787538	0.806076577	-2.301833792	1.327392025	1.926482069	TRUE	TRUE
CC1=CC=C(C2=CC(NC(=O)C(C)C)=C2)C(F)=C1F	0.890088078	0.820207827	-2.300311454	1.399346152	2.813278734	TRUE	TRUE
CCN(C)C(=O)C1=CC(C(=O)NC2=CC(N)=CC=C2C)=C1	0.829095433	0.8226874	-2.298714375	1.34243016	3.032405207	TRUE	TRUE
CC(C)N(C)C(=O)N(C1=CC=C(N)C=N1)C(C)C	0.895222845	0.803025236	-2.297775867	1.389833916	3.08803168	TRUE	TRUE
CNCCN1CC(N(C)C2=CC(F)=CC(C(=O)N(C)C)=C2)C1	0.846230494	0.820716295	-2.296578982	1.35972951	2.343032605	TRUE	TRUE
CCNC(=O)C1=CC=C(C2=CC=C2)C(NC(C)=O)=C1	0.868371576	0.856578158	-2.294252247	1.420059189	2.674523998	TRUE	TRUE
COC1=CC=C(SC2=CC=CC(C)=CC=CC=C2N)C(C)=N1	0.901945394	0.816971974	-2.292118373	1.416160697	4.747164011	TRUE	TRUE
CNC1=CC(OC)=C(C=O)C=CC(C)=CC=C1C	0.830354739	0.846444744	-2.290922522	1.375238662	3.176401248	TRUE	TRUE
CCCC(CC)CC(=O)NC(=O)C1=C(C)C=CC=C1	0.85193385	0.839895141	-2.289671371	1.391519323	2.912928811	TRUE	TRUE
CC=CC1=CC(C(=O)N(C)CCCC)=CC=C1NCC	0.814044391	0.845267507	-2.288967295	1.359706305	2.015725656	TRUE	TRUE
CC(CCOC(C)(C)C)OC1=CC=CC(CO)=C1	0.844930332	0.81362151	-2.288789561	1.359123984	5.307640731	TRUE	TRUE
C=CC1=CC2=C(C=CC=C2)N=C1N(CC)CCNC	0.859933401	0.827919633	-2.286596289	1.390618448	1.929381808	TRUE	TRUE
CCNC(=O)C1=CC=CC(F)=C1C1=C(C)CCCN1	0.879020098	0.825869388	-2.282813977	1.411437212	2.353051713	TRUE	TRUE
CCCCN1NC(=O)C(CC)=CC2=CC=C21	0.841300743	0.818444016	-2.282808961	1.366297499	2.258275291	TRUE	TRUE
CC1=C(Br)C=C(O)C(Br)=C1OCCCN	0.82972186	0.800601192	-2.281606859	1.338077896	1.81584907	TRUE	TRUE
CCOC1=NOC2=CC(Br)=CC=C21	0.811411812	0.852127022	-2.279958537	1.372942	3.306212919	TRUE	TRUE
CC1=CC=C(NC(C)C)C=C1C(=O)NC1=CC(F)=C(C#N)C=C1F	0.882577898	0.861770267	-2.279809627	1.45390024	5.817510334	TRUE	TRUE
CCC1(N(C)C(=O)C2=CC=CC(Cl)=C2)CCC1	0.801404325	0.848089889	-2.279589231	1.359266685	4.295652954	TRUE	TRUE
COC1=CC(OC)=C2C(=C1)C(C)=CN2CC(C)(C)C	0.83293975	0.844109293	-2.278251855	1.38815889	3.954942919	TRUE	TRUE
CCN(C)C1=NC2=C(C=CC=CC(OC)=CC=C2)S1	0.848860254	0.856321856	-2.275593181	1.418950631	4.145222155	TRUE	TRUE
CC1=CC=CC=CC=C(CNC(C)C)C=CC2=C1C=C2Cl	0.841144551	0.81086836	-2.274651937	1.366722676	5.556913057	TRUE	TRUE
CCC(=O)N(CC)C(=O)C1=C(F)C=C(Br)C=C1F	0.85799929	0.820144713	-2.273778604	1.393727101	2.385840201	TRUE	TRUE
CC1=C(C)C(C(=O)NC=O)=CC=C(Cl)C=CC(N)=C1	0.81677849	0.820511315	-2.273603848	1.353047658	2.128998719	TRUE	TRUE
CCC(=O)NC1=CC(O)=CC(C2=CC=C2)=C1Cl	0.863156166	0.810739388	-2.27354741	1.389709846	2.390840582	TRUE	TRUE
CCNC(=O)N(C)C(=O)C1=CC=C(SCC)C=N1	0.847483833	0.816586878	-2.272753375	1.380679039	2.50081723	TRUE	TRUE
CNC(=O)C1=CC(Cl)=CC=C1C(=O)COCC(C)C	0.816493793	0.869890288	-2.269060922	1.406684861	3.554221409	TRUE	TRUE
CCOC1=CC(O)=CC=C1C1=C(C(N)=O)C(C)=C1	0.851590891	0.816033346	-2.263578568	1.393407371	2.495603652	TRUE	TRUE
NCCOC1=C(Cl)C(Cl)=CC(Br)=C1	0.865993127	0.858371359	-2.262985243	1.450740945	2.361831066	TRUE	TRUE
CCCC(C)(C)NC(=O)C1=CC(C)=C(C)C=C1	0.845316674	0.895530038	-2.261503008	1.468705406	2.86544686	TRUE	TRUE
CCNC(=O)C1=CC2=C1C=CC=CC(F)=C2C	0.845330503	0.830558159	-2.260219294	1.40503107	2.169895809	TRUE	TRUE
CCC(C)(C)NC(=O)C1=CC(F)=CC=C1F	0.844771968	0.889492294	-2.259791134	1.46383483	3.998270133	TRUE	TRUE
COC(C)COC1=CC=CC(Br)=CC=C(C)C=C1	0.825385855	0.814604851	-2.255846337	1.373506072	6.927856186	TRUE	TRUE
C=C(F)C=CC1=CC=C2NC=C(CC(=O)NC)C2=C1	0.813589163	0.808916413	-2.253568128	1.35829915	1.874926829	TRUE	TRUE
CCOC1=C(F)C=CC=C2C=CC=CSC2=N1	0.804659325	0.876561379	-2.250283367	1.420299039	5.84331244	TRUE	TRUE
CCNC(=O)C1=C(C(=O)O)C=CC(F)=C1OC	0.832199547	0.872807987	-2.2467804	1.447588835	4.230938048	TRUE	TRUE
C=C(CN)CC1=CC=C(Br)C=CC(F)=CC=C1	0.844225967	0.830278913	-2.245770898	1.418095684	2.766882258	TRUE	TRUE
CC=CC=CC=CC1=C(C(N)=O)C=C(OC)C=C1	0.808239158	0.816866696	-2.245105857	1.369361699	2.004851696	TRUE	TRUE
COC1=CC(CCC(C)C)=CC(C(C)(C)N)=C1F	0.869557993	0.837718853	-2.243240827	1.453397722	3.16861647	TRUE	TRUE
O=CNCC1CCN(C2=C3C=C(Br)C3=C2)CC1	0.878469755	0.80295039	-2.242074993	1.428706855	1.894283243	TRUE	TRUE
CCN(CC)C1=CC=C(C(=O)OC2=CC=C2N)C=C1C	0.837350613	0.805458835	-2.240322079	1.391849071	2.626127099	TRUE	TRUE
CCCN1CCCN(C2=CC=CC=C2)C(C2=CC=C2)CC1	0.827063207	0.800131578	-2.239999648	1.376556839	5.242415433	TRUE	TRUE
CCNC(=O)OC1=CC=CC=C1NC(=O)N(C)C(C)CC	0.876176985	0.816302729	-2.236283302	1.445558115	3.790204508	TRUE	TRUE
CCN1CCCNC2=CC=CC=C2N(C(C)=O)CC1	0.841366504	0.823750631	-2.235895914	1.418582922	3.639397113	TRUE	TRUE
CCOCCOC1=CC(N)=CC=C(F)C=CC=C1F	0.835351217	0.8535237	-2.234222508	1.44401411	3.898437048	TRUE	TRUE
CC1=CC=C(C(=O)N(CC(C)C)C(N)=O)C(F)=C1	0.896757432	0.851778755	-2.230639029	1.50725886	3.344025224	TRUE	TRUE
COC1=CC(Br)=C(C)C(=O)NC2=CC=C21	0.86316662	0.844245789	-2.226105303	1.470668808	3.247418685	TRUE	TRUE
CC=CNC1=CC=C(OC(C)CC)C(OC)=C1	0.812742614	0.80047924	-2.225807048	1.376776508	1.940375314	TRUE	TRUE
COC(=O)C(C)CCCC(=O)NC(=O)C1=CSC=C1	0.810268622	0.807231827	-2.224875864	1.381986287	7.259037394	TRUE	TRUE
CCC(C)C(=O)N(C)CC1=CC=CC2=CC=C2O1	0.826902959	0.826846697	-2.224437724	1.418673634	3.983074905	TRUE	TRUE
O=C1NC(CCCO)=NC2=CC(Br)=CC(Cl)=C12	0.912375537	0.828930009	-2.224177129	1.506490119	3.070342941	TRUE	TRUE
CCC(CC(C)O)C(=O)NC1=C(Cl)C=CC=C1	0.849575185	0.813355181	-2.222020916	1.430271152	3.145845517	TRUE	TRUE
CNCN(C)C1=CC(C(=O)N(C)C)=CC=CC=CC=C1	0.853663118	0.822041633	-2.220660056	1.444406397	3.106372889	TRUE	TRUE
CC(C)C(CN)C(=O)NC(=O)C1=CC=C(F)C=C1	0.848330204	0.837676684	-2.217300028	1.458068562	3.361423931	TRUE	TRUE
CCC(NC(=O)C1=CC=C(F)C=C1)SC	0.801143635	0.811938735	-2.216374534	1.386069539	2.715360428	TRUE	TRUE
C=C(C)C1=C(CN)C=C(N(C)CC)C=C1	0.816601123	0.821591192	-2.215315118	1.412238898	2.000573435	TRUE	TRUE
CC=CC(=O)NC1=CC=CC(C(C)C)=C1CC#N	0.822655561	0.823233974	-2.214060729	1.421190508	3.303820503	TRUE	TRUE
COCCCN(C)C(=O)NC1=CC=C(C(=O)N(C)C)C(F)=C1	0.817748989	0.874073792	-2.211651329	1.469533154	5.476900122	TRUE	TRUE
CCN(C)C(=O)C1=NN=C(N)C=CC(CN)=CC=C1	0.83560234	0.808247508	-2.210562447	1.422649103	2.515802591	TRUE	TRUE
C=CC1=CC=CC=C1C(=O)NCC(C)(C)CN(C)CC	0.828609853	0.834377162	-2.209461788	1.44288693	2.59258303	TRUE	TRUE
CCCOC1=C(OC)C=C(F)C(Cl)=C1NC(N)=O	0.868311655	0.832341555	-2.208617452	1.48139746	2.628134179	TRUE	TRUE
COC1=CC(C)=C1C1=CC=C(O)C=C1C(=O)O	0.83932895	0.81278621	-2.206626711	1.434850152	5.837170021	TRUE	TRUE
CC1=CC(F)=C(CN(C)CCN2CCCC2C)C=C1	0.806269673	0.821904251	-2.205489557	1.41204607	5.141678646	TRUE	TRUE
CN(C)C1=NC(C(N)=O)=CC=CC=CC(Cl)=C1	0.874962077	0.837548485	-2.205181122	1.496691142	5.502786317	TRUE	TRUE
CC(C)COC1=CC=CC(OC2=CC=C2)=C1Br	0.805262173	0.824781727	-2.20431464	1.415090963	5.408938434	TRUE	TRUE
CNC(=O)C1=CC=C(OC(C)C)C=CC=CC=C1N	0.877426122	0.8684481	-2.203949753	1.531286171	3.349666054	TRUE	TRUE
CNC(C)C1=CC=C(C)C(C(=O)N(C)CCN)=C1	0.826858379	0.813824761	-2.201923154	1.428121688	2.876756271	TRUE	TRUE
CCC1=C(C#N)C=C(C#N)C=C1NC(=O)CSC	0.899609277	0.810190646	-2.199953386	1.49920824	4.22837328	TRUE	TRUE
NC=CC1=CC=C(F)C=C(SCC(N)=O)C=CC=C1	0.831184251	0.810944309	-2.19939683	1.432093433	4.038187566	TRUE	TRUE
CC1=CC=C(S(=O)(=O)N2CCN(C)C2=O)C=C1Br	0.829453828	0.832288671	-2.198637288	1.452466912	4.91015515	TRUE	TRUE
CNC(C)=CC1=CC2=CC(Cl)=CC(NC)=CC2=C1	0.869470335	0.817573465	-2.197368133	1.47903737	2.004113277	TRUE	TRUE
CCNC(=O)C1=CNC(=O)C(CC2(C)CC2)=C1	0.828279415	0.801239722	-2.195143195	1.423737644	2.231261147	TRUE	TRUE
COC1=C(S(=O)(=O)NCCC(C)C)C=CC(Cl)=CC=CC=C1F	0.834574013	0.833391876	-2.192863689	1.464463902	6.511685582	TRUE	TRUE
COC1=CC=C(C2=NNC(=O)N2C)C=C1Cl	0.862735028	0.862885134	-2.192250036	1.522731828	2.799608493	TRUE	TRUE
CCOC1=CC=CC=C1N1CC(CC)CCC1=O	0.81711816	0.841399403	-2.192012284	1.455866981	4.092109857	TRUE	TRUE
CN(C)CC(C)(C)C(C)(C)NC(=O)N(C)C1=CC=CC=C1	0.904005366	0.81657694	-2.190158255	1.519785753	4.464476192	TRUE	TRUE
CCN(CCCO)C1=CC(N)=CC=C2C=CC=C21	0.849591409	0.867234485	-2.190140765	1.516046831	2.123119404	TRUE	TRUE
CCC1=CC=C(NC(C)=O)C2=CC=C2C(=O)O1	0.861983007	0.864955541	-2.189511007	1.526789243	3.541289378	TRUE	TRUE
CN(C1=CC=CC=C1)S(=O)(=O)C1=C(F)C=C1Br	0.859216589	0.803334036	-2.188767862	1.463144465	4.219988915	TRUE	TRUE
CC(C)CCCOC1=CC(CN)=CSC2=C(F)C=C12	0.802668835	0.819214526	-2.187926949	1.423318114	2.03252444	TRUE	TRUE
CCN(C)C1=CC=C(C)C=CC=CC=C2NC2=C1	0.84002204	0.81030438	-2.187773451	1.451914672	3.457777272	TRUE	TRUE
CC1=CC(CN)=CC=CC=C(N(C)C)C=C1Br	0.905704614	0.848608686	-2.186006408	1.557668594	2.746294449	TRUE	TRUE
C=C(N)C1=C(C#N)C(C(=O)N(C)CC)=CC=C1	0.85498716	0.807139952	-2.185170627	1.466318187	2.128527438	TRUE	TRUE
CCCC1=NC(N(C)CC)=CC2=CC(Cl)=C2C(=O)N1	0.936056314	0.802800643	-2.180738235	1.547480425	2.439388449	TRUE	TRUE
CS(=O)(=O)NC1=NC2=C(S1)C(F)=CC=C2C(=O)O	0.8926991	0.833484504	-2.179667275	1.535878031	4.022731242	TRUE	TRUE
CC1=CC=CC(C(=O)O)=CC=CC=C1CC(C)C	0.871653572	0.889972844	-2.179370544	1.571617574	5.033403274	TRUE	TRUE
CCOC1=CC=CC(NC2CCCN(CCNC)C2)=C1	0.800791751	0.834260857	-2.178741864	1.445672445	2.670572365	TRUE	TRUE
CC=CCOC1=CC=C2N=C(C(N)=O)C2=CC=C1	0.836029355	0.842874304	-2.177735781	1.490529579	2.78392945	TRUE	TRUE
CN1CCOCCN(CCC2=CC=CC=C2)C(=O)C1	0.815131796	0.839034205	-2.177634153	1.465893551	8.532186035	TRUE	TRUE
CCN1C(=O)NC(=O)N(C)C2=C1C=CC=CC=C2	0.805379569	0.800371004	-2.177248759	1.417863516	2.841767238	TRUE	TRUE
CCCNC(=O)C1=CC2=CC(C#N)=CC=C2O1	0.876915813	0.877755316	-2.176652381	1.567380451	3.691901244	TRUE	TRUE
CC1=C(CNC2=CC=CC=C2OC(C)C)C(=O)N1C	0.884543935	0.828243543	-2.176031668	1.526117512	4.562513606	TRUE	TRUE
CC(C)C(=O)NCCOC1=CC(Br)=CC=C1F	0.849536727	0.892107615	-2.174680953	1.556325091	4.639176506	TRUE	TRUE
CC(C)C(=O)NC(=O)C1=NNC2=CC=CC=C21	0.821501953	0.873392202	-2.169695285	1.514560572	3.599535114	TRUE	TRUE
CC1=CC(N)=NC2=CC=C(C=CBr)C=C2C1=O	0.878607064	0.807218716	-2.169057841	1.506129641	2.118088848	TRUE	TRUE
CC1=C(COC(N)=O)C=CC=C1SCCN(C)C	0.803956249	0.840973378	-2.168535562	1.465755767	2.925402788	TRUE	TRUE
COCC1CC(NC2=CC(F)=CC=C2F)C1	0.853579418	0.865732337	-2.165596394	1.543077063	3.00228029	TRUE	TRUE
CCOC(C)C(=O)NC1=CC=CC(CN)=C1OC(C)C	0.803430326	0.807430952	-2.165332463	1.434890518	2.648706183	TRUE	TRUE
COCCC1=C(C)C(Br)=C2C=CC=CC2=C1	0.821535916	0.868876836	-2.157098009	1.522676445	2.55235264	TRUE	TRUE
COCC(=O)NC1=C(C#N)C=C(Br)C(OC)=C1Cl	0.919007374	0.816171363	-2.156655323	1.567885116	4.657330103	TRUE	TRUE
OC1=CC(F)=CC(SC2CCOCC2)=C1	0.843649577	0.814046111	-2.155975476	1.491081914	2.468452112	TRUE	TRUE
CC1(NC(=O)NC(=O)C2=CC(F)=CC=C2C#N)CC1	0.849445224	0.832126789	-2.154171804	1.516761912	3.95756998	TRUE	TRUE
CC1=CC(Cl)=CC=CC2=C1C(C(=O)NCCO)=C2	0.890987862	0.817832235	-2.153108042	1.545073757	2.938960991	TRUE	TRUE
CCCC1=CC=C(OCCN)C(N)=CC=CC=C1	0.839337653	0.868139373	-2.153047024	1.543791703	2.802988728	TRUE	TRUE
O=CNC1=NC=CC=C(Cl)C2=C(C=CC=C2)C(=O)N1	0.825763766	0.80138197	-2.151532517	1.464974921	2.811473746	TRUE	TRUE
COC1=CC(=CC2=CC=CC(O)=C2)C=CC=C1	0.836702398	0.802916481	-2.151211093	1.477769489	3.182089936	TRUE	TRUE
C=CCN(C(=O)C(C)(C)N)C1=CC(OC)=CC=C1OC	0.807878877	0.83231592	-2.148563131	1.480993368	4.656393365	TRUE	TRUE
O=C1NC2=C(Br)C=C2C=CC=C1C1=CC=C1	0.850628878	0.805698375	-2.145580682	1.500108273	3.303048532	TRUE	TRUE
CCCC1=CC=C(C(C)C)C=C1C(=O)NC(C)=O	0.888508868	0.875705658	-2.145560143	1.608016085	3.225022789	TRUE	TRUE
CC1=CC=C(CC(=O)SC2=CC(Cl)=C2)C=C1	0.811403047	0.821351568	-2.142808213	1.479308104	3.139513065	TRUE	TRUE
CC(C)OC1=CC2=CC=C2C(CN)=CC=C1Cl	0.900510753	0.888117243	-2.141647255	1.636342443	3.160711221	TRUE	TRUE
CCN(CC(=O)NC)C1=CC=CC2=CC=C2NC1=O	0.862313703	0.845026718	-2.141296215	1.555405908	2.962212226	TRUE	TRUE
CC=CC1=CC=C(Cl)C2=CC(CNC)=C2C(F)=C1	0.86880821	0.824058081	-2.141227457	1.541000536	2.184536038	TRUE	TRUE
CCCC(=O)N(CCO)C1=C(Br)C=C(OC)C=C1C	0.872516203	0.836447453	-2.14026232	1.558063038	3.675502117	TRUE	TRUE
CCN(C1=CC(CNCC(C)C)=CC=N1)S(C)(=O)=O	0.826578861	0.835141872	-2.139982904	1.511099531	3.812193605	TRUE	TRUE
CCN(C)C1=CC=C(C2=CC(F)=CC=C2)N1	0.837252488	0.822446067	-2.139306128	1.50975413	2.469483967	TRUE	TRUE
CNC1=CC2=C(C=C1)C(S(=O)(=O)CCC1CC1)=C2	0.888189228	0.801086081	-2.136797106	1.541839906	2.365913669	TRUE	TRUE
CCC(=O)NC1=CC=C(F)C(Cl)=C1OC(C)C	0.896955865	0.865699269	-2.136058719	1.615958117	3.191474347	TRUE	TRUE
COC1=CC=C(SC(C)CNC(C)(C)C)C=C1	0.810701669	0.82613678	-2.135593249	1.490606901	4.087517237	TRUE	TRUE
CCCCN1CC2=C1C(C)=CC=C2CNCC	0.809841491	0.832849867	-2.132751253	1.499301807	3.19939591	TRUE	TRUE
COC1=CC=C(C)C=C1C(=O)NC(=O)C(C)S	0.804102448	0.819307987	-2.132241057	1.480531081	3.272505047	TRUE	TRUE
C=C(C)C1=CC=C(C(=O)NC)C(C(C)(C)N)=C1	0.839627862	0.832784599	-2.131369921	1.530404242	2.150415706	TRUE	TRUE
NC(=O)C1=CC=C2C=C(I)C=C2C=C1	0.807461286	0.905948179	-2.130650194	1.572120973	3.116740429	TRUE	TRUE
CNS(=O)(=O)C1=CC(P)=CC(Cl)=CC=C(F)C=C1	0.849703066	0.80050553	-2.129740971	1.509829328	3.110189496	TRUE	TRUE
CCCN1C(=O)C=CC=C1C1=CC=CC(Cl)=C1F	0.829048218	0.864444542	-2.129316495	1.553537968	2.7719678	TRUE	TRUE
CCOC1=CC(OCC(C)CN)=CC=C1Br	0.875079161	0.822449051	-2.127191769	1.559698146	2.383016113	TRUE	TRUE
CC1=CC(Cl)=C(SCC2=CC=CC=N2)NC1=O	0.868913204	0.822609162	-2.125941465	1.554942604	2.815213615	TRUE	TRUE
CC1=CC(Cl)=CC=C(Cl)C=C(N)C=C1OCCN1C(=O)C1=O	0.867354266	0.830206335	-2.125880178	1.561042124	3.306797395	TRUE	TRUE
CC1=CC(C)=C(C)C=C1C(=O)NC(=O)CC1CC1	0.889508479	0.886203735	-2.124402763	1.640671152	3.689274915	TRUE	TRUE
CCNC(=O)C1=CC=CC2=CC=C2C(OC)=N1	0.876301666	0.893365893	-2.123404176	1.635625085	3.766248663	TRUE	TRUE
CCCS(=O)(=O)NC1=C(F)C(F)=CC=C1	0.868401247	0.883410038	-2.122498078	1.61867491	2.899259896	TRUE	TRUE
CC1=CC=CN=NC=C(CCNCC(C)C)C=C1	0.81050389	0.827719161	-2.119104355	1.508480399	5.038322842	TRUE	TRUE
CCC=C(CNCC)C1=CC=C(CN)C=C1Br	0.845137108	0.80050775	-2.118716377	1.516290183	2.059719381	TRUE	TRUE
CC(C)C1=CC=C(Cl)C=C1OCC(=O)NC1CC1	0.890174045	0.902425183	-2.116216915	1.665744015	5.070341113	TRUE	TRUE
C=C(N)C1=CC=C(C)C=C(Br)C(N2CC2)=CC=C1	0.84539966	0.831478653	-2.11592854	1.550311475	2.044532181	TRUE	TRUE
CC1=NOC(C2=CC=C(S(C)(=O)=O)C(C)=C2F)=C1	0.840051836	0.823581619	-2.113189208	1.539805949	5.859775789	TRUE	TRUE
CNC(C)S(=O)(=O)NC1=CC=C(OC)C=C1OC	0.80937399	0.800316748	-2.112825247	1.486227193	3.859695786	TRUE	TRUE
C=C(NC)C1=C(Cl)C=C(C2=CC=CC=C2Cl)C(=O)N1	0.909383108	0.817083779	-2.110847516	1.604981073	2.374711453	TRUE	TRUE
CCNC(=O)CCOC1=CC=C(C)C=C1Br	0.903367382	0.907678141	-2.110673346	1.68973388	2.869704307	TRUE	TRUE
COC1=CC=C(C(=O)N(C)C2=C(S)C=C2O)C=C1	0.823084718	0.803338527	-2.105511858	1.510273088	2.468338083	TRUE	TRUE
CC=CC1=C(NC(=O)CCC(CC)OC)C=CC=C1	0.808947805	0.802245906	-2.105444702	1.495110711	2.801821693	TRUE	TRUE
CCC(CC)C(=O)NC1=CC(Br)=CC(Cl)=C1C	0.849704618	0.86834679	-2.104412697	1.603000414	3.917154931	TRUE	TRUE
CNC1=C(OC)C(=O)N2C(=O)C(C)=CC2=CC=C1	0.85821513	0.846060662	-2.103521587	1.590115907	2.525887987	TRUE	TRUE
CC(C)OC1=C(C(N)=O)C=CC=C1C=CCN	0.81081614	0.830155776	-2.103045654	1.527287965	2.243901148	TRUE	TRUE
CCSC1=C(NC(=O)C2=CC=CC=C2)C=CC=C1	0.837105455	0.935483099	-2.102212413	1.659737843	3.817969882	TRUE	TRUE
CC(=O)NC1=CC(OCC(N)=O)=C(F)C=C1C#N	0.813127718	0.85950085	-2.100360306	1.561629965	4.61236605	TRUE	TRUE
CN1C2=CC=CC=CC2=CC(Br)=CN1CCN	0.908044731	0.803760764	-2.097925853	1.603241345	2.438150218	TRUE	TRUE
CNC1=CC=C2OC(C(=O)OC)=CC=CC(C)=CC2=C1	0.846189471	0.840555779	-2.095167082	1.58093987	3.193940097	TRUE	TRUE
O=C1CN(C2=CC=C2F)C(=O)CCN1C1=CC=CC=C1	0.825907529	0.808226	-2.091684546	1.531810686	5.527494086	TRUE	TRUE
CCCC(O)C1=C2C=CC=CC(F)=C2C=C1	0.831120898	0.843599743	-2.090196446	1.573885897	3.660485811	TRUE	TRUE
N#CC1=CC(NC(=O)C2=CC=C(Br)C=C2)=C1	0.901197491	0.845742127	-2.090193343	1.646107978	4.951643148	TRUE	TRUE
COC1=CC2=C(C)C=C2C(NCCN(C)C)=CC=C1	0.891662807	0.884263873	-2.08856176	1.676726622	3.171327934	TRUE	TRUE
CNC1=CC=C(Cl)C(F)=C2NC(=O)C2=CC=CC=C1	0.839225345	0.818385819	-2.087920407	1.559052459	2.869714512	TRUE	TRUE
CC1=CC=C(O)C=C(CCCCO)C=C(F)C(C)=C1	0.815876463	0.852230644	-2.085697716	1.571771094	5.901902691	TRUE	TRUE
CCN(C)C1=CC=C(N(CC)C(=O)NC)C=C1C(=O)OC	0.844509822	0.833095916	-2.085335713	1.581631727	2.49031994	TRUE	TRUE
CC1=C(CN2CCCC2)C=CC=C(CN)C2=C1N2	0.866870039	0.815982211	-2.085234084	1.586979868	2.343111731	TRUE	TRUE
CCCCNC1=CC=C2SC(N(C)CC)=NC=C12	0.800741866	0.823239312	-2.081048211	1.532294669	3.851405411	TRUE	TRUE
CC(=O)NCCC1=NC(N)=CC=CC(Cl)=CC=C1	0.879651608	0.84541962	-2.080141126	1.634291804	6.204283686	TRUE	TRUE
CNC(C)=CC1=CC(CCN)=CC(Cl)=C1	0.824630537	0.817447665	-2.076098696	1.555341207	2.211703598	TRUE	TRUE
CCNC1=C(CN(C)C)C=C(F)C(OC)=C1F	0.86076348	0.813897901	-2.07549307	1.588530013	2.351369232	TRUE	TRUE
CC1=CC=CC=C2C=CC(F)=CC=C2N=C1CN	0.833519946	0.858216296	-2.075279392	1.605818552	4.646800089	TRUE	TRUE
CCNC(CC)C(=O)N(C)C(=O)C1=CC=CC=C1C	0.882449185	0.80370317	-2.074802842	1.600711214	4.001066425	TRUE	TRUE
CC(CO)CCC(=O)NC1=C(F)C(F)=CC=C1	0.833329403	0.837653836	-2.074270933	1.586074009	3.583529875	TRUE	TRUE
CC(CCCO)NC(=O)C1=CC(F)=C(Br)C(F)=C1	0.818963055	0.804071876	-2.072782081	1.539614553	3.36930354	TRUE	TRUE
CC1=CC=CC(C(=O)N2CC(O)C2)=C1C(=O)NC1=CC=C1	0.869557514	0.826722459	-2.071304063	1.614337612	4.775711581	TRUE	TRUE
NC1=CC2=C(C=CC=C1)C(NCC1CC1)=C2F	0.850356281	0.807042495	-2.06860132	1.578159157	2.273711644	TRUE	TRUE
CNC1=NC(SC2=CC=CC=C2)=CC=C1C=O	0.839153008	0.841802824	-2.067080389	1.603237145	2.640613484	TRUE	TRUE
CC1=CC(I)=C(NC(=O)C2=CC=CC=C2)C(N)=N1	0.816259072	0.869255927	-2.065516119	1.609360583	6.12589989	TRUE	TRUE
CCCC(CO)C1=C(Cl)C=CC=C(C)C=CC=C1	0.839362259	0.803034698	-2.065238423	1.566520237	5.461213466	TRUE	TRUE
CC(C)N(C(=O)O)C1=CC=CC=C1N(C)CCC=O	0.802223051	0.801434481	-2.064948231	1.528071003	2.10264787	TRUE	TRUE
CNC1=COC2=CC=CC=CC=C2N1CC(C)C	0.883822097	0.8190191	-2.062786742	1.629416157	2.74774632	TRUE	TRUE
C=C1CN(CC2=C(CCC)C=CC=C2)CCC(=S)N1	0.848367926	0.802029889	-2.056258582	1.583500935	2.341350024	TRUE	TRUE
CCC(=O)N(CCC(=O)NC(C)=O)CC1=CC=CO1	0.834899369	0.85530804	-2.055045763	1.624523349	4.679323778	TRUE	TRUE
CCOC1=CC=CC=CC=C(CCNC2CC2)C=C1	0.841824961	0.892408471	-2.054811224	1.66878391	10.91812132	TRUE	TRUE
CCC(C(=O)O)C1=CC=C(OC)C=C(O)C(Cl)=CC=C1	0.887612667	0.800721494	-2.053070964	1.624624899	6.36408451	TRUE	TRUE
CCCC1=CC=C2OC(C(N)=O)=CC(Cl)=C12	0.891931435	0.822953666	-2.052842645	1.651404158	2.808195013	TRUE	TRUE
CCN1CCC2=C(C=C(OCCC(C)C)C=C2F)C1	0.805820339	0.851263293	-2.052710402	1.593734933	4.227427592	TRUE	TRUE
CNCCN(C)C(=O)C1=CC(Cl)=CC(C)=CC=CC2=CC=C2S1	0.896263214	0.806447296	-2.051881158	1.640191054	2.303642302	TRUE	TRUE
NC=CC=CC=CC1=CC=CC=C1CN1CCCC1	0.816696653	0.814724904	-2.048619549	1.57216371	2.649307307	TRUE	TRUE
CCCC1(C2=CC=CC=C2C(=O)O)CC1	0.817191908	0.86488744	-2.048229374	1.623211676	5.144318705	TRUE	TRUE
NC(=O)C1=CC(I)=C(NCC2=CC=NC=C2)N=C1	0.820809832	0.844336144	-2.047637566	1.606870113	5.573862755	TRUE	TRUE
CCC1CCN1C(=O)NC(=O)C1=CC=CC=C1CNC	0.879594537	0.806651384	-2.047095761	1.628511862	2.958689371	TRUE	TRUE
CC1=C(CNC(=O)N2CCC2(C)C)C=CC=C1	0.835061051	0.861693675	-2.046397671	1.639718757	3.91628409	TRUE	TRUE
CCN(CC)CCOC1=CC=CC=C1C(C)(C)N	0.808147587	0.868997553	-2.045620433	1.62088641	3.589958589	TRUE	TRUE
CCN(CC)CCOC1=NC(C)=NC2=CC(Cl)=CC=C21	0.818844781	0.858394185	-2.045344033	1.621256635	5.066870628	TRUE	TRUE
CNCC1=NC=CC=CC=CC=C1SC(C)(C)C	0.83835975	0.804159928	-2.043335615	1.588545765	4.041428979	TRUE	TRUE
CNC(=O)COC1=CC=C1C(=O)N(C)C1=CC=CC=C1	0.876917532	0.817067812	-2.043107701	1.640239345	5.689890674	TRUE	TRUE
O=C1CC(C(=O)NC2=CC=CC=C2Br)O1	0.832045623	0.836198397	-2.042825355	1.614780367	3.914295854	TRUE	TRUE
CCOC1=CC=C(N(C)C(=O)NC(=O)CC(C)O)C=C1	0.856966574	0.817038929	-2.041089752	1.622277453	4.720721382	TRUE	TRUE
C=CC1=CC=C(C(=O)NC(CC)C(C)(C)C)C=C1	0.856479443	0.81785521	-2.038308851	1.625387504	3.416541779	TRUE	TRUE
COC1=C(C)C=C(C(=O)NC2=CC=C2)NC1=O	0.81206844	0.806322331	-2.037264101	1.570488371	3.668962314	TRUE	TRUE
CCNC(=O)N(C)CC1=CC=C(C2=CC=CC=C2CN)C=C1	0.89110158	0.894623487	-2.036367533	1.738719236	3.627749042	TRUE	TRUE
CC=CC1=CC=C(NC)C=C1C(=O)NC(=O)CC	0.857440322	0.841063173	-2.035657368	1.65220783	2.249895548	TRUE	TRUE
CCN(C)C(=O)CN(C)C(=O)NC1=C(Cl)C=CC=C1	0.921602717	0.883237196	-2.033444736	1.760756879	4.695514075	TRUE	TRUE
CCC(=O)N(CCN)C1=CC=CC=CC=CC=C1C	0.902325216	0.847174498	-2.032943446	1.705917971	3.972198609	TRUE	TRUE
FC1=CC=C(Cl)C=C1COC1=CC(Br)=C1	0.811201674	0.843610517	-2.030477483	1.61369641	3.930452972	TRUE	TRUE
NC=CC1=CC=CC(CN2CCCC2=O)=C1	0.836131855	0.84806221	-2.027197843	1.646357924	4.857809079	TRUE	TRUE
COC1=CC2=CC(Cl)=CC=C2C(NCCN)=C1	0.877292385	0.884780636	-2.026575678	1.724859045	2.701607581	TRUE	TRUE
COC1=CC=C(C)C(=O)NC2=CC=C2C=C(OC)C(O)=C1	0.890376559	0.835479015	-2.025957283	1.689259993	6.57871899	TRUE	TRUE
CC(C)CCNC(=O)N(C)C1=CC(F)=C(C(=O)O)C=C1F	0.878177802	0.842468129	-2.023325436	1.686682198	4.634875942	TRUE	TRUE
CNS(=O)(=O)C1=CC2=C(C=CC(Cl)=C1)C=C2F	0.910922472	0.809376177	-2.021612495	1.688047856	3.354729623	TRUE	TRUE
CCNCC1=CC2=C(C=C(Br)C=C2C)N=C1OCC	0.908341845	0.848710317	-2.020077457	1.726336408	2.529609296	TRUE	TRUE
CCNCC1=CC(C)=CC2=C1C=CC=C2F	0.830513539	0.886534956	-2.019741459	1.686668738	3.197203976	TRUE	TRUE
CC(C)COC1=C(NC(=O)C2=CC=C2)C(F)=CC=C1	0.88280794	0.836072241	-2.018938145	1.689303739	5.230713891	TRUE	TRUE
CC(C)C(C)CCC(=O)C(=O)NC1=CC=CC=C1Cl	0.803457067	0.822957167	-2.016531605	1.59924433	3.904162739	TRUE	TRUE
CC1=C(C)C2=CC(Br)=C(Cl)C(C(N)=O)=C2N1	0.833950781	0.803939913	-2.015508224	1.611744172	2.9304598	TRUE	TRUE
CCCN(C)C=CC1=CC2=CC=NC2=C(F)C=C1	0.815945613	0.810905073	-2.01080054	1.605411848	2.235502096	TRUE	TRUE
CCN1C(C2=CC=CC=C2)=CN=C1C(C)=CN	0.875791937	0.811158521	-2.010498903	1.665813257	2.327197576	TRUE	TRUE
CCNC(=O)C1=CC=CN=C1C(=O)OC1=CC=C1	0.813637092	0.825239619	-2.009857445	1.618380969	5.582758317	TRUE	TRUE
CC(C)CNC(=O)NC1=CC2=C(C=C2)C(F)=CC(Br)=C1	0.868876644	0.817039814	-2.009537649	1.665740511	3.582832395	TRUE	TRUE
C=CC1=C(NC(=O)C(C)C)C(C=CC)=CC=C1	0.831569013	0.821135374	-2.005324386	1.636741703	2.227411655	TRUE	TRUE
CCCC1=CC=CC=C2NC(=O)C=C(N)C=C(C)C2=C1	0.876065412	0.857096108	-2.00451415	1.718009073	3.66623902	TRUE	TRUE
CCCN1C=C(C(N)=O)C2=C(Cl)C(C)=C(C)C=C21	0.907237926	0.827560145	-2.003760874	1.720398899	3.451027529	TRUE	TRUE
COC1=CC=CC=CC=C(NCCN(C)C(C)C)C=C1	0.857963405	0.87180468	-2.003654023	1.715475765	5.108587036	TRUE	TRUE
CC(C)C(=O)NC1=CC=CC=C1C(N)=CCBr	0.839457299	0.836666478	-2.002469395	1.663016084	2.338559665	TRUE	TRUE
CCCC(C)NCC1=CC=CC2=CC=CC=C21	0.809929909	0.870851898	-2.002447602	1.667695907	4.677045717	TRUE	TRUE
CC1=C(Br)C=C(F)C(OCCNC(=O)N(C)C)=C1	0.866778685	0.860092196	-2.000897629	1.715334954	5.345766373	TRUE	TRUE
CCNC=CC1=CC=C(N(CC)C(C)=O)C(OC)=C1	0.856613584	0.81462372	-1.996433042	1.664165965	2.68099424	TRUE	TRUE
NCC1=C(F)C=CC(Cl)=C1C(=O)Br	0.835773606	0.81122218	-1.994317679	1.642039809	2.595305862	TRUE	TRUE
NCCC1CCN(C2=CC(Br)=CC=C2Br)C1	0.907590354	0.800429144	-1.991389091	1.70599211	3.167658819	TRUE	TRUE
CCCNC(=O)C1=CC=C(CNCC)C=C1N1CC(C)C1	0.809897066	0.870117317	-1.991031457	1.678344627	4.742741142	TRUE	TRUE
CCNCC(C)C(=O)NC(=O)C1=CC(C)=CC(C)=C1	0.850497135	0.815082054	-1.990530615	1.664410275	2.995138061	TRUE	TRUE
CCCNC1(C2=CC(F)=C(OCC)C=C2)CC1	0.819933155	0.85515685	-1.990211265	1.674240442	3.170739074	TRUE	TRUE
CCOC1=C(NC)C=CC=C(Cl)C=CC=C1CO	0.878577028	0.840351928	-1.988403117	1.71988754	2.220373622	TRUE	TRUE
CCN(C)CCC(=O)NC(=O)C1=CC=C(CN(C)C)C=C1	0.823663073	0.88660478	-1.987978163	1.711651392	3.301287581	TRUE	TRUE
CC=CC1=C(Br)C=CC=C1N(CCC)CCN	0.868007084	0.801572235	-1.985172975	1.673768046	2.211952251	TRUE	TRUE
CN=C1C=CC=C(C(=O)NC(=O)C2=CC=CC=C2C)S1	0.860034281	0.828240888	-1.982017974	1.695618897	2.259329397	TRUE	TRUE
FC1=CC=CC=C1OCN1CCCNC1	0.816110871	0.84839294	-1.980939679	1.672925835	2.836666975	TRUE	TRUE
CNCC1=CC(OC)=CC=C(N(C)C)C=CC(Cl)=C1	0.916180966	0.864770881	-1.9805616	1.789751948	3.631922225	TRUE	TRUE
C=CC1=C(F)C(Br)=CC(C(=O)NC2=CC=C(OCC)C(C)=C2)=N1	0.827202003	0.829784714	-1.979069706	1.667278713	2.593348274	TRUE	TRUE
CC=CC1=CC=C2C(NC)=CC=C2C(NC(C)C)=N1	0.863948151	0.801778242	-1.978796242	1.676291852	2.433090648	TRUE	TRUE
CC(O)CC(=O)NC(=O)C1=CC=C(Br)C=C1	0.884049477	0.850698864	-1.977885588	1.746224455	3.148982939	TRUE	TRUE
CCN1CCC(CNC(=O)C2=CC(Br)=CC=C2)C1	0.92656891	0.852730625	-1.977655923	1.791005313	4.938774762	TRUE	TRUE
CC1=CC=CC2=C(C=CC=C1)C=C2C(=O)NCCN	0.867034052	0.824477981	-1.974366888	1.706506847	2.951720914	TRUE	TRUE
CC(C)NC(=O)C1=CC(N)=C2C(=O)OC2=CC=C1	0.839690301	0.861824241	-1.973475402	1.717400842	4.265352505	TRUE	TRUE
O=[SH](=O)C1=CC=CC=C(C2=CC=CC=C2)C=CC=C1	0.848087241	0.827938834	-1.972956444	1.692431334	3.372681262	TRUE	TRUE
CC1=CC(C#N)=CC=CC(C(N)=O)=CC(CN(C)C)=C1	0.913641048	0.836929528	-1.965682479	1.774249799	4.564650475	TRUE	TRUE
CCN(CCCC(C)C)C(=O)NC1=CC2=CC=C21	0.821804551	0.872598081	-1.964251766	1.719512567	2.885712021	TRUE	TRUE
CC1CCOC1CC(=O)NC1=CC=CC=C1	0.847552994	0.809359608	-1.962758055	1.683516249	4.706713333	TRUE	TRUE
CC=CC1=CC(NC(=O)C(C)CCC)=CC(Cl)=C1	0.817961525	0.809435639	-1.960761385	1.655997481	2.160211215	TRUE	TRUE
CCCC1=CN=C(NC(=O)NC)C2=CC=C2C(CC)=C1	0.894477128	0.841405998	-1.959061536	1.766183293	3.724846217	TRUE	TRUE
COC1=NC(OC2=CC=CC=C2C(=O)NCCN)=C1	0.814652534	0.819762857	-1.958909575	1.664867518	2.752936591	TRUE	TRUE
CC(C)CN(CCO)C(=O)N1C(=O)C2=C1C=CC=C2O	0.872504389	0.805220752	-1.954889843	1.712197	3.71411224	TRUE	TRUE
CNC(=O)N(CC(C)C)C1=CC=CC=C1Cl	0.865092546	0.867051243	-1.954837239	1.766668252	3.034642878	TRUE	TRUE
CCS(=O)(=O)NCC1=CC=CC=C2C(N)=CC=C12	0.884311286	0.87406885	-1.953432353	1.794309485	8.328304151	TRUE	TRUE
COC1=CC(C(=O)NC2=CC=C2C)=CC2=C1C=CC(=O)N2	0.905373159	0.819060197	-1.951527744	1.762267314	4.97249464	TRUE	TRUE
CC1=CC2=C(C(N)=O)C(CN)=CC=C(C)C2=C1F	0.851587322	0.815932581	-1.950933047	1.705948559	2.796081561	TRUE	TRUE
CCCN(CC1=C(C)C(O)=CC(OCC)=C1)C(C)C	0.81527699	0.847979278	-1.950553798	1.702064173	3.481565003	TRUE	TRUE
COC1=CC=CC=CC=CC=C(N)C2=C1C=C2	0.808875324	0.826630548	-1.948878626	1.675988948	3.663715185	TRUE	TRUE
CCC1=NNC(=O)N1CC1=C(F)C=C(Br)C=C1F	0.943359856	0.822222985	-1.946283544	1.808660999	4.45472052	TRUE	TRUE
CCOC1=NC2=CC=C(OC)C=C2C(Br)=C1	0.86415325	0.875491195	-1.946070692	1.782935456	3.182105051	TRUE	TRUE
CCN(C1(C)CC1)S(=O)(=O)C1=CC=CC(Br)=C1	0.855664318	0.825349525	-1.944573793	1.725801752	4.21290383	TRUE	TRUE
CCCCNC1=NC(OC)=CC=C(Cl)C2=CC=C21	0.827201408	0.868309297	-1.943825384	1.741047023	5.401589094	TRUE	TRUE
CNC(=O)C(=O)NC1=CC=C(CN(CC(C)C)C(C)=O)C=C1	0.806632731	0.877420337	-1.943336075	1.730078695	3.772126343	TRUE	TRUE
CCN(CC1=CC=CC=C1NC(=O)C1CC1)C(C)C(N)=O	0.802400918	0.824623107	-1.93891884	1.677466886	5.288824595	TRUE	TRUE
COCCC(=O)NC1=C(C(C)Cl)C=CN=C1	0.806816768	0.803736114	-1.938733436	1.661181148	4.335334988	TRUE	TRUE
CCCN(C=O)C1=C(F)C(C(=O)NC(=O)CC)=CC=C1	0.808818513	0.812956934	-1.938271901	1.672865248	2.620257247	TRUE	TRUE
CC1=CC(OC(=O)CCN(C)C)=CC=CC=CC=C1N	0.857322413	0.851447787	-1.935973409	1.762158492	6.54889519	TRUE	TRUE
C=C(C1=CC(OCC)=CC=C(C)C=CC(C)=C1)N(C)C	0.806507197	0.83695232	-1.935038803	1.697782416	2.321779285	TRUE	TRUE
CC(C(N)=O)=C(C)C1=CC=C(Br)C=C1CC1CC1	0.847201161	0.814648607	-1.933852501	1.717358969	3.679760586	TRUE	TRUE
CC1=CC(C(=O)N(C)C)=CC=C1CN(C)CC1CC1	0.812007556	0.884112309	-1.933759951	1.751721617	4.43588569	TRUE	TRUE
CC(C)CNC(=O)NC1=CC=C(C2=CS2)N(C)C1=O	0.887902571	0.80644323	-1.933450737	1.750256765	3.372058989	TRUE	TRUE
CC=CC1=CC(C2=CC=CC=C2)=C(CCN)C=N1	0.887379422	0.843099075	-1.932851942	1.786988256	2.375878771	TRUE	TRUE
COC1=CC=C(C2=CC=C(OC)C=C2C(=O)O)C=C1	0.91522489	0.938787531	-1.928272432	1.915101691	8.583692417	TRUE	TRUE
CCCNC(=O)CC1=CC=C(Cl)C2=C1C=C2	0.86765505	0.821128118	-1.92778916	1.750355711	2.857015084	TRUE	TRUE
CNCCN(C)C(=O)NC1=NC2=CC=C2C=CC=C1	0.879890075	0.872863223	-1.926880134	1.815234865	2.798386969	TRUE	TRUE
O=CN1CC(C(=O)NC2=CC=CN=CC=CC=C2)C1	0.82843013	0.827185104	-1.926866858	1.718110078	5.012925391	TRUE	TRUE
COCCN(C)C(=O)NC1=CC=C(C#N)C=C1F	0.887033809	0.873669453	-1.926081901	1.823983064	6.764911298	TRUE	TRUE
CNC=CC1=CC=CC2=CC=C(C(C)C)C=C12	0.826950135	0.840752752	-1.925666543	1.731398046	2.265674091	TRUE	TRUE
CNS(=O)(=O)C1=C(C2=CC(C)=CC=C2)C=C1	0.868355444	0.808838631	-1.924648993	1.741906783	2.912902588	TRUE	TRUE
CCNCC1=CC=C(Cl)C(C2=CC(C)=N2)=C1F	0.872692056	0.801575508	-1.923423169	1.740206096	2.387044717	TRUE	TRUE
CCOC(=O)NC1=NN=CC=C1NCC(C)C	0.821235289	0.829584673	-1.923073998	1.717107666	3.502620967	TRUE	TRUE
CC1=CC2=CC=C2C(=O)N(C)C(=O)N1CC(C)(C)O	0.867507218	0.834598596	-1.922797949	1.768669567	3.539670589	TRUE	TRUE
CCOC1=CC=CC=C1N(C)C1=CC=C1Br	0.833480405	0.806059742	-1.922732376	1.706169473	3.791274783	TRUE	TRUE
CCN(C)C1=CC2=C1C=CC=C(Br)C=C2	0.800170337	0.808075075	-1.92109751	1.676509604	2.378248837	TRUE	TRUE
CCCOC1=CC(OC)=NC(C(=O)NCC)=C1F	0.842248019	0.83806286	-1.920337179	1.749335401	2.534380799	TRUE	TRUE
CCSC1=CC(CC)=CC=C2NC(=O)C2=C1	0.82599786	0.837053246	-1.918078036	1.734334772	2.744502548	TRUE	TRUE
CC(=O)CC(=O)NC(=O)C1=CC(F)=CC(C)=C1	0.807384837	0.874428841	-1.914050212	1.757125168	3.878403398	TRUE	TRUE
CCCNC(=O)N(C)C1=C(O)C(F)=CC(Cl)=C1	0.878016736	0.832742004	-1.913840708	1.786279734	2.851578264	TRUE	TRUE
CCNC1=CC=C(C=CC2=C(O)C(F)=CC=C2)C=C1OC	0.811971545	0.862258894	-1.913725022	1.749867119	3.552367033	TRUE	TRUE
CC(C)N(C1=CC(F)=CC=CC=C(Cl)C(N)=C1)S(C)(=O)=O	0.92269876	0.805770927	-1.911919273	1.805912115	5.4166115	TRUE	TRUE
CCC1=CC=C(C)C(C(C)(C)C(=O)NC2=CC=C2)=C1	0.877401268	0.817964798	-1.911872481	1.772855287	5.034809377	TRUE	TRUE
CCN(CC)CN(C1=CC=CC=C1)C1=C(C)N=C(N)C=C1	0.825706326	0.814506091	-1.911276948	1.718297171	3.889552427	TRUE	TRUE
CCNC(=O)CCN1C(=O)C(C)=C(Cl)C=C1NC	0.850420964	0.805521683	-1.909666059	1.73563829	2.664698322	TRUE	TRUE
CCN(C)CCN1CCCCN(C(=O)NC(C)=O)C1=O	0.825026274	0.813466621	-1.907936424	1.719918173	2.412960423	TRUE	TRUE
C=CC1=C(C(=O)NC)C=CC=C1C(=O)NC(=O)C(C)=CC	0.830203166	0.803044268	-1.907736019	1.714873117	2.359608606	TRUE	TRUE
C=C(NCC)C1=C(N(CCNC)C(C)=O)C=CC=C1C	0.801175514	0.800391692	-1.907637403	1.683291505	2.266130118	TRUE	TRUE
CNCCN(C)C1=CC=C2C=CSC2=C1Cl	0.901495733	0.810924699	-1.906376898	1.795405236	3.70351493	TRUE	TRUE
CCCOC1=CC(NC)=C(Cl)C=C1COCC	0.807859454	0.861838028	-1.90605831	1.753000875	2.493326225	TRUE	TRUE
CNC(=O)COC1=CC=CC(S)=CC=CC=C1CN(C)C	0.820246001	0.821006866	-1.904756462	1.725858108	3.263360623	TRUE	TRUE
CCOC1=CC=C(Br)C=C1NC(=O)C1=CC(NC)=C1	0.876011571	0.827939105	-1.904601422	1.788710957	4.25091511	TRUE	TRUE
CNC(=O)COC1=CC(C=C2C=CC=C2)=CC=C1	0.878161675	0.840089903	-1.904123802	1.803489479	2.691421141	TRUE	TRUE
CCCNC1=C(C)C(=O)N(C)C(=O)C(N(C)CCC)=N1	0.845444984	0.802848866	-1.902890101	1.73476545	3.50308739	TRUE	TRUE
CC(C)OC1=CC(C(=O)C2=CC(N)=N2)=CC=C1	0.803402697	0.823199588	-1.901265601	1.714698386	4.039471524	TRUE	TRUE
CCC1=CC=C(N)C=C(OC)C=C(OCCN)C=C1Cl	0.876187176	0.828795759	-1.899577524	1.794767114	3.213781754	TRUE	TRUE
CCOC1=CC(C)=CC=C(NC2CC(C)C2)C=CC=C1	0.85455399	0.864082977	-1.897203037	1.810795632	5.795969683	TRUE	TRUE
CCN(C)C(=O)C1=C(C)C=C(NC(N)=O)C=C1F	0.860103344	0.852060261	-1.897057702	1.804467606	2.64470011	TRUE	TRUE
C=C(NC)C1=CC=C(CNC)C(Cl)=CC=CC(F)=C1	0.881855194	0.819430348	-1.895197182	1.795450063	2.769873053	TRUE	TRUE
CCN1CC2=C(C=CC(C(=O)NC(C)C)=C2)C(=O)NC1=O	0.885000066	0.855425023	-1.895083634	1.834703157	3.335375692	TRUE	TRUE
CC(C)C1=CC2=C(C=C2)C(NC(=O)CCO)=C1	0.849382712	0.801134264	-1.894322078	1.7455566	2.917920569	TRUE	TRUE
CC(C)C(=O)NCC1=CC=CC2=CC=C(Cl)C=C21	0.89546234	0.910310081	-1.893010601	1.902123522	4.25884423	TRUE	TRUE
COCC1CCCN1C1=C2C=CC=CC(Br)=CC2=C1	0.841516244	0.816031967	-1.892287003	1.75462291	3.07791788	TRUE	TRUE
CC(C)(C)N(CC(N)=O)C1=CC(Br)=CC=C1Cl	0.929747527	0.817687746	-1.890977319	1.845819656	3.758462044	TRUE	TRUE
C=CC1=CC=C(Cl)C(OC)=CC2=CC(OCCN)=C12	0.910508868	0.840194207	-1.889938663	1.850126114	2.549175899	TRUE	TRUE
C=CC1=C(OC)C=C(Cl)C=C1C(=O)NC(=O)CC(C)C	0.906613629	0.834977168	-1.88968797	1.841264529	2.531925615	TRUE	TRUE
CCC1=CC(C(=O)NC)=C(N(C)C2=CC=N2)C=C1	0.878358523	0.800977459	-1.88919444	1.779503244	3.712535793	TRUE	TRUE
C=CCN(C(C)=O)C1=CC(NC(=O)OC)=CC(F)=C1	0.851875282	0.840442928	-1.889182513	1.792497399	2.640497605	TRUE	TRUE
CCCNCC1=C(C(=O)O)C(C)=CC=CC2=C1C=C2	0.809661657	0.811139345	-1.888682506	1.721480198	3.642825296	TRUE	TRUE
CN(C)S(=O)(=O)C1=CC=CC(SC2=CC=C2)=C1	0.84079282	0.822031361	-1.886435755	1.765750128	3.63011324	TRUE	TRUE
CC=CC=CC1=CC=CC=C(NCC(N)=O)C2=C(OC)C=C12	0.803970211	0.815324976	-1.886372693	1.722284196	2.476529205	TRUE	TRUE
COC1=CC=CC=C1C(C)C(=O)N(C)C(N)=O	0.860163564	0.802306962	-1.884809843	1.767022386	4.567859185	TRUE	TRUE
CNCC1=CC=CC1=CC1=CC(OC)=CC(Cl)=C1	0.896452709	0.80304625	-1.884002233	1.804858427	2.451300186	TRUE	TRUE
CCNCC1CC(C)(C2=CC(Cl)=CC=C2C)C1	0.855275016	0.822152097	-1.883629062	1.783159752	2.836526359	TRUE	TRUE
CC1=CC=C(OCCCCN)C=C(F)C=C(N)C(F)=C1	0.815740302	0.843733941	-1.882325258	1.766510687	3.462518997	TRUE	TRUE
C=C1C=C(C2=CC=CC=C2)N(CCCNC)CCO1	0.82122398	0.800411407	-1.881550862	1.729446227	2.697408595	TRUE	TRUE
CCN(C)CC1=C2OC2=CC(NC(C)=O)=C1C(=O)O	0.805886538	0.802406729	-1.880102111	1.717552858	5.18474865	TRUE	TRUE
CNC(=O)C1=CC=C(C2=CC=CC(=N)N2C)C=C1	0.822736522	0.855575927	-1.880055539	1.787618612	2.401653828	TRUE	TRUE
CCC(C)(C)NC(C)=CC1=CC=CC(O)=C1	0.811574588	0.828338541	-1.879726083	1.749548749	3.718641677	TRUE	TRUE
CNC(=O)C1=CC=CC2=CC=C2C=CC=C(C)C=C1	0.824245841	0.906549491	-1.87907922	1.841077814	6.802089455	TRUE	TRUE
COC1=CC(Cl)=CC(N)=CC=CC(CCS)=C1	0.823725847	0.82689397	-1.87799519	1.761986329	3.100198857	TRUE	TRUE
CCCNC(=O)C1=CC=C(C)C(N2C=C(Cl)C(F)=N2)=N1	0.942844869	0.807506947	-1.877131775	1.862581744	7.669311534	TRUE	TRUE
CCN(CC)C(=O)NC1=CC2=C(C=CC=C1Cl)S2	0.90660791	0.810390389	-1.876829038	1.829530962	2.619799874	TRUE	TRUE
CCCOC1=CC=CC=CC2=C1N=C(C)C=CS2	0.82794646	0.807832507	-1.876551975	1.748588695	5.117006583	TRUE	TRUE
O=C(NC1=CC=C1Cl)C1=CC(Br)=CC(Cl)=C1	0.881286242	0.809867302	-1.875316236	1.80519901	3.84835304	TRUE	TRUE
COC1=CC(C=CCN)=CC=C(Cl)C=C(C)C(Br)=C1	0.87649572	0.818450467	-1.869980118	1.81432777	3.006987519	TRUE	TRUE
CCNC(=O)C1=C(CC(C)C)C=C(Cl)C=C1C(=O)NC	0.877418175	0.850196616	-1.86993456	1.847041933	5.181206163	TRUE	TRUE
COCCC(=O)NC1=CC=CC(Cl)=C1OC	0.863508424	0.904488631	-1.869898995	1.887459762	4.376404526	TRUE	TRUE
CNCC1=C(C(=O)N(C)C2=NC=N2)C=CC=C1	0.837483531	0.804203986	-1.869737134	1.761312086	4.788976884	TRUE	TRUE
O=C(NC1=C(Cl)C=C(F)C=C1)C1CCCOC1	0.884787727	0.845333073	-1.8693417	1.850140802	4.715839082	TRUE	TRUE
CCCNC1=C2C=C(F)C(C(=O)O)=CC=C2N=C1	0.872907945	0.856821773	-1.867983795	1.851107625	2.861815681	TRUE	TRUE
COC1=CC(C2=C(F)C=C2O)=CC=C1Br	0.890117365	0.81129532	-1.867322191	1.823452195	2.945518228	TRUE	TRUE
CC1CCN(C(=O)C2=CC=CC=C2F)C(=O)N1	0.807442131	0.805017374	-1.866900062	1.734921146	4.745244402	TRUE	TRUE
C=CCNC(=O)C1=C(OC2CC2)C=C(F)C=C1C	0.814469519	0.843760191	-1.866488082	1.78110333	3.725337543	TRUE	TRUE
CN(C(=O)NC12CC1C2)C1=CC=C(F)C=C1	0.813211602	0.828775751	-1.86450045	1.766848604	3.975559106	TRUE	TRUE
CCOC(=O)N(CCC(N)=O)C1=CC2=C1C=CC=C2	0.877404028	0.811783757	-1.864281809	1.814267678	2.857875887	TRUE	TRUE
NC(=O)CN(CC(=O)O)C1=CC(Cl)=CC=C1F	0.822279194	0.861389525	-1.862714909	1.810315512	4.936569835	TRUE	TRUE
CCCN(C(C)=O)C(=O)NC1=CC=CC(Br)=C1OCC	0.888034049	0.837394541	-1.862435376	1.852354916	4.592575995	TRUE	TRUE
C=C(CN(C)CC)C1=CC=C(NC(=O)C(C)(C)N)C=C1OC	0.811147646	0.824427526	-1.861999753	1.76293712	2.614370934	TRUE	TRUE
CCCCC(=O)NC1=CC(CN)=CC=C1C1=CC=C1	0.820668398	0.846247908	-1.861532559	1.794745449	3.441518852	TRUE	TRUE
CCCNC1=CC2=CC=C(C)C=C(O)C2=NC1=O	0.869809442	0.842499312	-1.861530011	1.840140444	3.02165246	TRUE	TRUE
CC=CC1=C(OC(C)C)C(NC(=O)NC)=CC=C1	0.858886292	0.841756109	-1.861360137	1.828643967	2.667252174	TRUE	TRUE
CCOC1=CC=C(C(=O)NC2=CC=C2C)C=C1Cl	0.905059398	0.851367312	-1.861268276	1.884520136	5.547751812	TRUE	TRUE
CC=C(CN1CCCC1)C1=CC=CC=C1NCC	0.850782791	0.849548779	-1.858161578	1.831531695	3.112432308	TRUE	TRUE
CC1=C(N2C=C(C(C)N)C=N2)C=CC(Br)=C1	0.918680452	0.803921778	-1.856134456	1.855829477	6.447656856	TRUE	TRUE
COC1=CC=CC2=CC=C(OC(C)C)C=C2C(CN)=CC=C1	0.918664761	0.856991577	-1.852088361	1.912929679	6.391038754	TRUE	TRUE
CCCN(CCC)C1=NN=C(C)C(C(=O)NC)=C1C	0.854346687	0.810534029	-1.851703259	1.802539159	2.813052617	TRUE	TRUE
CCCCNC(=O)C1=C2C(Cl)=CC=NC2=CC=C1F	0.870311886	0.865831653	-1.851002078	1.874503163	2.813510578	TRUE	TRUE
CC=C(OCCN)C1=CC=CC(C)=CC=CC=C1C	0.833419455	0.811154759	-1.850858766	1.78307715	2.366219929	TRUE	TRUE
CCCC1=CC=C(C(=O)NC(=O)C=C(C)C)OC2=C(C=CC=C2)O1	0.84858845	0.818697746	-1.850590902	1.806056996	3.887477714	TRUE	TRUE
CC(=O)C(=CC1=C(Cl)C=CC=C1Br)NCCN	0.820783841	0.801658117	-1.850503649	1.76130001	2.722617525	TRUE	TRUE
C=CC1=CN=C(N2CCCC2)C(CN2CC2)=C1C(=O)O	0.829576821	0.816294735	-1.85016223	1.785071027	2.779981334	TRUE	TRUE
CCNC1=CC=CC(C(=O)NC(=O)C(C)C)=CC2=C1C=C2	0.907327243	0.821660818	-1.850036574	1.868313189	3.853221714	TRUE	TRUE
NC(=O)CNC(=O)C1=CC(OC2=CC=C(Cl)C=C2)=N1	0.845659113	0.823497389	-1.84964997	1.808868234	5.790783956	TRUE	TRUE
COCCN(C(=O)CN)C1=C(C)C=C(C)C=C1O	0.81766621	0.824684824	-1.848858538	1.782854198	3.252310497	TRUE	TRUE
CCC(C1=CC=C(Cl)C(C(=O)NC(C)=O)=C1)N1CCCC1	0.929222656	0.818689094	-1.843602626	1.893670827	4.544942024	TRUE	TRUE
CNC(=O)N1CC1CN(C)CC1=CC=C(C)C=C1	0.817410572	0.806533158	-1.841629361	1.771676072	4.763600663	TRUE	TRUE
CNC1=CC(OC2CCC(C)CC2)=C(Br)C(C)=C1	0.868869347	0.826160542	-1.841535534	1.842856057	2.451264694	TRUE	TRUE
CCCNC1=CC=C(C(=O)N(C)C)C(NC(=O)CC)=N1	0.833810494	0.856556365	-1.841161663	1.838566898	3.204942356	TRUE	TRUE
CN(C(=O)C1=CC=C(Cl)C=N1)C1=CC=CC=C1	0.816190106	0.903396662	-1.840738692	1.868209779	5.911654578	TRUE	TRUE
CCCC1=CN=C1C1=C(NC(C)=O)C=CC=C1	0.844716335	0.829289611	-1.840539224	1.822828424	3.886446123	TRUE	TRUE
CC=CC1=C(N)C=CC=CC=C(CN(C)CCC)C=C1	0.865514165	0.826822263	-1.840214906	1.841483223	2.613526357	TRUE	TRUE
CNC(=O)NCC1=NC(Cl)=C2C=CC(C)=NN12	0.842592593	0.807247848	-1.839405642	1.799796502	6.86128127	TRUE	TRUE
CNC1=CC(N(C)CCN)=CC=C2C=C(C)C=C21	0.866762856	0.845638389	-1.835640458	1.866122488	2.481662734	TRUE	TRUE
CCNC1=CC(F)=C(NC(=O)C(C)C)C(Cl)=C1	0.867819977	0.869098927	-1.834576971	1.891703635	3.528135806	TRUE	TRUE
COC1=CC=CC=C1NC(=O)C1=CC=C1	0.813091952	0.8870161	-1.833494139	1.855975616	5.968645867	TRUE	TRUE
CCCNC(=O)C1=CC(NC)=CC(SC(C)=O)=C1	0.80398627	0.844895199	-1.831036811	1.807206359	2.544311176	TRUE	TRUE
COC1=CC=CC(S(=O)(=O)C2=NN=CC(C)=C2)=C1	0.842302665	0.835447004	-1.830939184	1.836172187	3.876760124	TRUE	TRUE
O=S(=O)(CCN1CCCC2=CC=C21)C1=CC=CC=C1	0.846393966	0.812311547	-1.826786205	1.82128101	8.456498529	TRUE	TRUE
CCCCC(=S)N1CCOC2=C1C=CC(NCC)=C2	0.827231201	0.820602824	-1.826238374	1.810957353	3.018110243	TRUE	TRUE
CCC(=O)NCC(=O)N1C(=O)C(Cl)=CC=C1F	0.817918729	0.80373585	-1.825279577	1.785736704	2.984238246	TRUE	TRUE
CCOC1=CC(F)=CC=C1N(CC)C(=O)NC	0.877558214	0.86173504	-1.8248642	1.903790756	4.154547856	TRUE	TRUE
CCCOC1=NC=CC=CC2=CC=C2C=CN=C1	0.823272329	0.858789124	-1.824798897	1.846624258	6.228738586	TRUE	TRUE
CC=CC1=CC(CNC(C)CC)=CC=CC=CC=C1	0.801560842	0.804581059	-1.824655149	1.770848453	2.571829191	TRUE	TRUE
CCC=CC1=C(C)C=CC=C1C(=O)NC(C)=O	0.868930322	0.837874505	-1.824053303	1.872113226	7.805565764	TRUE	TRUE
CCOC1=C2C(S)=CC(CNC)=CC2=C(Cl)C=C1	0.829624384	0.825815927	-1.82297197	1.821830043	2.997404079	TRUE	TRUE
CCCN1C(C(N)=O)=CC2=C1C(Cl)=C(C)C=C2	0.89405686	0.830299588	-1.821690989	1.892027161	3.702468226	TRUE	TRUE
CCCNC1=CC=CC=C1OC1=CC=C(OC)C=C1	0.836081686	0.933861197	-1.821079852	1.938224733	5.883305652	TRUE	TRUE
CC1CC(N2CC3=CC=CC=C3C(=O)NC2=O)C1	0.822521595	0.851370696	-1.820520296	1.842733698	3.833987465	TRUE	TRUE
CCCCNC(=O)C1=CC(Br)=CC=C1	0.824206699	0.942235359	-1.818899703	1.936904057	4.111355089	TRUE	TRUE
CCCNC(=O)C1=C(OC)C=CC=CC2=C1C=C2	0.895863485	0.845981091	-1.818112373	1.913093905	3.141278851	TRUE	TRUE
CCNC(=O)C1=CC=CC2=C1C=CC(C(C)N)=C2	0.868877586	0.852047005	-1.814181849	1.896104444	2.649030176	TRUE	TRUE
CC1CN(C(=O)NC2=CC=C(F)C(F)=C2C(N)=O)C1	0.854239676	0.85074075	-1.812545205	1.881796923	3.490888463	TRUE	TRUE
COC1=CC=C(SC)C(=O)NC=C(C)C=C2C=C2C=C1	0.85739977	0.805717043	-1.812168303	1.840310212	4.052677196	TRUE	TRUE
CCC=C(CCC)S(=O)(=O)NC1=CC=C(C)C=C1	0.851051111	0.816219217	-1.811991857	1.844640174	2.857522328	TRUE	TRUE
CCC(C)NC1=CC(C)=C(C)C(OC)=C1	0.815248005	0.841700039	-1.810834864	1.835474883	3.447023592	TRUE	TRUE
CC1=C(Cl)C=C(C(=O)NC2=CC=CC=C2NC=O)C=C1	0.846462569	0.901046932	-1.809535546	1.927335657	5.128149867	TRUE	TRUE
CCCNC(=O)C1=CC=CC2=C(I)C(Cl)=C2N1	0.806404008	0.808500876	-1.807971679	1.796294907	3.03848616	TRUE	TRUE
CCC(CNC)OC1=CC2=C(C=CC=CC=CC=C2)C=C1	0.879885508	0.80659632	-1.807751578	1.868091953	4.500746497	TRUE	TRUE
CCOC1=C2C=C(NC(C)C)C=C2NC=C1	0.825452576	0.827966409	-1.807170957	1.835609729	2.729455964	TRUE	TRUE
CCCN(C(=O)C1=CC=C(Br)C(C(=O)NCC)=C1)C1=NC(=O)N1	0.818842319	0.813706912	-1.806807327	1.815103606	4.259182452	TRUE	TRUE
CCOC(C(=O)NC(=O)C1=CC=C(C)C=C1C)C(C)C	0.899784516	0.819340042	-1.806488838	1.901997422	4.035092225	TRUE	TRUE
CCOC1=C(NC2=NC=C2)C=CC=C1Br	0.911973376	0.80051317	-1.805370122	1.896478126	3.426770207	TRUE	TRUE
CCNC1=NC=C(CN(C)C(N)=O)C=C1OC	0.802561353	0.83574407	-1.805324827	1.822342298	2.689067542	TRUE	TRUE
COCCNC(=O)C1=C2C=C2C=CC=CC=C1	0.815864209	0.885585336	-1.805101252	1.885709995	4.407696256	TRUE	TRUE
COC1=C(C2=CC(Cl)=C2)C=CC(NC(=O)CCl)=C1	0.860542133	0.847908699	-1.801792065	1.89602047	3.295239894	TRUE	TRUE
CSCNC(=O)C1=CC=CC2=CC=C2C(Cl)=C1	0.861002395	0.879452111	-1.796885022	1.932931186	3.162298409	TRUE	TRUE
CCNC1=NC2=C(C=C1)C=C(Cl)C=C2N(C)C	0.903964128	0.844179109	-1.794808867	1.942696072	2.57723129	TRUE	TRUE
CC=C(C)NC(=O)COC1=CC=CC=C1OCC1=CC=N1	0.837243297	0.804712609	-1.792994302	1.838323307	3.246622883	TRUE	TRUE
CNC(=O)C1=CC=CC=C1NC1=NC(N2CCC2)=C1	0.859573128	0.831633685	-1.792707385	1.887861129	3.698454038	TRUE	TRUE
O=C(CN1CCCSC1=O)NC1=CC=CC=C1F	0.914922333	0.88165168	-1.792051999	1.993883715	4.966092819	TRUE	TRUE
C=CC1=CC(OCCC)=CC=C1CC1=CC(N)=C1	0.82761885	0.801073773	-1.790301395	1.82775293	2.97773708	TRUE	TRUE
CCN1CCC(NC2=CC=C(F)C(N)=C2F)CC1	0.815101921	0.854734389	-1.786378805	1.872819207	3.368423223	TRUE	TRUE
CCNC1=C2C=C(Cl)C=C(Br)C=CC=C21	0.846965238	0.805184746	-1.786330116	1.855181569	2.801043389	TRUE	TRUE
CCCNC1=CC=CC=CC(C)=CC=NC1=O	0.867694924	0.845769932	-1.785657816	1.917168741	4.211088559	TRUE	TRUE
CCC1=CC2=C(SC3=CC=CC=C3)N=C2C=C1	0.801979728	0.823496739	-1.785303498	1.829534671	5.294808256	TRUE	TRUE
COC1=CC(Br)=C(CC2=CC(=O)N2)C=C1	0.91024956	0.819024775	-1.782261144	1.936374894	2.93307055	TRUE	TRUE
CCC1(N(C)CCOC2=CC=C(CO)C=C2C)CC1	0.820788157	0.82976662	-1.780724742	1.859191737	4.389086964	TRUE	TRUE
C=C(N)C=C(F)COC1=CC=C(Cl)C=C1Cl	0.839472456	0.803815107	-1.780300406	1.852348859	2.283121793	TRUE	TRUE
O=C1NC2=CC=C(Br)C=C2C=C1C1=CN=C1	0.85405664	0.803610853	-1.77988356	1.867145635	3.722313794	TRUE	TRUE
CN(C(=O)CC1(O)CCC1)C1=CC=C(OC2=CC=CC=C2)C(Cl)=C1	0.873323323	0.855794646	-1.779604081	1.938875591	5.556378096	TRUE	TRUE
CCCNC1=NC(C(N)=O)=CC=C(C)C2=CC=C21	0.866091651	0.862131619	-1.778886878	1.938698094	3.770174135	TRUE	TRUE
C=C(S)COC1=CC=CC(C=CC2=CC=CC=N2)=C1	0.826349257	0.828736442	-1.778296772	1.866150629	2.476837424	TRUE	TRUE
CCN1CCCC(C(=O)NC2=CC=C(Cl)C(F)=C2)C1	0.924678713	0.85299801	-1.775422938	1.991615488	5.077461313	TRUE	TRUE
COC1=CC(C)=C(C(=O)NC2=C(C)C=C2)C=C1C	0.886085197	0.823098024	-1.774579917	1.923965007	3.803819414	TRUE	TRUE
CC(C)CN1C=CC2=CC=CC=C2N(C(N)=O)CC1	0.886857391	0.80110306	-1.774219812	1.903102341	3.004328753	TRUE	TRUE
OC1=CC(COC2=CC=C(Cl)C(F)=C2)=CS1	0.906783093	0.842347947	-1.77389064	1.964602103	4.000771007	TRUE	TRUE
CCC1=CC=C(C)C=C2C=CC=C(CN)C=C2C=C1	0.848245734	0.884863736	-1.773571167	1.948900006	3.843850151	TRUE	TRUE
O=C(O)C1=CC=C(Cl)C(C(=O)NC2=NC(Cl)=C2)=C1	0.817898967	0.836396683	-1.772890184	1.870767169	7.058708298	TRUE	TRUE
CCCOC1=CC(N=N)=C(C(=O)NC(C)=O)C(F)=C1	0.802843831	0.801371435	-1.771024077	1.82255289	3.16407565	TRUE	TRUE
C=C(N)C1=CC=CC(Cl)=C1OC1=CC=CC=C1C(=C)NCC	0.816083968	0.815509062	-1.770701716	1.850253017	2.646652414	TRUE	TRUE
CNC(=O)N(C)CC1=CC(Cl)=CC=C1O	0.81142999	0.8711085	-1.770590019	1.901310173	4.538558357	TRUE	TRUE
CC1=CC=C2C=CC(C(=O)NC(C)C(N)=O)=CC=C12	0.876977509	0.870605496	-1.768420042	1.968524665	4.125543224	TRUE	TRUE
CNC(=O)CC(C)(C)COC1=CC=CC(Br)=C1	0.907580828	0.856835709	-1.767853175	1.985925063	3.942645636	TRUE	TRUE
NCCN(C(=O)C1=CC=C(Br)C=C1)C1=CC(Cl)=C1	0.924079362	0.822083582	-1.765071874	1.970452771	4.687024592	TRUE	TRUE
CCCN(C(N)=O)C(C)C1=CC=CC=CC=CC=C1	0.879744856	0.812038969	-1.762324636	1.918820891	5.886211736	TRUE	TRUE
COC1=CC=C(N(C)CC2=CC=C2Cl)C(C)=C1	0.809897275	0.808727717	-1.762255214	1.84573148	8.081559779	TRUE	TRUE
C=CC1=C(C)C(CNC)=C(C)C=C1NC(=O)CC(C)C	0.831058715	0.81263174	-1.762208991	1.870843165	2.622116034	TRUE	TRUE
CCC(C)(C)CNC1=CC=C(F)C(F)=C1	0.801452036	0.867815807	-1.759464934	1.899164612	5.124763909	TRUE	TRUE
CC1CCCNC(=O)N1C1=C(Cl)C=C(Cl)C=C1	0.831052621	0.803808209	-1.757615468	1.866607063	4.028344186	TRUE	TRUE
CC(C)C1=C2C(=CC=CC=C1)N2CCNC(N)=O	0.853267445	0.834159927	-1.756970926	1.919818148	3.139098465	TRUE	TRUE
CC=CC1=CC=C(C(=O)NC(=O)C2=CC=C2)C=C1	0.823501844	0.833935927	-1.754730978	1.892068495	2.632282399	TRUE	TRUE
CC=CC1=CC=CC=C1CNC(=O)N(C)CCC	0.849326463	0.856552235	-1.750827355	1.944413045	2.795544943	TRUE	TRUE
CNC(=CN)C1=CC=C2C=CC=CC=CC=C(F)C2=C1	0.873330051	0.805787647	-1.748819515	1.919659886	2.973996312	TRUE	TRUE
CC1=CC(NC2CC2)=CC2=C1C(Br)=C2	0.841804288	0.808223919	-1.748340464	1.891049446	2.406881691	TRUE	TRUE
NCC=CC=CC1=NC2=CC=C2C=CC(F)=C1	0.820285607	0.80797488	-1.748080917	1.869541272	3.247425824	TRUE	TRUE
CC(=O)NC(=O)N(C)C1=CC(F)=CC(Br)=C1	0.861912604	0.832214272	-1.746327905	1.937160673	3.063644124	TRUE	TRUE
CC(=CC1=CC(O)=CC=C1)N(CCC(C)C)C(N)=O	0.855441292	0.806702958	-1.745415495	1.906090457	3.332550297	TRUE	TRUE
CCCN(C(=O)CNC)C1=CC=CC=C1C1=CC=C1	0.84821382	0.81640814	-1.745164981	1.908818681	3.181755112	TRUE	TRUE
CCC(C)(C)CC(=O)N(CC(C)C)C1=CC=CC=C1C(N)=O	0.836184996	0.830719568	-1.743138326	1.91312794	4.653597053	TRUE	TRUE
CCOC1=CC=C2C(=C1)C=CN2N(C)CCN	0.852103429	0.816803393	-1.742695892	1.915572632	2.729686691	TRUE	TRUE
CNC(=O)SCCC(=O)NC(=O)C1=CC=C(OC)C=N1	0.834407414	0.823617996	-1.741830881	1.905556231	3.302014336	TRUE	TRUE
CCCC(CCO)OC1=CC(Br)=CC=C1Cl	0.859475126	0.807782618	-1.741595271	1.915024175	3.821494403	TRUE	TRUE
C=CNC1=NC2=C(C=CC(C(=O)N(C)C)=C2)C=C1C	0.916896607	0.827342951	-1.740595162	1.993006098	2.590231819	TRUE	TRUE
C=CSC(=CC)C1=CC=CC=C1NC(=O)CN1CCC1	0.868284058	0.813096108	-1.739976492	1.930765376	2.532467177	TRUE	TRUE
CC=CNC(=O)C1=CC(Br)=CC(CC(=O)NCC)=C1	0.873278036	0.827043839	-1.739609288	1.950074288	2.870338029	TRUE	TRUE
CCOC1=CC(CC)=CC=C(C2=C(OC)N2)C(Cl)=CC=C1	0.881350068	0.803570837	-1.739580175	1.934702431	3.881166125	TRUE	TRUE
C=CC1=CC=C(C2=CC(OC)=CC=C2)C(=O)O1	0.810318478	0.861586085	-1.739164488	1.922101777	3.704643132	TRUE	TRUE
CCN(C(=O)CNC)C(=O)NC(=O)C1=CC=C(C)O1	0.828759711	0.80842694	-1.738368596	1.888179757	2.916917752	TRUE	TRUE
CCNC(=O)CC1=C(F)C=C(CN2CCC2)C=C1	0.862538848	0.902115004	-1.736768841	2.017246713	4.315602101	TRUE	TRUE
CC(C)CN1C(=O)NC2=CC=C2SC1=O	0.836980381	0.809713706	-1.735561156	1.900494632	2.973030992	TRUE	TRUE
CNCCC1=CC=CC=C(Cl)C=C(CC2(C)CC2)C=C1	0.837191181	0.832352208	-1.734762263	1.924142828	4.138410901	TRUE	TRUE
C=CC1=C2C=CC=CC=CC=CC2=C(CN)C=C1	0.834029225	0.849914579	-1.734256629	1.939048877	2.548156254	TRUE	TRUE
O=C(CC1CCC1)NC1=CC=CC=C1Cl	0.835504776	0.933767016	-1.732525178	2.026108316	4.153501539	TRUE	TRUE
C=C(C)C(=O)N1C(=O)NC2=NC=CC=CC=C2C=C(C)C1=O	0.811611045	0.814842362	-1.730873607	1.884941502	2.679394675	TRUE	TRUE
CC1=C2N=CC(CNC(N)=O)=C(C)SC2=C1	0.835923224	0.807057162	-1.730313517	1.902028571	3.963772207	TRUE	TRUE
CCC(=O)CC1=CC(Cl)=C(NC(C)=O)C(C)=N1	0.898246037	0.82213414	-1.729767705	1.979974174	4.451816672	TRUE	TRUE
CC1=NC(N(C)C2=CC(Br)=CC=C2)=CC=C1	0.826663411	0.872371195	-1.729622943	1.958773365	4.132530815	TRUE	TRUE
CC(C)C(=O)NC1=CC=C(Cl)C=C1SC1=CC=C1	0.880304493	0.830205403	-1.729140405	1.970731193	4.370920956	TRUE	TRUE
CCN(C)C1=C2C=C(NC(=O)N(C)C)C=CC=C(Cl)C2=C1	0.930237533	0.846008019	-1.72754713	2.038060124	3.008697475	TRUE	TRUE
NC(=O)OC1=CC=CC=C1OC1=C(Cl)C=C1	0.878820062	0.8084594	-1.726782028	1.949859137	4.02058459	TRUE	TRUE
CC1=CC=CC(NC(C)C2=CC=CC=C2C(C)O)=C1	0.856897953	0.811500952	-1.726223118	1.931537488	7.78164034	TRUE	TRUE
CNC(C)=C(NCC(C)(C)C)C1=CC=CC=C1	0.832560676	0.827241394	-1.724693104	1.924470669	2.58231399	TRUE	TRUE
CCCNC(=O)C(C)NC1=CC(OC)=C(Cl)C=C1OC	0.812641233	0.8393791	-1.724200624	1.917181412	5.248649259	TRUE	TRUE
CNCC(C)C(=O)NC1=CC=C(Cl)C=C1F	0.853266407	0.834290993	-1.720351909	1.956567193	3.802717774	TRUE	TRUE
CC(=O)NC(=O)CC(C)(C)OC1=CC=CC(F)=C1Br	0.922452745	0.803878596	-1.720318503	1.99537454	3.956659497	TRUE	TRUE
CC1=CC=CC(N2C(=O)N(CC(C)C)CCCC2C)=C1	0.814968259	0.811492822	-1.720062592	1.895760192	4.803134183	TRUE	TRUE
CNC1=CC=C(Cl)C(C2=CC=C(NC)C(C)=C2)=C1	0.85483016	0.888113465	-1.719935553	2.012369775	2.582654451	TRUE	TRUE
CCC1(C)CCN(C2=CC(OC)=CC=C2)C1=O	0.803069941	0.801943725	-1.718224141	1.876151228	3.540409984	TRUE	TRUE
CC(=O)NC1=C(F)C(OCC2=CC=CC=C2)=C1	0.866855387	0.82637038	-1.717701636	1.964885833	4.066143584	TRUE	TRUE
CCN(C)CC1=C2C=CC(Cl)=CC=C2N=C1	0.810359365	0.867718887	-1.716735355	1.950704599	3.999160026	TRUE	TRUE
CCNC(=O)C1=CC(N2CCC(C)C2)=CC=C1Cl	0.91237106	0.846237158	-1.716362816	2.031607105	3.238819094	TRUE	TRUE
NC(=O)N1C=CC(NS(=O)(=O)C2=C(F)C=CC=C2)=N1	0.866626696	0.841212478	-1.715760114	1.981440762	3.771164318	TRUE	TRUE
CCC(CCN)C(=O)NC(=O)C1=C(C)C=CC=C1Cl	0.870145898	0.803260636	-1.708660774	1.954107463	3.718370772	TRUE	TRUE
CC1CN(C2=CC(Br)=CC(C(N)=O)=C2)C1	0.89218032	0.862376961	-1.708646374	2.035272609	4.320988205	TRUE	TRUE
C=CCC1=CC=CC(NC(C)=O)=CC=C(OC)N=C1	0.844749851	0.839648228	-1.70703939	1.966720392	8.042437096	TRUE	TRUE
CCN1CCC(C)=C1C1=CC=C(Br)C=C1NS(C)(=O)=O	0.89772259	0.801007932	-1.706427881	1.981664343	2.969934306	TRUE	TRUE
CCOC1=C(Cl)C=CC=CC(NC(C)CC)=CC(F)=C1	0.804997645	0.806977438	-1.704933976	1.89640281	4.085285908	TRUE	TRUE
CCCN(C(=CC1=CC(F)=CC=C1)C(N)=O)C(C)C	0.803020247	0.824525582	-1.704323638	1.912583894	4.037721331	TRUE	TRUE
CCNC1=C(F)C(C2=CC=CC=C2)=C1F	0.802256565	0.819205111	-1.704093781	1.906729597	3.268755646	TRUE	TRUE
OC1=C(Br)C(Cl)=CC(C2=CN=CC=C2)=C1	0.86210302	0.859982401	-1.70141157	2.010035552	5.318669062	TRUE	TRUE
CC(C)(C)C(=O)NC1=CC=C(Cl)C=C1Br	0.829144126	0.897770876	-1.700055141	2.016221564	5.116164074	TRUE	TRUE
CC(C)OCC(=O)NC1=CC=C(C(N)=O)C=C1	0.804159985	0.914604271	-1.698790182	2.009335775	5.695516263	TRUE	TRUE
C=CC1=CC(OC)=CC(C)=C1OCC(=O)NC(C)=O	0.877595945	0.84816148	-1.696137666	2.018981461	2.679890069	TRUE	TRUE
CCCOC1=CC(CC(CC)NC)=C(Br)C=C1	0.827216318	0.820247489	-1.695646407	1.941179102	2.994749967	TRUE	TRUE
CCC(=O)NC1=C(Cl)C(F)=C(Br)C=C2C=C2C=C1	0.849733562	0.816100945	-1.694709088	1.960487122	4.528130867	TRUE	TRUE
CN(CCC1CCOC1)C1=CC(Cl)=CC=C1	0.800242017	0.810749568	-1.693897105	1.906456183	3.165938893	TRUE	TRUE
CCOC1=C(Cl)C(N(CC)C(=O)CC(=O)NC)=CC=C1	0.819403995	0.839905083	-1.691443404	1.957227376	2.986600417	TRUE	TRUE
CCOC1=CC(C(C)CC)=CC=C1NC(=O)SCC	0.80694198	0.80076378	-1.687911649	1.909155812	3.577076416	TRUE	TRUE
CCNC1=NC(C2=CC=C(NC(C)=O)C(F)=C2)=N1	0.851091953	0.829490175	-1.684973535	1.984970296	3.078628776	TRUE	TRUE
NCC1=C(Cl)C=C1OC(=O)C1=CC=CC=C1	0.817510557	0.819706238	-1.68434522	1.942233278	4.602757724	TRUE	TRUE
CNCC1=CC=C(F)C(C=C2C=CC=C2C)=C1	0.836767305	0.809286405	-1.683936208	1.951479204	2.92756955	TRUE	TRUE
CCCNC1=NN=C(SC2=C(C)C=CC=C2)C=N1	0.894595673	0.836474223	-1.680988466	2.039443132	3.666285209	TRUE	TRUE
CC(N)=CC1=CC=CC(CCN(C)C)=C1C#N	0.858588524	0.807469822	-1.678998916	1.976421132	2.794676961	TRUE	TRUE
CCN(C)CCNC1=CC=C2C=CC(Cl)=CC=C21	0.881588875	0.896523776	-1.678905962	2.088568391	6.977159453	TRUE	TRUE
CCNCC(=O)NC1=CC=C1C1=CC=CC=C1C	0.828893103	0.826664953	-1.677566847	1.96735291	3.826161063	TRUE	TRUE
CNC1=NC=CC(COC2CC2)=C1Cl	0.832768268	0.817231414	-1.676287948	1.963073436	3.368954853	TRUE	TRUE
C=CC1=CC=C(C(C)=O)N=C(NCC)C(OC)=CC=C1	0.833545563	0.806460654	-1.675526906	1.953841013	2.655430566	TRUE	TRUE
CC(C)NCC1=C2ON=C2C=CC=C1	0.806446305	0.843876473	-1.671925708	1.967758772	4.354891971	TRUE	TRUE
CCN(C)CC1=C(NC=O)C=CC=CC2=CC=C21	0.817637416	0.849363595	-1.671496461	1.984866252	2.615657037	TRUE	TRUE
CC1=CC=CC(C2=CC(CNC(=O)N(C)C)=C2)=C1	0.867792643	0.832294885	-1.667328074	2.022121156	3.593062057	TRUE	TRUE
CC(C)C1=CC2=CC=C2C(=O)OC(NC(N)=O)=C1	0.852411959	0.81986129	-1.663895573	1.997739377	3.737579177	TRUE	TRUE
CCCOC1=CC(C2=CC=C2NC(=O)CC)=CC=C1	0.848932853	0.836332738	-1.663304459	2.011322834	3.79369395	TRUE	TRUE
CCNS(=O)(=O)C1=C(C(=O)OC)C=C(C)C(Cl)=C1	0.857677031	0.868313289	-1.661853605	2.053498417	4.480403897	TRUE	TRUE
CCN(C(=O)C1=C(Cl)C=CC=C1OC)C1=CC=C1	0.834454666	0.82478625	-1.658034387	1.990568232	5.197771494	TRUE	TRUE
CC=CCC1=CC=CC2=CC=C2C=C1CC(C)N	0.806867924	0.804654305	-1.657936482	1.942947449	3.233202047	TRUE	TRUE
CCNC(=O)C1=C(F)C=CC=C1NC(=O)N(C)CC(C)C	0.877057427	0.865100587	-1.656104513	2.075415203	4.471105532	TRUE	TRUE
CC(=O)NC1=CC=CC=C(C(C)N)C=CC2=CC=CC2=C1	0.876369983	0.832380303	-1.655910136	2.042201852	4.505502366	TRUE	TRUE
CCCNC(=O)C1=CC=CC=C1CN(C)C(=O)NCC	0.835024967	0.892309185	-1.655773371	2.060922483	4.60228954	TRUE	TRUE
CCCNC1=CC(COC)=C(N2CC2)C(C)=C1Br	0.8129549	0.805970866	-1.654043285	1.954244183	4.197550605	TRUE	TRUE
CC(C)(C)CCCC(=O)NC(=O)NC1=CC=C2OC2=N1	0.841179649	0.813041213	-1.649816265	1.993766299	4.382303366	TRUE	TRUE
COC1=CC=CC(NC(=O)NC2=NC3=CC(C)=C3S2)=C1	0.903917763	0.808614394	-1.648880254	2.053013606	5.616091005	TRUE	TRUE
CC=C(C1=C(C(C)C)C=CC=C1)N(C)C(N)=O	0.854377116	0.806903029	-1.648245409	2.002396438	2.547853952	TRUE	TRUE
NCC1=CC=C(C(=O)O)C2=C(C=C1)C(Br)=C2	0.887005624	0.817046323	-1.647341894	2.046071755	2.539523531	TRUE	TRUE
CSC(=O)C1=CC=CC=CC(N)=CC=CC=CC=C1N1C=CC=C1	0.855773443	0.819175538	-1.646968022	2.017342661	5.875238623	TRUE	TRUE
OCCC1=CC=C1OC1=CC=CC=C1Cl	0.848998456	0.815452551	-1.646432647	2.007380063	6.288362257	TRUE	TRUE
CCNC1=C(NC)C(Br)=CC=C(OCC)C(F)=CC=C1	0.820741459	0.816894221	-1.646235736	1.980761647	3.412919497	TRUE	TRUE
CCC(C)(C)C(=O)NC(=O)C(=O)N(C)C1=CC=CC=C1	0.85491422	0.839553075	-1.644051784	2.039777213	3.675215528	TRUE	TRUE
CNC1=CC(OC2=CC=CC=C2)=CC(F)=C1Cl	0.877545832	0.887467816	-1.642713633	2.111661717	5.536304401	TRUE	TRUE
CC=C(C)C1=CC=C1NC1=CC(C(=O)O)=CC=C1	0.846532112	0.80040485	-1.638509687	1.997788977	2.614702867	TRUE	TRUE
O=S(=O)(NCC1CCCC1)C1=CC2=C1C(F)=CC=CC=C2	0.943527833	0.82769447	-1.637130786	2.123453218	5.833194201	TRUE	TRUE
CCCNC(=O)C1=CC=C(Cl)C=CC2=C1C=C2NC	0.900020892	0.829602044	-1.634470099	2.08451454	4.808105499	TRUE	TRUE
COCCC(C)C(=O)NC1=CC(F)=C(F)C(Br)=C1	0.844601843	0.801449441	-1.631325762	2.004087224	3.42084136	TRUE	TRUE
CC1=CC(Br)=CC=C1NC(=O)CC1CCCC1	0.886063694	0.912883521	-1.630275734	2.158033183	4.498121861	TRUE	TRUE
CCOC1=C(NC)C(C2=C(C)C=CC=C2)=C1	0.833518621	0.806735298	-1.629960203	1.999655418	3.178131159	TRUE	TRUE
C=C(C)C(=O)NC(=O)C1=C(Br)C=C(C)C=C1C#N	0.853279836	0.804312307	-1.623976632	2.022977213	3.082965458	TRUE	TRUE
CNCC1=CC(OC)=C2C=CC=C(CCN)N=C12	0.83600041	0.849864651	-1.622901088	2.052325676	2.954782644	TRUE	TRUE
CNC(=O)NC(=O)C1=CC(OC)=NC=C1CF	0.812886293	0.819272164	-1.622446104	1.999074054	2.957590483	TRUE	TRUE
CC(=O)NC1=C(COC2CN(Cl)C2)C=CC(Br)=C1	0.861576377	0.815255324	-1.621969946	2.044223457	3.191800914	TRUE	TRUE
OC1=CC=C(C2=CC=CO2)C=C1OC1=CC=C1Br	0.923495101	0.803770968	-1.621610162	2.095017609	5.834022612	TRUE	TRUE
CC=C(C)C1=C(C)C(NC(=O)C(N)CC)=CC=C1	0.857363543	0.808007774	-1.62126444	2.033468579	2.68736312	TRUE	TRUE
CC=NC1=CC=CC=CC=CC(NC(=O)CCC)=C1	0.802863457	0.836815303	-1.619974107	2.009066356	2.610416639	TRUE	TRUE
CC=C(C)CNC1=CC=C(N(CC)C(=O)N(C)CC)C=C1	0.804499408	0.812396683	-1.619402732	1.986855061	2.898273949	TRUE	TRUE
CCN(C)CC1=CC2=CC(C(N)=O)=C2C(C)=CC=C1	0.913760002	0.87106514	-1.617938463	2.156248382	3.472799608	TRUE	TRUE
CC=C(C)C1=CC=C(CCN)C(CN(C)CCC)=C1	0.813321506	0.825700052	-1.616676772	2.011706488	2.861391744	TRUE	TRUE
CNCC1=CC(OC)=CC2=CC=C2C=C1	0.823512278	0.932562033	-1.615594281	2.129841732	2.926765674	TRUE	TRUE
CNC1=CC2=C(C=CC=C2)C=C1C(C)=C(F)NC	0.803254036	0.809460235	-1.615139516	1.986936457	3.051466235	TRUE	TRUE
CCC(C(N)=O)N(C(C)=O)C1=CC=C(C)C=C1	0.859849874	0.814084398	-1.613760558	2.049535415	4.991970724	TRUE	TRUE
C=C(CC(=O)NC(=O)C1=CC=CC=C1Cl)OCC	0.83434652	0.854823927	-1.612288722	2.066243428	2.818950799	TRUE	TRUE
CNCC=CC1=C(NC2CCC2)C=C(Cl)C(F)=C1	0.851335817	0.807983619	-1.610995238	2.0376859	2.583579188	TRUE	TRUE
CNC(=O)C1=C(Cl)N(CC(C)C)C(CCN)=N1	0.829338564	0.809905423	-1.609046709	2.019558979	3.446944368	TRUE	TRUE
CCC1=CC=C(NC)C(OC2=CC=CC(C)=C2)=C1	0.856680325	0.903903263	-1.608826708	2.141118583	3.215909604	TRUE	TRUE
CC1=CC=C(C=CC2=CC=C(CCN)C=C2)C(F)=C1	0.826049923	0.892209946	-1.606509054	2.101112518	4.524884805	TRUE	TRUE
CCC(=O)N(CCCN)S(=O)(=O)C1=CC=CC=C1Cl	0.865650675	0.838875809	-1.606107252	2.087780933	3.84426613	TRUE	TRUE
O=C1NC(=O)C(OCC2=CC=CC=C2)=C1Br	0.853976017	0.84543205	-1.603697352	2.085072417	3.337655002	TRUE	TRUE
C=COC1=CC=C(C)C(NC(=O)C2=CC=CS2)=C1OC	0.850694397	0.835004899	-1.602381249	2.07267975	3.112325051	TRUE	TRUE
COC1=CC(Cl)=CC2=C1C=C(C(N)=O)C(N)=N2	0.847662817	0.868319321	-1.596932767	2.108411073	4.172963053	TRUE	TRUE
CCCNC(=O)C1CCCN(S(=O)(=O)CC)CC1	0.813232329	0.842961542	-1.595542893	2.05001268	4.999130403	TRUE	TRUE
CCSCC(C)(C)C(=O)NC1=CC=C(OC)C=C1	0.858041292	0.871791588	-1.591999029	2.127195553	6.770019626	TRUE	TRUE
CCC(C)NC1=CN=CC2=CC=C(OCCN)C=C21	0.837128936	0.803269719	-1.590636214	2.039124144	3.088621682	TRUE	TRUE
CCC(=O)N(CCN1CCNC1=O)C1=CC=CC=C1	0.871991402	0.857944134	-1.590348052	2.128949187	6.116416764	TRUE	TRUE
CN(CC(N)=O)C1=C2C=CC=CC=C(Br)C2=C1	0.944660038	0.85275685	-1.588536199	2.198242391	3.397998155	TRUE	TRUE
CC(C)(CCN1CCC1)C(=O)NC1=CC=CC(CN)=C1	0.836562578	0.872119255	-1.587220171	2.110823365	4.423631332	TRUE	TRUE
CN(C(=O)NS(C)(=O)=O)C1=CC=C(OCCN)C(Br)=C1	0.806080213	0.82662158	-1.586963671	2.035099825	3.270291436	TRUE	TRUE
CCN1CCCN(CCOC)C2=CC(O)=CC=C21	0.887213101	0.847832675	-1.585273085	2.139134393	4.414193559	TRUE	TRUE
CCNC(=O)C1=CC(Cl)=CC(C)=C1C(=O)NCC	0.879066507	0.87377553	-1.582635168	2.159568571	3.308822375	TRUE	TRUE
CCCN(C=O)C1=NC2=CC=C(NC(=O)CC)C=CC=C21	0.830024756	0.823401527	-1.582491168	2.060296818	2.891422986	TRUE	TRUE
CC1=C(CO)C=C(C2=CC(Cl)=CC=C2)N=C1	0.864262381	0.885282306	-1.581971088	2.1569353	3.195909672	TRUE	TRUE
CCC=CC=CC1=CC=C(NC(=O)NC(=O)C(C)C)C=C1	0.804573803	0.854157635	-1.580880971	2.06721217	2.652165683	TRUE	TRUE
CCCNC(=O)C1=CC2=CC=C(N)C(OC)=CC2=C1	0.885302748	0.903011624	-1.578939777	2.198736297	3.435495303	TRUE	TRUE
CCC1=CC=C(N(C)C2=CC=N2)C=C1NC(C)=O	0.882937334	0.801536329	-1.576266576	2.097568789	5.700328776	TRUE	TRUE
CC=CC=CC1=CC=CC(NC(=O)NC(C)C)=N1	0.800253212	0.820739927	-1.576261066	2.034093775	2.958344824	TRUE	TRUE
CNCC1=CC=C(C)C2=C(NC(C)=O)C=C2C=N1	0.868333643	0.854617158	-1.575894255	2.136418248	3.143952533	TRUE	TRUE
CCSC1=C(C(=O)NCCN)C2=CC=C(Cl)C=C21	0.871585662	0.805517465	-1.575524665	2.090940165	3.176847204	TRUE	TRUE
CCCN(C(=O)NC1=CC=C1C1=CC=CC=C1N)C(C)C	0.814775519	0.805715195	-1.572966995	2.03688542	3.40416348	TRUE	TRUE
C=CC1=CC2=C(NC(=O)CC)C=C2C=CC(C=CC)=C1	0.843587074	0.837073306	-1.57283035	2.097191732	2.711636382	TRUE	TRUE
CCCNC1=CC2=C(C(C)=C2)C(Cl)=C(F)C=C1	0.85603474	0.808343102	-1.571469913	2.082269632	3.295409452	TRUE	TRUE
CC=C(C)NC1=CC(CNC)=CC(C#N)=C1	0.811275853	0.819477792	-1.57077606	2.049339287	2.457651341	TRUE	TRUE
CC(CNS(=O)(=O)C1=CC(Cl)=CC=C1Br)C(N)=O	0.838576567	0.810782978	-1.569853171	2.068868077	5.981233219	TRUE	TRUE
CCNC1=CC=C(S(=O)(=O)NC(CC)C(C)C)C(Cl)=C1	0.808825471	0.810436414	-1.566543357	2.042080229	4.236927702	TRUE	TRUE
CC=CC=CC1=CC(S(=O)(=O)NC(=O)NC)=CC(C)=C1	0.835929552	0.811443259	-1.565141333	2.071593181	5.962995874	TRUE	TRUE
CCC(C)C(=O)NC(C(N)=O)C1=CC(C)=CC=C1	0.831820179	0.80506008	-1.56447387	2.061768091	4.383647585	TRUE	TRUE
CCC(CC)NC(=O)NC(=O)C1=NC2=C1C(OC)=CC=C2	0.871210559	0.81161546	-1.562631112	2.109556609	3.202065441	TRUE	TRUE
CCCNC(=O)C1=C(COC)C=C(C)N=C1CC	0.842054656	0.846407914	-1.561698802	2.116125471	3.506286008	TRUE	TRUE
CC=CC1=CC=C(C(=O)NC2=CC(P)=C2)C=C1	0.811874615	0.813762087	-1.561453748	2.053544657	2.397208109	TRUE	TRUE
CCN(C(=O)CCN)C1=C(Cl)C=CC(C)=CC=CC=C1	0.923386271	0.844352403	-1.561082158	2.196018217	3.535189352	TRUE	TRUE
CC1=CC=CC=C(C=C(C)CN)C=C(Cl)C(N)=C1	0.853546494	0.814741761	-1.555406712	2.102243246	2.539714914	TRUE	TRUE
CCCNC1=C(Br)C(O)=C(F)C(F)=C1	0.822852869	0.81602006	-1.552074445	2.076160185	2.822225513	TRUE	TRUE
C=CN=CC1=C(NC(=O)CC)C2=CC=C2C=CC=C1	0.828061281	0.812865217	-1.546057357	2.084230843	2.731118001	TRUE	TRUE
C=CC1=CC(OCC(=O)CNCC)=CC(Cl)=C1	0.811664639	0.830804641	-1.544587083	2.087243899	2.883867235	TRUE	TRUE
C=CC(=O)NS(=O)(=O)C1=CC=C(OC2=CC=C2)C=C1	0.827985669	0.823550643	-1.543153062	2.097744953	5.426900081	TRUE	TRUE
CCCCNC1=NC2=CC=C2OC(=O)C(Br)=C1	0.880974757	0.827296021	-1.541838296	2.155794184	3.255652935	TRUE	TRUE
NCCC1=CC=CC2=C(O2)C(C(N)=O)=CC(Br)=C1	0.853441277	0.803228235	-1.538836129	2.107195085	2.89589968	TRUE	TRUE
NC(=O)C=CC1=CC=CC2=CC=C(C(=O)O)C(Cl)=CN=C2S1	0.84259409	0.838673501	-1.538113582	2.132515712	5.925770724	TRUE	TRUE
C=C(C)C1=CC=CC(C(=O)NC(C)(C)CN(C)C)=C1	0.88263681	0.844321058	-1.536920092	2.179399478	3.037836843	TRUE	TRUE
O=C(NCC1CC1)C1=COC2=CC=C2S1	0.865163689	0.817799958	-1.535122501	2.137202848	4.565390063	TRUE	TRUE
CCCN(C1=CC=CC=C1CNC)C1(C)CC1	0.810140887	0.803774853	-1.534576386	2.068701056	3.045016199	TRUE	TRUE
CCN(C(=O)NC1=C(Cl)C=CC(N2CCC2=O)=C1)C(C)C	0.86727548	0.859711393	-1.530737971	2.185610604	4.011087037	TRUE	TRUE
CCCNC1=CC=CC=CC=CC=CC=CC=C(S)C1=O	0.809707779	0.84641165	-1.528436678	2.117044452	3.590871598	TRUE	TRUE
CC(CCN1CC(C)C1)COC1=CC=C(F)C(N)=C1	0.804635276	0.802678277	-1.527661037	2.069014219	5.078902481	TRUE	TRUE
CCCNC1=CN=C(C)NC(=O)C2=C(C)N=C12	0.844727519	0.801290074	-1.522556601	2.112822694	3.318743193	TRUE	TRUE
COC1=CC=C(N=C2NC(=O)S2)C=C1	0.809618633	0.824501631	-1.522063394	2.101418572	3.242376058	TRUE	TRUE
CCC(CNC)NC1=C(Cl)C=CC(Br)=C1	0.867296807	0.808712844	-1.521007318	2.144364035	2.874930353	TRUE	TRUE
CCNC(=O)N(CCNC)C1=CC(Cl)=CC(F)=C1	0.864120749	0.837053754	-1.520873111	2.169663094	3.12021765	TRUE	TRUE
CC(C)COC1=CC=CC2=C(NC(N)=O)C=C2N1C	0.887914834	0.804184075	-1.518423577	2.163037035	2.94390159	TRUE	TRUE
CNC(=O)NC(=O)C1=CC=CC=C1C1=CC=C(C)C(C)=N1	0.888887057	0.876282303	-1.518050935	2.236480127	4.96695656	TRUE	TRUE
CCCC(C)NC(=O)C1=CC(Cl)=CC2=CC=C2C=C1	0.882290689	0.872495833	-1.514477056	2.229671168	5.201013392	TRUE	TRUE
O=C(NC1=C2C=CC=CC2=CC=C1Br)C1CC1	0.891088465	0.898387367	-1.512270418	2.266567116	4.04193666	TRUE	TRUE
C=CC=CC1=CC(C(=O)NC)=C(N)C=CC=CC(C)=C1	0.826662965	0.805536738	-1.512036327	2.109525078	2.608190818	TRUE	TRUE
C=CC1=C(N)C=CC(CCC)=CC=C(CF)C=C1	0.832402636	0.813056235	-1.510568414	2.124252159	3.030141588	TRUE	TRUE
CCOC1=CC=C(NC(=O)NCC2CCC2)C=C1	0.841197888	0.926143384	-1.507112662	2.249590312	5.62794543	TRUE	TRUE
CC(C)CCN1COC2=CC=C(F)C=C2C1=N	0.875637615	0.812158487	-1.505407757	2.171750047	3.128607247	TRUE	TRUE
CC=CC1=C(F)C=CC=C1NC(=O)CCC	0.826532044	0.855947023	-1.504573331	2.167267437	2.841705719	TRUE	TRUE
CCCC(=O)NC1=CC=C(C)C(SC2=CC=CC=C2)=C1C	0.822498501	0.877852114	-1.502702141	2.187010177	4.539334772	TRUE	TRUE
C=C(NC)C1=CC=CC=C1CN(C)C(=O)NC	0.830192316	0.829820659	-1.499801826	2.149572851	2.624799286	TRUE	TRUE
CCNC1=CC=CC=C1N(C)C(C)(C)CF	0.825174389	0.81527915	-1.499686925	2.130128317	5.136418656	TRUE	TRUE
C=CC(=C)NC(=O)C1=CC=C(CN(C)C(C)=O)C=C1OC	0.815557237	0.827150312	-1.49686045	2.135208801	2.977815412	TRUE	TRUE
CCC(=O)NC(=O)CC1=CC=C(Cl)C(OCC(C)N)=C1	0.836702412	0.813987647	-1.496714734	2.143337027	3.218468497	TRUE	TRUE
CCN(C)CC1=CC=C(N)C=CC(OC)=CC(CN)=C1F	0.875001975	0.809972095	-1.495133628	2.179202144	3.526564569	TRUE	TRUE
CNC1=CC=C(N=CC2=CC=CC=C2S(=O)(=O)NC)C=C1	0.833206795	0.852491227	-1.48945091	2.185608814	4.468357233	TRUE	TRUE
CCC1=CC=C(N(CC)C(=O)CNC(C)(C)CN)C=C1	0.800415727	0.844303373	-1.484606842	2.14947396	4.548027251	TRUE	TRUE
CC(=O)NC1=CC(C)=C(Br)C=CC=CC=C1F	0.834528179	0.878156512	-1.481767346	2.220279047	5.577828988	TRUE	TRUE
C=C(F)C1=C(F)C(Cl)=CC=C1NC(=O)CCC	0.864334753	0.836344739	-1.47963714	2.210404054	3.285096225	TRUE	TRUE
C=C(C)C(=O)NC1=CC(S(=O)(=O)CCC)=CC2=C1C=CC=C2	0.857966278	0.859362875	-1.4795144	2.227176455	4.029802334	TRUE	TRUE
CCNC(=CN(C)C(C)C)NC1=CC=CC=C1Cl	0.826115613	0.811077302	-1.474504211	2.152050406	3.822012845	TRUE	TRUE
COC1=CC=CC=C1C(=O)NC1=CC=C1Cl	0.874082105	0.855687092	-1.469515924	2.249614975	6.179608832	TRUE	TRUE
CC(CN)OC1=C(N)C=CC(C2=CC(Cl)=CC=C2)=C1	0.842364707	0.827162597	-1.467828429	2.191060577	2.975960899	TRUE	TRUE
NCCOCC1=C(F)C=C2C=CC=CC2=C1Cl	0.850122282	0.855470059	-1.465908846	2.229045198	3.673675461	TRUE	TRUE
CC=CC1=CC(F)=C1NC(=O)C1=CC=CC=C1Cl	0.883730335	0.803160235	-1.463850409	2.212401862	2.879113777	TRUE	TRUE
CCN(C(=O)CCO)C1=CC2=CC(CC(C)C)=C21	0.852044432	0.800136957	-1.463252478	2.178290613	3.371796236	TRUE	TRUE
CS(=O)(=O)C1=CC=CC=C1OC1=CC(S)=NC=C1	0.878515399	0.829162696	-1.462615338	2.23442446	7.73215164	TRUE	TRUE
CCNC1=CC=C(Cl)C=C1OC1=CC=NC=C1N(C)C	0.902494223	0.847408471	-1.462401596	2.2768628	4.673897542	TRUE	TRUE
N#CCCN1C2=CC=CC(Br)=CC(CN)=CC=C21	0.87081024	0.813971349	-1.461251976	2.212891315	6.667870722	TRUE	TRUE
CNC1=CC=C(NC2=CC=CC=C2)C(Cl)=C1	0.831808708	0.926674584	-1.461085999	2.286758996	3.041277205	TRUE	TRUE
CCNC(=O)C=CC1=C(NC)C=CC=CC=C(F)C(Cl)=C1	0.830837626	0.818183524	-1.461014838	2.177368014	3.975223212	TRUE	TRUE
CC1=CC=CC(NC(=O)CCOC(=O)C2=CC=C2)=C1	0.823760315	0.868942248	-1.458852925	2.22321134	8.209034405	TRUE	TRUE
CC(C)(OC1=CC=C(CCCN)C=CC=CC=C1)C1CC1	0.846840516	0.833015166	-1.456213641	2.213003742	6.486910095	TRUE	TRUE
CCCN(C(=O)CC1(C)CC1)C(=O)NC1=CC=CC(OC)=C1	0.872288581	0.826233388	-1.454393469	2.233490201	3.636125986	TRUE	TRUE
CCSC(=CC1=CC=C(F)C(Cl)=C1)C(N)=O	0.844831561	0.811552853	-1.45429477	2.191451346	3.395634609	TRUE	TRUE
CCSCC1=NC(NC(=O)N(C)CC)=CC=C1N	0.859902941	0.801740411	-1.452562705	2.198442349	3.61782289	TRUE	TRUE
COCCOC1=C(Cl)C=C(NC(=O)OC)C=C1	0.825906864	0.911519862	-1.451270016	2.275518412	3.902415656	TRUE	TRUE
C=CC1=CC=C(F)C(OCC(=O)N(C)CCN)=C1	0.829031319	0.850581541	-1.451201589	2.217772974	3.089948857	TRUE	TRUE
CC(C)N1C(Br)=CC=C1C1=CC=C(N)C=C1	0.824900411	0.833206113	-1.451070615	2.196397612	3.876456652	TRUE	TRUE
CCCCC(=O)N(C(=O)C(N)=O)C1=C(F)C(C)=CC=C1	0.851757433	0.816372523	-1.450124335	2.207367323	3.472365935	TRUE	TRUE
CNCC1=CC=CC(C)=CC=C(N2CC(OC)C2)C=C1	0.911770868	0.850519241	-1.447956202	2.303695609	4.009668656	TRUE	TRUE
CCCN(C(=O)NCC)C1=C(OCC)C=CC(Br)=N1	0.81522857	0.814041768	-1.447648922	2.170983117	2.800116309	TRUE	TRUE
CCC(=O)NC(=O)CN(C(=O)O)C1=CC=CC=C1	0.84081137	0.873311839	-1.445745757	2.257739154	4.382445629	TRUE	TRUE
CCCN1CCN(C2=CC=C(Br)C=C2F)C1=O	0.840477434	0.86407338	-1.438580599	2.255331917	4.611576733	TRUE	TRUE
COCCS(=O)(=O)C1=C(Br)C=CC=C1	0.844692779	0.884674267	-1.436990391	2.281738357	4.211150515	TRUE	TRUE
C=C(CC)N(CCOC)C1=CC(C(N)=O)=CC=C1	0.804152376	0.831315607	-1.436422686	2.188406999	2.673478379	TRUE	TRUE
CCCCNC(=O)N=C1C(=O)N1C1=CC=CC=C1	0.820414252	0.837332524	-1.434961966	2.212146512	3.9281488	TRUE	TRUE
CCCC(=O)NC1=CC=CC2=C(Cl)C(C)=C12	0.852794188	0.814897722	-1.434785917	2.222267696	3.223522566	TRUE	TRUE
CCCN(C1=CC=CC(NC)=CC=CC=C1)C1CC1	0.847723109	0.847365446	-1.433027749	2.251422508	4.076799691	TRUE	TRUE
CC=CC1=C(C)C=C(F)C(C(=O)NC(=O)COCC)=C1	0.90043206	0.833596251	-1.431990529	2.291399484	2.928299624	TRUE	TRUE
CCCC(=O)NC(=O)NC1=CC=C(CC)C(F)=C1SC	0.817193689	0.831723886	-1.429733537	2.208545741	3.561701266	TRUE	TRUE
NCC(F)(F)C(=O)C(=O)NC1=C(Br)C=CC=C1	0.829096604	0.82529585	-1.428507895	2.215246261	3.089927084	TRUE	TRUE
CCCC(=O)NC1=CC=CC2=CC=CC2=C1CNCC	0.841095178	0.892689428	-1.427919811	2.295226497	3.266121796	TRUE	TRUE
NC(=O)C1=CC=C1C1=CC(Cl)=CC(F)=C1	0.821454746	0.801324588	-1.42597197	2.186169066	4.236580897	TRUE	TRUE
CNCN(C1=CC=CC2=CC=C2NC1=O)C(C)C	0.80844969	0.807191312	-1.425631785	2.179370918	2.919166742	TRUE	TRUE
CNC1=CC(C)=CC=C(C2=CC(Cl)=C2)C=CC=C1	0.811137978	0.832256851	-1.42553789	2.207218641	3.044318138	TRUE	TRUE
CNC(=O)N(C(=O)C(C)C)C1=CC=C(Cl)C(Cl)=C1Cl	0.83705121	0.804144291	-1.422325712	2.208231491	3.134162832	TRUE	TRUE
CC1=CC(Cl)=C(F)C(N(C)CCNC(=O)CO)=N1	0.83137525	0.814022004	-1.421652829	2.213106127	3.869641688	TRUE	TRUE
O=C(NC(=O)C1=CC=CC(O)=C1)C(=O)C1=CC(Br)=N1	0.808287644	0.801781691	-1.421021001	2.178410037	3.334942769	TRUE	TRUE
CCC(=O)NC1=CC(CN(C)C)=CC=CC2=C1O2	0.90072176	0.808657773	-1.41872558	2.280015655	3.802730774	TRUE	TRUE
COC1=NN=C1NCCCOC1=CC=C(Cl)C=C1	0.831206901	0.825884282	-1.417570525	2.22888236	5.483882857	TRUE	TRUE
CN1CCC1CCC(=O)NC(=O)C1=CC=C(Cl)C=C1	0.918623917	0.835729215	-1.416466421	2.327248414	5.100145455	TRUE	TRUE
NCC=CC1=CC=CC(NC(=O)C2=CC=C2)=C1	0.825582244	0.823499867	-1.415255164	2.223188649	3.209838415	TRUE	TRUE
CCCC1=CC=C(NC(=O)CC(C)(C)C(N)=O)C(Cl)=C1	0.846253284	0.872144657	-1.41332978	2.294429863	4.782908136	TRUE	TRUE
CC=CC1=CC=CC(C)=C1N(CC)C(=O)NCCN	0.855348778	0.812297981	-1.41285961	2.24414885	2.697286126	TRUE	TRUE
CCN(C)CC(C)CC1=CC=C(NC(=O)NC)C(OC)=C1	0.812189272	0.810589369	-1.412288676	2.199851666	5.09479575	TRUE	TRUE
CCCNC1=CC(C2(C)CC(CO)C2)=CC=C1C	0.834661389	0.824842451	-1.410705016	2.238160526	3.25098816	TRUE	TRUE
CCC1=NC(=O)NC(=O)N1C1=C(Cl)C=CC=C1	0.870252952	0.849918552	-1.40995611	2.299577096	3.455726269	TRUE	TRUE
C=C(CC(=O)NC(=O)C1=C(F)C(Cl)=CC=C1)OC	0.855032192	0.823185465	-1.409782367	2.257796993	2.907847227	TRUE	TRUE
CC1=CC=C(OC(C)(C)C)C(NC(=O)NC2=CC(Br)=C2F)=C1	0.806711892	0.800417468	-1.408435081	2.188055981	5.145053448	TRUE	TRUE
CCCC(=CC1=CC2=CC=C(F)C=CC2=C1)CNC	0.840139138	0.848498266	-1.40735388	2.270645226	3.341549989	TRUE	TRUE
COC1=CC=C2C=CC=C2NC(OC)=CC(F)=C1	0.882090116	0.811841333	-1.402261652	2.281031499	4.462951968	TRUE	TRUE
CC(=O)N(C(=O)C1(N)CCCC1)C1=CC=CC=C1	0.865599616	0.835062696	-1.400810025	2.28921399	4.037754826	TRUE	TRUE
COC1=CC=C2C=CC=C2C=CC=CC(O)=C1	0.804155259	0.908729135	-1.40053003	2.301716066	5.675584817	TRUE	TRUE
CC1=C(F)C=C(C=C2C=CC(OCCN)=C2)C=C1	0.88476144	0.811003113	-1.399652554	2.285473701	3.234626082	TRUE	TRUE
CCC(C)(C)NC1=CC2=CC(F)=CC=C2N1C	0.851394379	0.817895575	-1.39500979	2.263641865	3.161101066	TRUE	TRUE
CNC(=O)NC(=O)CCN(C)C1=NC=CC=C1C	0.823434634	0.850701478	-1.393794526	2.269703288	3.281488716	TRUE	TRUE
CCNC(=O)C1=CC=CC(Cl)=C(Br)C(CN(C)C)=CC=C1	0.866124659	0.833219059	-1.393538996	2.295166424	7.454566088	TRUE	TRUE
NCCC1=NC2=CC=C(C3=CC=CC=C3)N=C21	0.868839592	0.830938277	-1.393330559	2.295809012	4.060367602	TRUE	TRUE
CCCN(C)C1=CC=CC=CC(C=CN)=CC=C1	0.873974724	0.826124893	-1.393240361	2.296220958	3.620625031	TRUE	TRUE
CCC(C)COC(=O)NC(=O)C1=CC=CC=C1	0.872267888	0.85948415	-1.392613028	2.328500712	4.418416096	TRUE	TRUE
CCN(C(=O)C1=CC=C1)C1=CC=CC=C1C(=O)NC(=O)C1=CC=CC=C1	0.846155626	0.848810797	-1.391995142	2.292332983	8.098856709	TRUE	TRUE
C=C(C)NC1=CC2=C(C=C1)C(=O)N(CC)C(N)=C2	0.870537084	0.823968668	-1.39154745	2.292320004	2.829889262	TRUE	TRUE
CCCCC(OCC)C(=O)NC1=NC=C(Cl)C=C1	0.827266759	0.818304851	-1.389394748	2.245538565	5.016160879	TRUE	TRUE
CCNC1=CC=CC2=C1NC(N(C)C)=C2C	0.827795523	0.805684085	-1.387841363	2.234999948	3.010436297	TRUE	TRUE
NC1=NC(=O)C2=CC(Br)=CC=C2OC=CC=C1	0.810385994	0.800182111	-1.386827718	2.21310209	5.124768856	TRUE	TRUE
CC(C)OC1=CC=C(Cl)C(OC2=CC(C(N)=O)=C2)=C1	0.901391377	0.818058614	-1.385538958	2.323272735	3.464568379	TRUE	TRUE
C=C(C)C1=CC2=CC=C2C(=O)N(C)C(NCC)=C1C	0.914204393	0.808451676	-1.381250647	2.330767125	2.936698538	TRUE	TRUE
C=CC1=CC(NC(=O)C2=CC(OC)=CC(F)=C2)=N1	0.88689129	0.80148421	-1.379378932	2.29835827	2.951490648	TRUE	TRUE
COCCN1C(SC2=CC=C2)=CC2=CC=CC=C21	0.807760564	0.80002659	-1.374676471	2.222472385	3.567663002	TRUE	TRUE
CCCNC(=O)N1C(=O)C1CCC1=CC=CC=C1	0.807208654	0.820425949	-1.373715758	2.243280547	4.490087514	TRUE	TRUE
OCCCCOC1=CC(Br)=CC=CC2=C1C=C2	0.857416812	0.820309888	-1.373658052	2.29343035	5.91481393	TRUE	TRUE
C=CC=C(C)C1=CC2=CC=C(S(=O)(=O)NCC)C=C2O1	0.859645271	0.809110584	-1.370331171	2.287786387	3.40641433	TRUE	TRUE
O=S(=O)(NC1=CC=C1)C1=CC=CC=C1	0.814338131	0.872106759	-1.369797905	2.306008688	6.414520673	TRUE	TRUE
CSCC(=O)NS(=O)(=O)C1=CC=C(C)C(C)=C1	0.902093331	0.875342687	-1.367235281	2.39956244	5.768351859	TRUE	TRUE
CCNC(=CC1=CC(C(F)(F)F)=CC(C)=C1)NC	0.866601701	0.809173927	-1.36681537	2.298321961	2.942342096	TRUE	TRUE
COCC(=O)N(CC(C)CC(=O)O)C1=CC=CC=C1	0.815657994	0.816659342	-1.362202304	2.259476734	6.453840571	TRUE	TRUE
CCNC(C)(C)C(=O)NC1=CC=C1C1=CC=CC=C1	0.849441253	0.813467647	-1.361986132	2.29028447	3.98250293	TRUE	TRUE
COC(=O)C1=CC(NC2CC2)=CC=C1Cl	0.804282402	0.914052918	-1.360648844	2.347048178	5.765237404	TRUE	TRUE
CNC(=O)N(C)NC1=CC=CC=C(Cl)C=C(Cl)C=C1	0.817664414	0.817099875	-1.36029166	2.263834331	5.395052345	TRUE	TRUE
CCCC(C)N(CC)C(=O)NC1=CC=C(F)C=C1	0.847328366	0.84742779	-1.359533634	2.324584224	4.837284313	TRUE	TRUE
CN(C(=O)C1=CC=C(Cl)C(NCN)=C1)C1=CC=C1	0.819036911	0.802193158	-1.358195691	2.25239608	3.298904636	TRUE	TRUE
CCNC1=NN=C(N)SC2=CC=C2C=CC=C1	0.854886026	0.821666655	-1.357527413	2.308386969	4.707528228	TRUE	TRUE
C=CC1=CC=C(C(=O)NCC)N=CC(OC)=CC=C1	0.902779356	0.835122539	-1.356162645	2.371100952	3.754523693	TRUE	TRUE
CCOC1=CC=C(NC(=O)N2CCC2)C=C1	0.848946822	0.942673759	-1.352362457	2.428619826	5.003494707	TRUE	TRUE
C=C(F)C1=CC2=C(C(=O)NCCC)C=CC=C2S1	0.887762309	0.839398081	-1.344425149	2.372096943	3.39694505	TRUE	TRUE
CC(=O)NC1=CC=CC(C=CC2=CC=C2Br)=C1	0.8990019	0.816694098	-1.343882238	2.361175462	3.177767942	TRUE	TRUE
CNC(=O)COC1=CC2=CC=C2C=CC=CC=CC(NC)=C1	0.911331292	0.86341025	-1.342359651	2.421743594	3.353520313	TRUE	TRUE
CCC(C)C(=O)NC1=CC=CC(NC2=CC=C2)=C1	0.828840732	0.812894697	-1.341577032	2.2895201	4.098150109	TRUE	TRUE
NCCN(C1=CC=CC=C1)C1CCOC1	0.805226885	0.800890074	-1.341381005	2.254097656	3.742257227	TRUE	TRUE
CCC1=CC=CC=CC(OC2=NN=NC(O)=C2)=CC=C1	0.927034635	0.802050247	-1.341370522	2.377076062	7.12007051	TRUE	TRUE
CCCN(CC1=NS(=O)(=O)C1)C1=CC(C)=CC=C1	0.818697824	0.802984367	-1.339915473	2.27112842	3.595018454	TRUE	TRUE
CCNC(=O)NC(CC(C)(C)C)C1=CC=C(Cl)C(Cl)=C1	0.823418436	0.816103467	-1.335931543	2.292952063	4.264156217	TRUE	TRUE
CCOCC(=O)NC1=C(Cl)C(F)=CC=C(C#N)C=CC=C1	0.926334697	0.839017742	-1.335810274	2.418903867	7.937787916	TRUE	TRUE
C=CC1=C(Cl)C=C(OCC)C(NC(=O)CC#N)=C1	0.888011506	0.825375575	-1.333997741	2.368751043	3.374347011	TRUE	TRUE
CCCNC1=CC=CC=CC(O)=CC(Cl)=CC=CC=C1	0.809600951	0.885634341	-1.333276067	2.351320928	4.950045765	TRUE	TRUE
CCNC(=O)N(CC)C(=O)C1=C(F)C=CC=C1Cl	0.919608896	0.850342196	-1.332214469	2.427098325	4.429164574	TRUE	TRUE
CNCC1=CC(COC)=CC(OC(=O)N(C)C)=C1	0.864731165	0.856484838	-1.330174424	2.380403281	4.01778226	TRUE	TRUE
CC(=O)NC1=CC=CC2=CC2=CC(Cl)=C1Br	0.84106341	0.835315135	-1.329110898	2.33662935	4.217955286	TRUE	TRUE
CCCOC1=CC=CC=C(C)C=C(NC(=O)COC)C(=O)NC1=O	0.822291818	0.823758329	-1.328538995	2.306872854	4.581321049	TRUE	TRUE
CC=C(C)N(CC)C(=O)NC1=CC=CC(F)=C1	0.853954346	0.826820324	-1.321362174	2.348774198	2.842877286	TRUE	TRUE
CC1=C2C(=C1)C=CC=CC=C(N)C=CC=C2NC(=O)C1=CC=C1	0.871405694	0.810644023	-1.318182059	2.35322936	6.366234581	TRUE	TRUE
CCCNC1=CC=C(OC)C2=C1NC(CC)=C2	0.826669774	0.848754034	-1.318167651	2.346617859	3.248185533	TRUE	TRUE
C=CC1=CC=CC2=C(NCC)SC(C)=CC=C2O1	0.842963734	0.809727396	-1.317433273	2.32461956	3.666427412	TRUE	TRUE
COC1=CC=CC(NCCC2=CC=C2Cl)=C1	0.842766363	0.833511039	-1.316542057	2.349097047	7.183631956	TRUE	TRUE
CC1=CC(C=NCC(C)(C)CCO)=CC=C1Cl	0.801052103	0.801091227	-1.31642739	2.275077642	3.179806025	TRUE	TRUE
CCNC(=O)C1=CC(C(N)=O)=CC2=C(C=C1)C=C2	0.850075179	0.834564542	-1.314695306	2.359306118	3.447445138	TRUE	TRUE
CCC(N)C(=O)C1=CC2=CC=CC(C)=CC2=C1	0.818941486	0.830828176	-1.313419321	2.325712043	3.810651377	TRUE	TRUE
CSCC1=CC=CC=C1NC1=CC=NN=C1O	0.869662911	0.812728098	-1.310855807	2.360896905	3.479168472	TRUE	TRUE
CC(C)C(=O)N(C(N)=O)C1=CC=CC=CC=CC=C1	0.886080741	0.841286561	-1.310790256	2.405938748	7.937889437	TRUE	TRUE
CC1=CC=C(CO)C=CC2=C1C=CC=CC=C2Br	0.840722025	0.857267668	-1.304640739	2.382710656	4.047415586	TRUE	TRUE
CC(S)C(=O)NC1=CC=C(C2=CC=CC=C2)C=C1F	0.820720952	0.85159743	-1.303292003	2.358388081	5.101004655	TRUE	TRUE
CCC(N)C(=O)NC1=CC(Cl)=CC=C1F	0.836175346	0.859047731	-1.300561024	2.384023755	4.87372985	TRUE	TRUE
CC(=O)NC1=CC=CC=C1C(=O)N(C)C1=C(Br)C=C1	0.930523418	0.818441176	-1.297421462	2.440904833	4.161840349	TRUE	TRUE
CNCC1=CC(Cl)=CN=C1N1CCCC1=O	0.871298024	0.83966487	-1.292234858	2.408089739	3.279811203	TRUE	TRUE
NC1=C(NC(=O)CC2=CC=C(F)C=C2)C=CC(F)=C1	0.835524678	0.923636297	-1.292106293	2.456416385	5.830853606	TRUE	TRUE
COCC(=O)NC1=C(C(C)(C)C)SC=C1NC(C)=O	0.892690845	0.814378288	-1.290439201	2.405991635	4.193269564	TRUE	TRUE
CCNC(=O)C1=C(Br)C=CC=CC=C2C=CC=C2O1	0.907911848	0.837750631	-1.285503558	2.449520623	3.977213033	TRUE	TRUE
CNCCC(=O)NC1=C(Cl)C=C(Cl)C=C1	0.857887327	0.917557233	-1.285377675	2.479428588	3.265238563	TRUE	TRUE
O=C(NC1=CC=C1)C1=CC2=C(C=C1)C=C2Cl	0.830230724	0.805158204	-1.282557303	2.342193326	3.252906934	TRUE	TRUE
C=NC1=CC(OC)=CC=C1C(=O)NC(=O)N(C)C	0.823789537	0.819612709	-1.282329577	2.350434372	2.85850136	TRUE	TRUE
C=C(NC)C1=CC=CC=CC=C(Cl)C=CC=CC(F)=C1	0.814834044	0.863856054	-1.281349309	2.386702492	3.349581418	TRUE	TRUE
CC1=C(Br)C(=O)N(C)CC(=O)N1C1=CC=C(CN)C=C1	0.89031676	0.818870895	-1.278810085	2.419739271	3.64592611	TRUE	TRUE
NC1=NC=CC=C1C(=O)NCC1=CC=C(Br)C(O)=C1	0.806988107	0.876575049	-1.278499466	2.394425392	4.758360274	TRUE	TRUE
CCCNC1=C2C=CCCC(=O)NC2=CC=C1	0.836465092	0.818997172	-1.274320649	2.370503318	3.98589104	TRUE	TRUE
COC1=CC=C(NC(C)C2CCN(C)C2)C=C1	0.86574965	0.810982174	-1.267996915	2.398096612	4.570591064	TRUE	TRUE
C=CC1=CC=C(N)C=CC(Cl)=C(F)C(Br)=C1	0.806396132	0.806874893	-1.266633298	2.335999428	2.831841506	TRUE	TRUE
C=CC1=CC=C(CCCC)C=C(Cl)C=C(CCN)N=C1	0.845938849	0.800032428	-1.266007404	2.369325575	3.349166198	TRUE	TRUE
CCC=C(C)C(=O)NC1=C(Cl)C(F)=CC=C1	0.802192877	0.852314212	-1.264715474	2.379153317	3.583715437	TRUE	TRUE
CC(C)CNC1=C(Cl)C(Cl)=CC(NC2CC2)=N1	0.850707818	0.823858786	-1.262678961	2.401249345	3.597065222	TRUE	TRUE
NCCC1CCCCN1C1=CC=CC(Br)=C1	0.922935412	0.821832177	-1.262257018	2.471872273	3.363972087	TRUE	TRUE
CCCOC1=CC(C(=O)NC2=CC=C2)=CC(OC)=C1	0.854016758	0.866747763	-1.262169601	2.447956622	5.064111121	TRUE	TRUE
CCCC(=O)NC(C)(C)CCN(C)C1=CC=CC=C1	0.818082651	0.864013365	-1.26197153	2.409486189	4.407446239	TRUE	TRUE
NC1=C(OC2=CC=C(Br)C=C2)C=CC=C1	0.836546151	0.934394949	-1.261278944	2.499023857	5.661400752	TRUE	TRUE
NCC1=CC=CC(O)=NC2=CC=CC=CSC2=CC=C1	0.839825958	0.812867753	-1.260144066	2.381911348	3.684511185	TRUE	TRUE
CC=CC1=CC=C(OCC)C=C1N(CC)C(N)=O	0.870368913	0.826775261	-1.259754037	2.42675184	2.975231787	TRUE	TRUE
O=C(NC1=CC(F)=CC=C1)C1=C(Br)C=C1F	0.887755343	0.828545974	-1.259692407	2.445970612	11.39757478	TRUE	TRUE
C=CC1=C(C2=CC=CC=C2)C(NCCC)=CC(C)=N1	0.845766086	0.847235587	-1.259283953	2.423079423	3.023952869	TRUE	TRUE
CCNC1=CC(C)=CC(C=CC2=CC(C)=C2)=C1	0.804018039	0.812443593	-1.256699909	2.349123425	3.999547997	TRUE	TRUE
CC1=C2C(=C(NC3CC3)N2C(N)=O)C=CC=C1	0.83028695	0.814459305	-1.249453494	2.384654463	3.702163531	TRUE	TRUE
CCC(=O)NC(=O)NC(C)(C)C1=CC=C2C=CC2=C1	0.888786503	0.810923129	-1.245936539	2.443134795	3.574705252	TRUE	TRUE
CC(=O)NC1=CC=CN1NC1=CC(Cl)=CC=C1	0.878555238	0.833372623	-1.239644768	2.461644796	3.931587982	TRUE	TRUE
C=CC=CC1=CC(NC(=O)N(C)C(=O)CC)=CC=C1	0.842397441	0.819114845	-1.239140016	2.411733972	3.012397654	TRUE	TRUE
CCNCC(=O)NC(C)CC1=NC=C(Br)C=C1	0.836948594	0.807765656	-1.230831553	2.403244399	4.399360281	TRUE	TRUE
CC1=CC=C(N(C)CCN)C=C1NC(=O)OC1=CC(Cl)=C1	0.877358376	0.806171851	-1.230825665	2.442066264	3.386355145	TRUE	TRUE
COC1=CC=CC=C(NC(=O)C2=CC(C)=CC=C2)C=C1	0.912456943	0.818333693	-1.230473996	2.489678341	9.071475266	TRUE	TRUE
NCCCC1CN(C(=O)OC2=CC=CC=C2)C1=O	0.81696765	0.802904682	-1.221681591	2.387552444	3.970525351	TRUE	TRUE
CCNC1=CC=C(F)C(NC(=O)OC)=C1CC	0.85016977	0.847330023	-1.219863953	2.466997542	3.776082773	TRUE	TRUE
CCNC1=CC=CC1=CC1=CC(Cl)=CC=C1	0.834875098	0.81138328	-1.217471359	2.418148721	3.348660545	TRUE	TRUE
CCNC(=O)NC1=C(Cl)C2=C(NC(=O)O2)C(OC)=C1	0.802520159	0.80453585	-1.217443685	2.378974026	4.173504102	TRUE	TRUE
CCCNC1=NC(C=CC2=CC=CC=C2F)=C1	0.843917214	0.800166854	-1.213205391	2.420240379	3.123678192	TRUE	TRUE
CCCC1=CC=CC=CC(NC(C)=O)=NN=C1Cl	0.913295803	0.82759962	-1.211189821	2.519067305	6.009119527	TRUE	TRUE
COC(C(=O)NC1=CC=CC=C1F)C1=CN=C(C)S1	0.936497078	0.800668547	-1.211108382	2.515418946	8.513675083	TRUE	TRUE
CC1CCN(C(=O)NC(=O)C2=CC=CC(CN)=C2)C1	0.843129728	0.836651711	-1.20939522	2.459747922	3.942078382	TRUE	TRUE
CN(C(=O)O)C(=O)C1=CC=C(Cl)C(Cl)=C1S(=O)(=O)O	0.803057416	0.806186442	-1.206694499	2.391911062	4.299060907	TRUE	TRUE
CC(=O)NC(=O)CCN1C(Cl)=CC2=CC=CC=C21	0.925157173	0.853094081	-1.205475064	2.562137892	3.836621448	TRUE	TRUE
COCC(O)C(=O)NC1=CC=CC=C2C(Cl)=CC=C12	0.903397494	0.831802655	-1.20330107	2.52126078	5.59720607	TRUE	TRUE
CCNC(=O)N(C)C1=CC=CC(NCC(C)CC)=C1	0.82670568	0.809809638	-1.201790464	2.424086556	4.278092123	TRUE	TRUE
COCC1=C(C(=O)O)C(C(=O)NC(C)=O)=CC(C)=C1	0.850446985	0.849890288	-1.193890591	2.495808384	3.816141673	TRUE	TRUE
CCCNC1=CC2=C(C=C1F)CCCC(C)(C)N2	0.840803675	0.817941465	-1.193718619	2.454388223	3.783655968	TRUE	TRUE
COCCNCC1=C(Cl)C(Cl)=CC=CC(O)=CC=C1	0.817217343	0.849090318	-1.191715081	2.463954282	7.076682058	TRUE	TRUE
C=CC1=C(Br)C=CC=CC2=C(C=CC=C2)C(=O)N1	0.84639695	0.813073913	-1.186504592	2.462327973	3.27573319	TRUE	TRUE
CCCC(=O)N1C2=CC=CC2=CC(N)=C1C	0.838589104	0.82300926	-1.182282317	2.46867775	3.031302176	TRUE	TRUE
C=CC1=C(F)C=C(NC(=O)N(C)C(=O)CC)C=C1	0.896281557	0.826337068	-1.1796835	2.532296828	3.021394413	TRUE	TRUE
CCCCCCC(=O)NC(=O)C1=CC(C)=CC=C1Br	0.803762599	0.902310998	-1.179328172	2.516107127	4.593430334	TRUE	TRUE
CCNC(=O)CC(C)(C)C(=O)NC1=C(C)C=CC=C1Br	0.863760215	0.845582393	-1.179304925	2.519399385	4.045392819	TRUE	TRUE
CC1=CC=CC=C1NC(=O)N(CCNC(C)C)C1(C)CC1	0.842954153	0.829363754	-1.179049433	2.482630177	5.824869603	TRUE	TRUE
COCCNC1=CC(F)=CC(C(Cl)=CCl)=C1	0.819252262	0.814563106	-1.178229124	2.444947946	2.994379908	TRUE	TRUE
CC(CC(=O)NC1=CC=C1)C1=CC(Cl)=CC=C1	0.868163028	0.804267129	-1.176698937	2.485092923	8.538582617	TRUE	TRUE
NC1=CC2=CC(Br)=CC=C2N1C(=O)CO	0.826092298	0.807088941	-1.176052216	2.446490725	3.142798509	TRUE	TRUE
COCCC1=NC(=O)NC(C2=CC(Br)=CC=C2)=N1	0.9345706	0.83031533	-1.175435785	2.578811847	4.614930326	TRUE	TRUE
CC1=CC=CC(N(C(=O)N(C)CC(N)=O)C(C)C)=C1	0.89887217	0.841142904	-1.175265603	2.554111173	4.119889828	TRUE	TRUE
CCCC1=CC=C2CN(C(=O)NC(C)=O)C(=O)C2=C1	0.882058502	0.839314845	-1.17525546	2.535479589	4.032929421	TRUE	TRUE
CC1=NN(C(=O)NC2=CC(Cl)=C(Cl)C=C2Cl)C(CN)=N1	0.826375937	0.809385709	-1.174123989	2.450999359	14.28319808	TRUE	TRUE
CCOC1=C(NOC)C=CC=CC=C(Br)C=C1	0.853897157	0.848993009	-1.173637621	2.518614247	4.133394125	TRUE	TRUE
CC1=CC=C(NC(=O)C(C)(C)N)C(CN(C)C)=C1	0.854139162	0.866708379	-1.172976989	2.537232254	5.593410424	TRUE	TRUE
CC=C(NC(=O)NC1=CC(OC)=CC=C1)C(=O)N(C)C	0.824509954	0.846976593	-1.172901566	2.487946683	3.3317312	TRUE	TRUE
CNC1=CC(C2=CC(OC3CC3)=C2)=CC=C1	0.828953954	0.813593417	-1.166201981	2.465707092	3.39340937	TRUE	TRUE
CC1(NC2=C(NC3=CC=C3)C=CC=C2)CCC1	0.813083878	0.814427111	-1.166133885	2.450738805	3.309681564	TRUE	TRUE
C=C(NC(=O)CC)C1=CC=C2C(Cl)=CC=C(Cl)C2=C1	0.877223234	0.842838217	-1.165335083	2.544088071	3.10992449	TRUE	TRUE
CNCC=CC(N)=CC1=CC=CC2=CC=C2C=C1	0.80376708	0.822587241	-1.164832585	2.450883437	3.531984442	TRUE	TRUE
CCCC(=O)C(=O)NC1=CC=C(Cl)C=C1C(=O)O	0.803848214	0.886097645	-1.160371498	2.518936064	5.701349888	TRUE	TRUE
CC1=CC(F)=CC=C1NC(=O)N1CCCC=C(O)C1	0.817989551	0.837257777	-1.156679018	2.487930013	4.282642169	TRUE	TRUE
CCNC(=O)N(CC)C1=CC(NC(C)=O)=CC=CC=CC=C1	0.895818195	0.849609113	-1.155955372	2.578833639	6.890775896	TRUE	TRUE
OCCSC1=CC=NC=CC2=C(C=CC=C2)C=C1	0.854985214	0.84867998	-1.155343008	2.537683888	4.75375831	TRUE	TRUE
CC1=CC(C(=O)NC2=C(Cl)C(F)=CC=C2)=C1	0.840212314	0.842345339	-1.153524687	2.518394669	5.353622199	TRUE	TRUE
C=CC1=CC(C)=CC=C1N1CCN(CCOC)C1=O	0.81467206	0.829307415	-1.151573548	2.481767629	3.180230843	TRUE	TRUE
COCCC1=CC=C2C=C(Cl)C=CC=CC=C2N1	0.884618559	0.828646827	-1.151013297	2.551613792	4.759070243	TRUE	TRUE
C=CCOC1=CC(F)=C(NC(=O)O)C=CC=C(C)C(Cl)=C1	0.800933854	0.829594227	-1.150730468	2.469159316	4.567439793	TRUE	TRUE
CCNC1=CC=CC=CC(N(CC)C(C)=O)=C(Br)C=C1	0.884356906	0.828977018	-1.14689945	2.555796176	3.997855529	TRUE	TRUE
O=C1C=CC2=CC=C(OCCO)C=C2S1	0.858223419	0.834172408	-1.143767515	2.537990015	3.738609144	TRUE	TRUE
CCOC1=CC(N(CC(C)C)C(N)=O)=CC=C1	0.85398856	0.878631026	-1.142635932	2.579345356	4.702222199	TRUE	TRUE
CCCNC(=O)N(C(=O)CC)C1=CC(Br)=C(F)C=C1	0.9186364	0.835131012	-1.140655074	2.602474041	3.83820972	TRUE	TRUE
CCCOC(=O)NC(=O)C1=CC(OC)=CC(S)=C1F	0.834636755	0.82281246	-1.136133233	2.510677684	3.008139247	TRUE	TRUE
CCNC(=O)N(C)C1=CC(Br)=CC(OC(C)C)=N1	0.929154979	0.801761107	-1.135489899	2.584787889	4.161277249	TRUE	TRUE
CCNC1=CC=C(C(=O)N(CC)C2=CC=C2)C(C)=C1	0.875936378	0.825674016	-1.134603556	2.556368541	4.29983079	TRUE	TRUE
OCCOC1=CC=C(C2=CC=CC=C2)OC1	0.839080916	0.808193214	-1.131818383	2.504817449	3.474351204	TRUE	TRUE
C=C1C=CC=C1NC(=O)C1=C(OC)C=C(C)C(F)=C1	0.906023921	0.806689401	-1.12650896	2.575566064	3.230260666	TRUE	TRUE
CC1=C(C(=O)NC2=CC=CC=C2Cl)C=C1	0.813537764	0.843520862	-1.126104249	2.52031608	7.478507813	TRUE	TRUE
CCNC(=O)C1=CC=C2C=CC2=CC=C1C	0.816179341	0.942424528	-1.126070234	2.621895338	4.371083126	TRUE	TRUE
CC=C(C)NC(=O)C1=CC=CC=CC2=CC=C21	0.832954206	0.885908841	-1.122063818	2.586160931	3.186138262	TRUE	TRUE
CCCC(=O)NC1=CC=CC=C1C=CC1=NO1	0.845129624	0.833691534	-1.117735915	2.550446945	4.756376168	TRUE	TRUE
CC(CCl)OCC(=O)NC1=CC=CC(Cl)=C1	0.828347655	0.824580869	-1.117565905	2.524724321	6.402618965	TRUE	TRUE
CC(=O)C1=NC=CC(Cl)=CC=CC=C1CNC(N)=O	0.832139828	0.821416443	-1.110235957	2.532682015	6.016049624	TRUE	TRUE
C=CC1=CC2=C1C=CC=CC=C2NC(=O)CC	0.851785228	0.821184803	-1.108343309	2.553988424	3.184549709	TRUE	TRUE
COC1=C(NCCC(N)=O)C(C)=CC(Cl)=C1	0.829548183	0.871588989	-1.105160819	2.585338055	3.299835706	TRUE	TRUE
CCC1=C(N(COC)C(=O)O)C=C(Cl)C=C1	0.827431678	0.83566949	-1.104257617	2.548205253	3.746213783	TRUE	TRUE
CCCC1(C(=O)NC2=CC=CC=C2C)CC1	0.821124827	0.892606813	-1.103129999	2.599963342	4.876803071	TRUE	TRUE
NC=C(O)C1=CC=CC(OC2=CC=CC=C2)=C1Br	0.840915872	0.842660729	-1.099918279	2.573020025	3.098090746	TRUE	TRUE
CCCNC1=CC(Cl)=C(O)C=CC(Br)=CC=C1	0.842795904	0.860866147	-1.09949132	2.593532433	3.789906966	TRUE	TRUE
CCCC(C(=O)NCC)N(C)C(=O)NC1=C(C)C=CC=C1	0.846307592	0.827623377	-1.093450544	2.569842127	5.841302986	TRUE	TRUE
CC1=C(Cl)C(N)=CC=C(OC(C)C)C=C(N)C=C1	0.857488834	0.830107774	-1.092084434	2.584873876	4.053519952	TRUE	TRUE
CCN(C1=CC=CC=C1)C1=CC=C(OCC(=O)NC)N1	0.848758164	0.800075663	-1.092008228	2.546187302	3.942606559	TRUE	TRUE
CCCC(C)NC1=CC=C(CO)C(OC)=CC=CC=C1	0.826692139	0.814349241	-1.090118099	2.540284984	6.684525145	TRUE	TRUE
COC1=CC2=CC=C2OC=C1NC(C)(C)CCO	0.855013958	0.811363312	-1.090060771	2.565678201	4.210644403	TRUE	TRUE
CCN(C)C1=CC(COC)=CC=CC(Br)=CC=C1	0.827158675	0.846591928	-1.088129421	2.574982883	5.406110505	TRUE	TRUE
CCNC1=CC=COC2=CC=CC(O)=C2C(F)=C1	0.847195845	0.815680549	-1.087808426	2.56442967	4.20422444	TRUE	TRUE
COCC(=O)NC1=CC=C(Cl)C(C2=CC=C2Br)=C1O	0.823982015	0.804309519	-1.087490933	2.530162303	4.724485504	TRUE	TRUE
CCCOC1=CC=C(OC2=CC=CC(NC(N)=O)=C2)C=C1	0.848746594	0.920072418	-1.08741546	2.670765255	5.232882736	TRUE	TRUE
COC(=O)C1=CC=CC=CC=CC=CC=CC=C1C=CN	0.841766536	0.85327165	-1.086301698	2.598098189	7.314401582	TRUE	TRUE
CNC(=O)NCC1=C(N2CC2C)C=CC(Cl)=C1	0.809411523	0.815659522	-1.085256903	2.529175844	3.554999676	TRUE	TRUE
CCCC1=CC=C(N(C(C)=O)C(=O)NCCN)C(C)=C1	0.863643649	0.834964912	-1.084071964	2.603898298	3.564149766	TRUE	TRUE
CC1=NC=C(SC2=CC(Br)=CC=C2)C=C1	0.812901142	0.871968831	-1.079007726	2.595223949	4.003437766	TRUE	TRUE
COC1=CC=C(N)C=C2C=CC=C2C=C(N)C(C)=C1	0.819542905	0.865129505	-1.07374932	2.600284793	3.964057379	TRUE	TRUE
CNC(=O)NC1=CC=CC(OCC2=CC=C2)=C1	0.833518356	0.857461085	-1.071073055	2.609268089	4.883912642	TRUE	TRUE
NCC=CC=CC1=CC=C(Cl)C(F)=CC=CC=C1	0.815512385	0.814243445	-1.070677941	2.548439591	3.758627629	TRUE	TRUE
CNC(C)(C)CC(=O)NC1=C(F)C=CC=C1Br	0.897741546	0.841255166	-1.070357511	2.658000903	3.716757453	TRUE	TRUE
CC1=CC=C(Cl)C=CC=C(C2=CC=C2C(N)=O)C=C1	0.877713616	0.817680158	-1.060378469	2.624377007	6.125077934	TRUE	TRUE
CC=C(C1=CC=C(Cl)C=C1)N(CC(=O)OC)C(N)=O	0.861018037	0.821162988	-1.050343326	2.621199401	3.370455843	TRUE	TRUE
CN1CCCN(C2=CC=C(NS(=O)(=O)C3=CC=C3Br)C=C2)C1=O	0.848234636	0.803126911	-1.042833193	2.597890056	7.967860948	TRUE	TRUE
C=C(C)NC(=O)N(C(C)=O)C1=CC(F)=CC=C1F	0.881304326	0.801110343	-1.037919243	2.633857128	3.070095173	TRUE	TRUE
CNC1=CC=C(C2=C(NC(C)=O)C=C2OC)C=C1	0.852604314	0.816063004	-1.026913097	2.631115923	3.882313252	TRUE	TRUE
CNC(=O)NC(=O)C1=C2C(Cl)=CC2=CC(C)=C1	0.802117264	0.808065475	-1.021693048	2.577851393	3.458544211	TRUE	TRUE
C=C(O)CC(=O)NC1=C2C=CC=C(Cl)SC2=C1	0.828681511	0.811995475	-1.01973349	2.610305199	3.233135462	TRUE	TRUE
COC1=CC=C(CCN)C=C(N2CC2=O)C=CC=C1	0.835737147	0.859769563	-1.018088642	2.66677977	4.975705003	TRUE	TRUE
C=CC1=CC=C(NC(=O)C(C)(C)CC)C=C1	0.818126125	0.87988559	-1.01761253	2.669760887	3.241289889	TRUE	TRUE
C=CC1=CSC2=CC=CC=C(NC(C)=O)C=CC2=C1	0.849186637	0.826795645	-1.014844948	2.650499036	3.24656654	TRUE	TRUE
CCNC(=O)C1=C(C2=CC=CC=C2)C=C1O	0.810118579	0.844730511	-1.01356352	2.630647273	3.606889885	TRUE	TRUE
CCNC(=O)C1=CC=C2C=C(CC)C=CC2=C1	0.857064045	0.926464611	-1.009442557	2.763447801	4.124198339	TRUE	TRUE
CCNC1=C(NCC)C2=CC=C2SC(C)=N1	0.852276786	0.800406067	-1.007808473	2.634236081	3.17185902	TRUE	TRUE
CCN(C(=O)NC)C1=C2C(=CC=C1)C(C1=CC=C(NC)C=C1)=C2C	0.886775439	0.809706701	-1.005423153	2.680420689	4.101953318	TRUE	TRUE
O=C(C1=CC=CS1)N(C1=CC=CC=C1)C1=CC(F)=C1	0.821001848	0.822450402	-1.004960157	2.627853796	6.654633984	TRUE	TRUE
CCOC1=CC(NC(=O)C2=CC=CC=C2)=CC=C(OC)C=C1	0.906633937	0.816653937	-1.00449576	2.708153816	7.966710541	TRUE	TRUE
C=C(C)OCC(=O)NC1=CC=CC=C1C1=C(Cl)C=CS1	0.822497984	0.841163416	-1.003837245	2.649185857	3.466157462	TRUE	TRUE
CC1=CC=C(N(C)C(=O)N2C(=N)C=CC=C2C)C=C1	0.836443754	0.814709519	-0.998328576	2.642186398	3.405838603	TRUE	TRUE
CCNC1=C(COC2=CC=CC(Cl)=C2)NC=C1	0.849488613	0.840463734	-0.994641906	2.684672144	4.053106105	TRUE	TRUE
CC(=O)N(CCCN)C(=O)NC1=NC=C(C)C=C1	0.837692516	0.830253754	-0.993663128	2.663644844	4.07294796	TRUE	TRUE
CC(C)NC1=CC=CC2=C(C=C2F)C(Br)=C1	0.872759659	0.801576044	-0.992770411	2.670926994	4.327099514	TRUE	TRUE
CCN(C(N)=O)C1=NC(C)=C2C(Cl)=CC=CC=C12	0.905238487	0.82514983	-0.992563289	2.727186729	4.419116082	TRUE	TRUE
CCC(=O)NC(=O)NC1=CC=CC=CC=C2N=C(C)SC2=C1	0.88548369	0.847160311	-0.990068161	2.731937543	6.39768255	TRUE	TRUE
NC1=C(C2=CC(Cl)=CC=C2)C=CC=C1C(=O)O	0.80073605	0.909385655	-0.986604785	2.712878622	4.606441665	TRUE	TRUE
NS(=O)(=O)C1=C(C(Cl)=CC2=CC=CC=C2)C=CC=C1	0.884179436	0.871363728	-0.985316249	2.759588618	4.973205371	TRUE	TRUE
CCCC(N)=CC1=CC(C(=O)NC(=O)CC)=C(Cl)C=C1	0.876219649	0.829538986	-0.984748778	2.710371559	3.374912276	TRUE	TRUE
CC1=C(Cl)C=C(F)C(NC(C)C2=CC=CC=C2)=C1	0.825200019	0.862652851	-0.981882573	2.695331999	6.818021306	TRUE	TRUE
CN(C)C(=O)NC1=CC=C1C1=CC=CC=C1	0.804130118	0.833137007	-0.981447505	2.645181322	4.814534657	TRUE	TRUE
CC1(CNC(=O)NC2=CC=C(Cl)C=C2)CC1	0.833952471	0.895464505	-0.975807875	2.742970803	5.447297531	TRUE	TRUE
CCCNC(=O)NC1=CC(C)=C(C)C(=O)NC2=CC=C12	0.803883425	0.847598416	-0.974149162	2.666694381	4.195071967	TRUE	TRUE
C=C(NCCC)C1=CC2=CC=C2C=C(CC)O1	0.840323366	0.825044098	-0.964716978	2.690012187	3.352175949	TRUE	TRUE
CC=C(C)N(CC)C(=O)NC(=O)OC1=CC=CC=C1	0.909931313	0.80918733	-0.961886139	2.746594206	3.307209501	TRUE	TRUE
CC(=CBr)C(=O)NC1=C(Br)C=CC=C1C(N)=O	0.812241385	0.810949867	-0.96048818	2.652064774	3.085449505	TRUE	TRUE
CC1=CC=C(O)C=C1SC1=CC=C(Cl)C(N)=C1	0.804302865	0.860292038	-0.958536526	2.695420079	3.42844227	TRUE	TRUE
CCN(C(=O)COC1=CC=CC(Cl)=C1)C(=O)NC=O	0.830137626	0.825923129	-0.955753422	2.689669035	3.62944175	TRUE	TRUE
CCSC(=O)NC(=O)NC1=CC(CC)=CC(C)=C1	0.879206835	0.838835858	-0.946786243	2.760618152	3.524140522	TRUE	TRUE
CCN(C)CC1=CC=C(OC)C=CC=CC(S(N)(=O)=O)=N1	0.885969009	0.809374254	-0.94567929	2.739025676	6.092126447	TRUE	TRUE
CCC(=O)NC1=CC=NC=C1N(C(C)=O)C(N)=O	0.829342578	0.821942517	-0.944586924	2.696059873	5.284864219	TRUE	TRUE
O=CNC1=CC=CC(OC2=CC(Br)=C(Cl)C=C2)=C1	0.842255265	0.871922268	-0.94239643	2.761142806	6.425764111	TRUE	TRUE
CNC(=O)NC1=C(C2=CSC=C2)SC(C)=C1	0.843040898	0.804200939	-0.939731328	2.696872211	5.324394287	TRUE	TRUE
CCNC1=CC=CC(N=C2C=CC=CC(OC)=C2)=N1	0.913391391	0.82130847	-0.938721581	2.785339982	4.51851785	TRUE	TRUE
CNC1=C(OC)C=C(S(N)(=O)=O)C(Cl)=C1F	0.86238821	0.807127092	-0.930084021	2.728792983	3.325711219	TRUE	TRUE
C=C(N)C1=CC=CC=C1C(=O)NC(=O)CCC	0.8290384	0.864688886	-0.927827345	2.755261642	3.372410613	TRUE	TRUE
CC=C(OC1=CC=CC=C1)C1=NN=C(N)C=C1	0.818214031	0.827548506	-0.924396668	2.710727571	3.389538131	TRUE	TRUE
CCOC1=C(NC(C)C)C(C)=CC(CC)=N1	0.830539017	0.828794355	-0.923570391	2.725124684	3.761701819	TRUE	TRUE
CCCC1=CC=C(NC(=O)C2=CC(Br)=C2)C=C1	0.89827995	0.874484182	-0.921653495	2.84047234	4.449065779	TRUE	TRUE
CC1(N(C(N)=O)C2=CC(CN)=CC=C2)CCCC1	0.860232155	0.801008542	-0.916989507	2.733612892	4.145540798	TRUE	TRUE
CC1=C(Cl)C(F)=CC=C1C(=O)OC(C)C(=O)NC(N)=O	0.827094622	0.806930547	-0.911961711	2.71142516	3.830871126	TRUE	TRUE
CCC(=O)NC1=CC(OC2=CC(Cl)=C2)=CC=C1	0.887833658	0.862688765	-0.910708677	2.829175448	6.14972856	TRUE	TRUE
CCNC1=CC(OCC2=CC=C(F)N2)=CC=C1C	0.849686546	0.824867668	-0.909877744	2.754038172	4.973343181	TRUE	TRUE
CCCC(=O)NC1=CC(CCN)=CC=C1C1=CC=C1	0.821931137	0.840371856	-0.909075806	2.742588888	3.812835054	TRUE	TRUE
CC=C(C)NC(=O)C1=CC=CC2=CC=C2C=C1NC	0.879985208	0.858085354	-0.907979376	2.819452887	3.371836964	TRUE	TRUE
CC(=O)NC(=O)CSC=CC1=CC=CC=C1	0.868465183	0.842727434	-0.904992767	2.795561553	4.578665257	TRUE	TRUE
CCOCC(=O)NC(=O)C(CC1=CC(F)=CC=C1)OC	0.812489288	0.806718836	-0.903046436	2.70552339	5.963689066	TRUE	TRUE
C=CC1=CC=C(C=C)C=C(C(N)=O)C=CC(C)=C1	0.861432577	0.825652279	-0.902307973	2.774138586	3.227261593	TRUE	TRUE
C=C(CN)C1=CC=CC=CC(OCC)=CC=C1	0.860236125	0.85550038	-0.901493234	2.803604974	3.516061679	TRUE	TRUE
CCN(C)CC1=CC(C)=CN=C1NC(=O)COC	0.830640783	0.846895199	-0.898964582	2.767933102	5.045276741	TRUE	TRUE
CNC1=CC=C1C1=CC=C(Cl)C(C)=CC=CC=C1	0.834231329	0.805692012	-0.886986361	2.742298683	4.109603965	TRUE	TRUE
C=CC1=CC=CC=CC(N(C)CCC)=CC(NCC)=C1	0.803444816	0.816429955	-0.882723502	2.726512971	3.506529959	TRUE	TRUE
COC1=CC2=C1C=C(NC(N)=O)C=CC(C)=C2	0.830373631	0.823385983	-0.86628524	2.776836077	4.072103607	TRUE	TRUE
COCC1=NC(=O)C(O)=C1NC1=CC=CC=C1	0.824745051	0.816535764	-0.866207553	2.764434965	3.646763779	TRUE	TRUE
CCNC1=C(C)C=C2C(=CC=C1)N=C2OC	0.856137186	0.867628631	-0.866038863	2.847088656	3.912180553	TRUE	TRUE
CCC1=CC=C1C(=O)NC1=CC=CC(Cl)=C1COC	0.891084676	0.811320187	-0.865727567	2.826038998	4.871021667	TRUE	TRUE
CC(C)NC1=CC2=CC=C2OC(C2=CC=C2)=C1	0.848119078	0.80368929	-0.86481789	2.77635218	4.324269001	TRUE	TRUE
CCC1=NC(OC)=CC=CC(C)=CC(S(N)(=O)=O)=C1	0.914952679	0.822116141	-0.860676172	2.86575435	7.862655876	TRUE	TRUE
CCSCC(=O)NC1=CC(Br)=CC=C1C=COC	0.807382589	0.823744542	-0.852037586	2.768451248	4.570009237	TRUE	TRUE
C=C(NC)C1=CC=C(N(CCCN)C2CC2)C(Br)=C1	0.810175424	0.802863957	-0.842440242	2.759960841	3.335076285	TRUE	TRUE
CNC(=O)NC1=CC(N2C(=O)CCC2(C)C)=CC=C1	0.858034603	0.84843585	-0.837903835	2.85792832	4.376236592	TRUE	TRUE
CCCC(=O)NC1=C2N=C(C)C=CC2=CC(NC(C)C)=C1	0.869171206	0.863649147	-0.834795004	2.88738705	3.991009639	TRUE	TRUE
C=NC(=O)NC1=CC=CC(N(C)CC)=CC=CC=C1	0.842209015	0.811780884	-0.834183309	2.809168292	3.372552744	TRUE	TRUE
COCC1=C(OC2=CC=CC=C2)C(C)=C1Br	0.838337621	0.820801622	-0.829052918	2.819448028	5.955236635	TRUE	TRUE
CC=C(OCCO)C1=CC2=C(C=CC=C2)NC1=O	0.808569174	0.825361182	-0.823543454	2.799748604	3.521327144	TRUE	TRUE
NCC1=C(N(C(N)=O)C2=CC=CC=C2F)C=CC=C1	0.888435679	0.869766921	-0.821105745	2.926458557	4.799033903	TRUE	TRUE
CNC1=NC(NC(=O)C2=C(C)C=CC=C2C)=C1C	0.833154699	0.8012076	-0.820124127	2.803599875	4.260859905	TRUE	TRUE
CNC1=CC=C(C2=C(I)C(C)=CN=N2)C=C1	0.862484301	0.824716836	-0.815069933	2.861492905	4.442945067	TRUE	TRUE
C=C(N)C1=CC(C(=O)O)=CC(N(CC)C2CC2)=C1	0.836243211	0.815126491	-0.814653289	2.826078116	3.50306813	TRUE	TRUE
CCCCN1C(O)=CC1=NC1=CC=CC=C1	0.838296949	0.805266557	-0.811717864	2.821207344	3.608411926	TRUE	TRUE
CNC(=O)NC1=C(Cl)C(Cl)=CC=C1C1=CC=C1	0.844008315	0.810452766	-0.810867458	2.832955324	4.340131138	TRUE	TRUE
CCCC(=O)NC1=NC=CC(=N)C(Cl)=C1	0.825941276	0.819816145	-0.808083819	2.827035304	3.378945309	TRUE	TRUE
CC1=CC=C2C(=O)C(C(=O)NC3=CC=C3)=CC2=C1	0.800922957	0.81520485	-0.807447953	2.798041556	6.751498282	TRUE	TRUE
CSCC(C)NC1=CC=C2C=CC=CC2=N1	0.874234874	0.81769104	-0.80671153	2.874576085	4.91083686	TRUE	TRUE
CCC1=CC(NC(=O)C2=CC(C)=CC=C2)=N1	0.80670067	0.835526044	-0.802870768	2.828717648	5.213152458	TRUE	TRUE
COC1=NN(C2=CC=CC=CC(N)=CC=C2)C=C1	0.878803636	0.843407774	-0.80036523	2.911207881	7.154183444	TRUE	TRUE
C=C(C)NC(C)=CC1=CC=C2C=CC2=CC=C1	0.81874275	0.85707647	-0.794360787	2.870820135	3.352369164	TRUE	TRUE
C=CC1=CC=C1NC(=O)CCC1=CC=C2N=CC=CC=C12	0.91052464	0.800113494	-0.786359469	2.913640367	3.814314139	TRUE	TRUE
C=C(C)NC1=CC=C(F)C=CC(Cl)=C(NCC)C=C1	0.812572643	0.83983449	-0.775036603	2.866732233	3.573083642	TRUE	TRUE
CC=CC1=CC=C1NC(=O)C1=CC=CC=C1	0.817964363	0.825189969	-0.759426888	2.873089146	3.815584869	TRUE	TRUE
CC1=C(N)N(C)C(=O)N(C(=O)NCC(C)C)C(=O)C2=C1C=CC=C2	0.868730297	0.802675896	-0.754183114	2.906584781	3.944474198	TRUE	TRUE
CCNC1=CC=C(CC)C(N2N=C2Br)=C1	0.8491429	0.817017271	-0.748310905	2.907210967	3.811745552	TRUE	TRUE
CC(C)NC1=CC=CC(N(C2=CC=CC=C2)C2=CC=C2)=C1	0.817071439	0.846986264	-0.74087578	2.912543625	5.1508387	TRUE	TRUE
CNCC1=NC(=O)N1C(=O)NC1=CC=CC=C1	0.823776148	0.819149546	-0.733488664	2.898798732	3.63473113	TRUE	TRUE
NCCCNC1=CC2=C1C=CC=C(Cl)C(Cl)=C2	0.833796839	0.807776149	-0.72745481	2.90347988	3.770217259	TRUE	TRUE
CCNC(=O)NC(=O)C1=CC=C2C(CO)=CC=C2S1	0.800817549	0.85147084	-0.726233508	2.915416583	3.856910244	TRUE	TRUE
COCC(=O)NC1=NC2=CC=C2N(C)C=C1N	0.818259611	0.81486487	-0.721682851	2.900803332	3.693739788	TRUE	TRUE
C=CC=C(C)CC1=CC=C(N(CC)C(N)=O)C(C)=C1	0.806182124	0.800246246	-0.709527833	2.886262239	4.906032092	TRUE	TRUE
CCNC(=CC1=CC(Br)=C1)C1=CC=CC=C1	0.880211996	0.802427263	-0.704294526	2.967706435	4.039654939	TRUE	TRUE
OCCC1=CC(Cl)=C(CN2CCC2)N=N1	0.829551322	0.822054928	-0.700336341	2.940631611	4.656942604	TRUE	TRUE
CCNC(=O)COCC1=CC=C2C=C(O)C2=C1	0.813550658	0.833391213	-0.700029304	2.936274269	3.990999552	TRUE	TRUE
CCCN(C1=CC=C(N)C=C1)C1=CC=C(Br)C=C1	0.837796967	0.883235088	-0.696784641	3.013609117	5.01424941	TRUE	TRUE
CCNC1=CC(NCC)=NC2=C1C=C(F)C=C2Cl	0.882388562	0.839910696	-0.694394349	3.017266611	3.784700447	TRUE	TRUE
CCNC1=CC=C1N1C(=O)C2=C(C=CC=C2)C1=O	0.817565223	0.81868999	-0.690747042	2.934869874	4.144319989	TRUE	TRUE
CCCN1CCCC1C1=CC(NC(N)=O)=C(C)C=C1	0.874882936	0.824920797	-0.679857416	3.00930802	4.32083127	TRUE	TRUE
COC1=CC=CC=C1N(C(N)=O)C1=NC=C1	0.815261802	0.809964505	-0.676220094	2.938367915	6.16507635	TRUE	TRUE
C=CC=CC1=C(OC(=O)NC(=O)CCC)C=CC=C1	0.82529846	0.83967113	-0.674227194	2.980104098	3.812245248	TRUE	TRUE
C=CC1=CC=C1NC(=O)C1=CC(CC)=CC(C)=C1	0.857829547	0.801837465	-0.669837221	2.979191493	3.657306064	TRUE	TRUE
CC(=O)N1C(NC(N)=O)=CN=C1C1=CC(Br)=CC=C1	0.889362049	0.814231708	-0.664870771	3.028084688	3.686321414	TRUE	TRUE
CCNC1=CC=C(N2C=C(CC)C(=O)C2=O)C=C1	0.82687414	0.815947312	-0.662851861	2.969331292	4.119812173	TRUE	TRUE
CCCCC(=O)NC1=CC(C)=CC2=C(C=C1)C=C2	0.865149061	0.853803113	-0.661675718	3.046638157	5.064761132	TRUE	TRUE
COC1=CC(C(N)=O)=C1C(=O)NC1=CC=CC=C1	0.826936513	0.838752542	-0.656039759	2.999010999	6.601817564	TRUE	TRUE
COCC(=O)NC1=C(Cl)C=CC(F)=C1	0.84186873	0.929010299	-0.650019824	3.110220907	4.558250928	TRUE	TRUE
CCC(CCSC)NC(=O)NC1=CC=C(F)C(F)=C1	0.839159825	0.823207271	-0.645705737	3.006023062	6.903864997	TRUE	TRUE
CSCC(=O)NC1=CC=CC=CC(NC(C)=O)=CC=C1	0.895669061	0.88423023	-0.64335703	3.125903963	8.044543641	TRUE	TRUE
C=CCOC(=O)NC1=CC=C(Cl)C(Br)=C1	0.859062972	0.869903575	-0.632938917	3.085389332	3.726353086	TRUE	TRUE
O=C(NC(=O)N(C1=CC=C1)C1=CCC1)C1=CC=CC=C1	0.91395693	0.807920009	-0.631924774	3.079313868	4.004040793	TRUE	TRUE
CCC(=O)CN(C(=O)NC1=C(C(=O)O)C=CC=C1)C1=CC=C1C	0.844627898	0.802745398	-0.627734538	3.00900046	4.959350706	TRUE	TRUE
CC1=CC2=C(C=C1)C(NC(=O)C1=CC=C1N)=CC(C)=C2	0.874915684	0.828326328	-0.617749294	3.07485442	4.342570723	TRUE	TRUE
O=C(CO)NC(=O)C1=C2C=C2C=CC=C(Br)C=C1F	0.886368353	0.810035082	-0.617402174	3.068362962	3.960089488	TRUE	TRUE
CCNC(=O)CSC1=C(OC)N1C1=CC=CC=C1	0.85452529	0.831307788	-0.6166527	3.05854208	4.45637152	TRUE	TRUE
COC1=CC(C(=O)NC2=C(C)C=C2C)=CC=C1	0.864916635	0.858666506	-0.616351431	3.096593413	7.408369914	TRUE	TRUE
C=CC1=CC(NC2=CC=CC=C2OC)=NC(C=C)=C1	0.868739896	0.819497411	-0.597980589	3.07961842	3.757220848	TRUE	TRUE
CC1=C(F)C=CC(Cl)=C(F)C=CN=C1NCCCN	0.836242466	0.805611413	-0.59670615	3.034509432	4.665870079	TRUE	TRUE
C=CC1=CC=CC=C1C(=O)NC1=CC=C1OC	0.857758934	0.810245059	-0.596193031	3.061172664	3.875893649	TRUE	TRUE
CCCCN(C(=O)C1=CC=C1N)C1=CC=CC=C1	0.862301227	0.824743987	-0.594960976	3.081445941	5.631414067	TRUE	TRUE
CC=C(COC1=CC(Cl)=CC=C1)NC(=O)NC	0.867657536	0.828657996	-0.582032775	3.103644459	3.78464667	TRUE	TRUE
CCOCCNC(=O)NC1=CC2=CC=C2C=CC=C1	0.810038125	0.924527771	-0.557234327	3.166693272	6.634738203	TRUE	TRUE
CCCNC(=O)NC(=O)C1=C2C=CC=CC=CC=C21	0.886539864	0.853607896	-0.539926813	3.18958265	5.153017602	TRUE	TRUE
CCC(OC)C(=O)NC(=O)NCC1=CC=CC=C1	0.830514954	0.843562082	-0.538691418	3.12474732	4.793018902	TRUE	TRUE
NCCCC(=O)NC1=CC2=C(C=CC=C1)C=C2	0.841490161	0.840847722	-0.536071041	3.135628543	3.844076307	TRUE	TRUE
COC1=C(NC(=O)NC2=C(Br)C=CC=C2)C=C1Br	0.847725671	0.813626081	-0.518767868	3.131945587	5.350541631	TRUE	TRUE
C=CC1=CC=C(NC(=O)CC(C)CCSC)C=C1	0.803860979	0.819746697	-0.508029326	3.104940052	4.212828375	TRUE	TRUE
CCCCC1=CC(OC)=NC(NC(C)C)=C1	0.801895426	0.86263968	-0.495644364	3.158252443	4.335990469	TRUE	TRUE
CC=C(NC(=O)C1=CC=C1)C1=CC=CC=C1	0.817806802	0.807440597	-0.473441956	3.141167144	3.693096594	TRUE	TRUE
CCCNC(=O)NC(=O)N1C(=O)OC2=CC(Cl)=CC=C21	0.885353018	0.824860514	-0.468422201	3.231153033	4.359471738	TRUE	TRUE
COCCNC(=O)NC(=O)C1=CC=C(C2=CC=C2Br)C=C1	0.801155109	0.841197355	-0.459349224	3.172364942	5.204893168	TRUE	TRUE
CC(C)CCNC(=O)NC(=O)OC1=CC(Cl)=CC=C1	0.892123859	0.881251235	-0.436934635	3.325802161	5.122574934	TRUE	TRUE
COCC(C)(C)N(C(=O)C1=CC=CC=C1)C1=CC=C1	0.81118509	0.805218691	-0.426274563	3.17949092	7.691859804	TRUE	TRUE
CCCC(=O)NC1=CC2=C(C=CC=C2)C=CC(Cl)=C1	0.882813631	0.811276613	-0.425579716	3.25787223	4.553243767	TRUE	TRUE
CCNC1=CC2=CC=C(F)C(Cl)=C2C=C1C	0.817827775	0.865133736	-0.418160823	3.25416239	4.037037254	TRUE	TRUE
COCCN(C(N)=O)C1=CC=C(N)C=CC=CC=C1	0.868404905	0.846546051	-0.414464496	3.289848163	6.086988176	TRUE	TRUE
C=CC1=CC2=C(C=C1)C(F)=CC=C2NC(=O)CCC	0.865832343	0.872325121	-0.405550175	3.321968992	3.847708253	TRUE	TRUE
C=CC(=C)NC(=O)N(CC)C1=C2C=CC=CC(OC)=C2C=C1	0.846167404	0.810651559	-0.400326178	3.245854487	3.802152512	TRUE	TRUE
CCCCN1CCCN(C2=CC=C(Cl)C=C2)C1=O	0.813701597	0.894237803	-0.389869175	3.307431928	5.951447196	TRUE	TRUE
CC(OC1=CC=C(F)C(Br)=C1)C(=O)NC(=O)CO	0.86749252	0.812531492	-0.378074948	3.291310766	4.449584808	TRUE	TRUE
CC=C(C)C(=O)NC(=O)NC1=C(Cl)C=CC=C1Br	0.811537751	0.827990273	-0.369493392	3.259396335	3.741364997	TRUE	TRUE
C=C(NCC)C(=O)NC1=CC2=C(C=C1)C=C(Cl)C=C2	0.837313523	0.859136442	-0.368280476	3.317531192	3.916342492	TRUE	TRUE
CCNC(=O)NC1=CC=C(Cl)C=CC=C(F)C=C1F	0.850836926	0.874794845	-0.363387716	3.351605758	10.40242647	TRUE	TRUE
CCNC1=CC2=C(C=C2)C(NCC)=CC=C1C	0.835416102	0.813655316	-0.335381027	3.303052093	4.310488736	TRUE	TRUE
CCCN(C(N)=O)C1=CC(C)=CC=CC=CC=C1	0.869717281	0.864116543	-0.325852839	3.397342686	6.549175566	TRUE	TRUE
C=C(C)CNC(=O)NC(=O)N(CCC)C1=CC=CC(Cl)=C1	0.817054652	0.839458761	-0.293382085	3.352493031	4.637498643	TRUE	TRUE
C=C(NC(=O)NC)C1=CC=C(C2=CC=CC(C)=C2)C=C1	0.875879295	0.882913416	-0.291067748	3.457086664	3.873666244	TRUE	TRUE
C=CC=CC1=CC=CC(Br)=C1NC(=O)COC	0.847154891	0.819202022	-0.247163818	3.408554797	4.013625457	TRUE	TRUE
C=CC1=CC2=NC(NCC)=CC=C2C=CC=CC=C1	0.871035025	0.837677841	-0.243233404	3.454841164	4.319194482	TRUE	TRUE
CCNC(=O)C(=O)NC(=O)N(C1=CC=CC=C1)C(C)C	0.816718603	0.852523886	-0.236910608	3.421693583	5.348374845	TRUE	TRUE
CCCC(=O)NC(=O)N(CC)C1=CC=C(F)C(N)=C1	0.821589043	0.846216382	-0.229659716	3.427507411	4.484833811	TRUE	TRUE
O=C(NC1=CC(Br)=CC=C1)C(=O)NC1=C(F)C=C1	0.823201863	0.819699312	-0.222941247	3.40932163	6.242138893	TRUE	TRUE
C=C1N(CC2=CC=CC=C2)CCC(=O)N1C(=O)NC(=O)CCC	0.924797008	0.821522824	-0.160069215	3.575612319	4.31520493	TRUE	TRUE
C=C(CC)C1=CC(NC(=O)OC)=C(Br)C=C1	0.908862045	0.846458756	-0.136284714	3.608397789	4.174983639	TRUE	TRUE
O=C1NCCCN1C1=CC(OC2=CC=CC=C2)=CC=C1	0.926573318	0.898806864	-0.052658743	3.762083141	9.288282047	TRUE	TRUE
NC(=O)N(C(=O)C1=CC=CC=C1)C1=CC=C1	0.813246593	0.839368351	-0.023214433	3.618762214	5.94839056	TRUE	TRUE
C=CNC(=O)NC(=O)C1=CC(C2=CC(Cl)=C2)=CC=C1	0.890357545	0.801368691	0.041194789	3.722282727	4.356792532	TRUE	TRUE
COCCC(=O)NC(=O)N1CC2=C1C=CC=C2	0.856628024	0.863797623	0.154420621	3.86420797	5.435719114	TRUE	TRUE
C=CC=C(CO)C1=CC=CC(SC2=CC=CC=C2)=C1	0.811047019	0.824311547	0.220704494	3.845424763	4.475364745	TRUE	TRUE
CCNC(=O)NC1=NC(C2=CC=CC=C2)=C1C	0.801747475	0.84105147	0.284510023	3.916670669	4.835806505	TRUE	TRUE
C=CC1=CC=CC2=C(C=CC=C2)C=CC=C1NCC	0.803248357	0.850252667	0.372318784	4.01518151	4.537316561	TRUE	TRUE
C=C(N)C1=CC=C(Br)C=CC=C(N)C(C)=C1	0.827442988	0.828668811	0.594324075	4.239797576	4.686038306	TRUE	TRUE
