# Supplementary material for: DeepGraphMolGen, a multi-objective, computational strategy for generating molecules with desirable properties: a graph convolution and reinforcement learning approach
Source: J Cheminform. 2020 Sep 4;12:53. doi: 10.1186/s13321-020-00454-3 (PMC7487898; doi:10.1186/s13321-020-00454-3)
Supplement: Supplementary file 2 — Additional file 2. Molecules generated by Experiment 2 having QED > 0.8 and SA score > 0.8. [file 13321_2020_454_MOESM2_ESM.csv]

SMILES	QED	SA	pKi	Environment Reward	Total Reward	No Sterric Strain	No Problematic Functional Group
CCN(CC1CC(=O)N1)C(=O)C1=CC=C(F)C=C1	0.815608858	0.821926691	-4.081548027	-0.450422735	7.09910198	TRUE	TRUE
CCOC1=C(OC)C(C(=O)N(C)CC)=CC=C1N	0.811037902	0.855567837	-4.012530235	-0.352334752	0.893363015	TRUE	TRUE
CCOC1=C(Br)C=C(N2CCC2)C=C1C(=O)N(C)CC	0.824858834	0.848797105	-3.728369001	-0.061123319	1.234536601	TRUE	TRUE
CCN(CC1=CC=CC(N)=C1)C(=O)N1CCCC1=O	0.844080304	0.850719606	-3.71112487	-0.022735216	1.192278919	TRUE	TRUE
CCOC1=CC=C(C(=O)N2CC(C)C2)C(=O)NC1=O	0.84694991	0.858482445	-3.652803205	0.046218895	1.212696383	TRUE	TRUE
NCC1=CC=C(F)C=C1C(=O)NC1CCCC1	0.842485236	0.889140572	-3.652447434	0.072768118	3.473449828	TRUE	TRUE
C=CC1=CC=C(C(C)(C)C)C=CC(F)=CC=C1CNC(C)=O	0.873057304	0.825599034	-3.621860425	0.070385656	1.063133504	TRUE	TRUE
C=CC1=CC(OC)=C(OC)C(Cl)=C1Br	0.837287464	0.818112783	-3.570861184	0.078128806	0.358248791	TRUE	TRUE
COC1=C(OC)C=CC(C(C)CN(C)C)=CC=CC=C1	0.82075422	0.822731005	-3.560766463	0.076308505	3.941534038	TRUE	TRUE
COC1=C(OC)C(Br)=CC(S(=O)(=O)O)=C1	0.85987236	0.88284346	-3.546110487	0.190195077	1.725720861	TRUE	TRUE
COC1=C(OCN)C(C(=O)NC2CCCC2)=CC=CC=CC=C1	0.819300407	0.842092132	-3.539263529	0.115718753	3.899869806	TRUE	TRUE
CNC1=CC(C(C)NC(C)=O)=CC(F)=C1	0.801409643	0.822275423	-3.527266116	0.090008694	1.198996345	TRUE	TRUE
CCC1=C(OC)C(NCC(C)C)=CC(F)=C1	0.828162205	0.868754999	-3.489412831	0.201094117	1.362794044	TRUE	TRUE
CC=CC1=CC(OCCN)=C(C#N)C=C1	0.811108575	0.843550899	-3.413623014	0.234626203	0.523232431	TRUE	TRUE
CCCOC1=CC=C(F)C=C1C(=O)NC1CC1N	0.833159585	0.808346874	-3.389943264	0.245152938	2.158003907	TRUE	TRUE
CCN(CCO)C1=C(OC)C=C(C#N)C=C1	0.814220778	0.85956975	-3.380296167	0.287084105	1.47344344	TRUE	TRUE
CCN(CC)C(=O)C1=C2C=CC=CC=C2C(=O)O1	0.832753995	0.860715312	-3.373980218	0.313078832	1.963008184	TRUE	TRUE
COC1=CC=C(OC)C(OCCC2CCCN2C)=C1Cl	0.806859846	0.811948636	-3.352095454	0.260302771	2.213025088	TRUE	TRUE
CCOC1=C(C)C(OC)=CC=C1OC1=CC=C1N	0.868266289	0.802599312	-3.332474616	0.331980728	1.854897323	TRUE	TRUE
CCCN(CC)C(=O)C1=CC(C)=CC=CC=NN=C1C	0.846549655	0.818037158	-3.32063114	0.337545417	1.575168119	TRUE	TRUE
COC1=C(OC)C(Cl)=C(N)C(C2=CC=C2)=C1	0.822539026	0.803028345	-3.312350834	0.306806281	1.286217148	TRUE	TRUE
CCCN(C)C(=O)C1=CC=C(C=C(C)Cl)C=C1C#N	0.84261109	0.815263742	-3.268211109	0.383253467	0.68370486	TRUE	TRUE
CCN(C)C(=O)OC1=C(F)C(O)=C(I)C=C1	0.843016412	0.800654565	-3.264853769	0.372406952	0.716177457	TRUE	TRUE
CNC1=CC=CC(OC)=NC=CC(CNC(C)=O)=C1	0.868509937	0.839440681	-3.254867223	0.446673139	4.16549033	TRUE	TRUE
OCCCOC1=CC=C2C1=CC=CC(O)=C2F	0.801265693	0.875382559	-3.238872335	0.431365661	1.344248696	TRUE	TRUE
COC(C)CNC(=O)C1=CC=C(F)C(F)=C1	0.853428093	0.846185447	-3.233874746	0.459328538	4.260831683	TRUE	TRUE
CNC1=CC=CC(C(=O)N2CCC(CCl)C2)=C1F	0.85648288	0.803168235	-3.232325618	0.420915241	1.649250515	TRUE	TRUE
CN(C)C(=O)COCC1=CC=C(C2=NN2)C=C1	0.807686955	0.855896294	-3.218296692	0.438876301	2.328166154	TRUE	TRUE
CC=C(S)CN(CC)C(=O)C1=CC=C(Cl)C=C1C	0.829984554	0.809028094	-3.214612378	0.417990013	1.107084434	TRUE	TRUE
COC1=CC=CC=C1OCC1=CC=CC(O)=C1	0.877109219	0.942336576	-3.210648736	0.602386803	7.110699738	TRUE	TRUE
CCC(C)NC(=O)C1=CC(Cl)=C(C#N)C=C1Cl	0.915542962	0.823609184	-3.195551267	0.537190623	3.351540694	TRUE	TRUE
COC1=C(C)C=C(Cl)C(Cl)=CC=C(O)C(F)=C1F	0.83075158	0.820511947	-3.190525433	0.454327838	3.33084632	TRUE	TRUE
CNC(=O)C1=CC=CC=C1C1=C(C)CCN(C)C1	0.864304454	0.844027619	-3.175778446	0.526143371	1.735456354	TRUE	TRUE
CC1=C(OCC(=O)N2CCOC(C)C2)C=CC=N1	0.803283157	0.817508302	-3.160813875	0.453567327	6.131646558	TRUE	TRUE
CC(C)C(=O)N(C)C1=C(F)C=C(Br)C=N1	0.830785571	0.811200068	-3.160244113	0.47533127	1.673749581	TRUE	TRUE
CC(C)C1=CC(O)=CC=C1C1=CC=CC=C1F	0.814068514	0.902525426	-3.158418292	0.551765391	4.066542805	TRUE	TRUE
CC=CC1=CC=CC2=C1C(=O)N(CC)N=C2OC	0.832657878	0.816670696	-3.152251912	0.490666406	0.865509153	TRUE	TRUE
CCS(=O)(=O)C1=C(Cl)C=C(OC)C(F)=C1	0.828998786	0.874570876	-3.151458313	0.545701093	3.071321815	TRUE	TRUE
CN(C(=O)C1=CC=C(F)C(F)=C1)C1=CC=NC=C1	0.818117715	0.888813465	-3.143876412	0.556644512	6.770107451	TRUE	TRUE
CCCN1CCCN(C(=O)C2=C(F)C=CC=C2)CC1	0.836596041	0.919981172	-3.138765045	0.611401911	4.860811952	TRUE	TRUE
CNC(=O)C1=CC=C(C(=O)NC2CCCN(C)C2)C=C1	0.860254322	0.85942034	-3.135383947	0.577880458	4.029245106	TRUE	TRUE
CCC1=CC(C(=O)N(C)CC2=CC=C(CC)O2)=CC=C1	0.830892433	0.883362042	-3.130974678	0.576869541	5.772733289	TRUE	TRUE
CC(C)(C)C1=CC(F)=CC(NC2=CC=NC=C2)=C1	0.853284534	0.881944235	-3.119627921	0.609190592	3.603710284	TRUE	TRUE
CC(=O)NC1=CC2=C(OCCO2)C(Br)=C1	0.851917067	0.866846137	-3.104603515	0.607749433	2.103896509	TRUE	TRUE
N#CC1=CC(C=CCO)=C(Cl)C=C1F	0.816283162	0.811234186	-3.103451613	0.517655479	0.870181137	TRUE	TRUE
CCCOC1=NC2=C(C=CC=C2OC)C(F)=C1	0.81521223	0.874493136	-3.103333397	0.579961713	1.229802405	TRUE	TRUE
COC1=CC(Cl)=C(O)C(Br)=C2N=C(N)C=C12	0.849737631	0.809208667	-3.083876543	0.568659498	1.395238525	TRUE	TRUE
CCC1=CC(I)=CC=C1OCC(O)CC	0.845355331	0.814136859	-3.082369603	0.57071233	2.644356981	TRUE	TRUE
CCC(F)=C(OC1=C(F)C(O)=CC=C1C)C1=CC=CC=C1	0.80575744	0.803748351	-3.080066216	0.523029319	0.887913926	TRUE	TRUE
CNC1=CC=C(O)C(C)=CC(OC)=CC=C1OC	0.864484577	0.86331005	-3.073147351	0.64823702	4.172277292	TRUE	TRUE
CCNCC1=CC(C(F)F)=CC=C1C(=O)NC(C)C	0.834227995	0.854965401	-3.072260919	0.610522221	3.445730477	TRUE	TRUE
CCNC1CCN(C(=O)C2=CC=CC=C2)C1	0.833760575	0.869597729	-3.054375969	0.642572079	3.181999247	TRUE	TRUE
COC1=CC(C)=C(OC)C=C1N(CCN)C(C)=O	0.858132305	0.848378735	-3.038761126	0.661339658	1.961196667	TRUE	TRUE
CC(=O)NC(CCCN(C)C)C1=CC(C)=CC(F)=C1	0.85822759	0.813326398	-3.027158205	0.637985526	4.126673569	TRUE	TRUE
C1=CC(OC2=CC=C(N3C=CC=N3)C=C2N2CCC2)=C1	0.851163989	0.818816135	-3.025700402	0.637869465	10.32530907	TRUE	TRUE
COC1=CC=CC=C1C1=CC=C(C2=NCC2)O1	0.806865464	0.854475979	-3.013871056	0.64106013	3.424685934	TRUE	TRUE
CCCN(CC)C(CNC(C)=O)C1=CC=C(F)C=C1	0.822730828	0.828937153	-2.998180339	0.647077385	3.901954164	TRUE	TRUE
CC1=CC=CC=C1SCC1=C(C)C(=O)NC=C1	0.841688165	0.850392175	-2.997105664	0.688564419	2.430046142	TRUE	TRUE
CC(C)N(CCN(C)C)C(=O)N(C)C1CCNCC1	0.81181637	0.811746699	-2.996997997	0.620154815	1.388926828	TRUE	TRUE
CCN(CC)C1=CC=C(CNC)C=C1F	0.802439425	0.876678059	-2.990811243	0.681895984	1.457034292	TRUE	TRUE
C=CC1=CC=C(OC)C=CC(C(=O)N(C)CC)=CC=C1OC	0.834389897	0.844007747	-2.986846369	0.685141019	1.499577962	TRUE	TRUE
CC(=O)C1CN(C(=O)OC2=CC=CC(F)=CC=C(C(=O)NC(C)C)C=C2)C1	0.878663497	0.829951978	-2.981040303	0.721164917	12.1174211	TRUE	TRUE
CCN(CC)C1=C2C=CC2=CC(NC)=CC=C1O	0.865071482	0.847539619	-2.976965533	0.729235312	1.147811022	TRUE	TRUE
COC1=CC2=C1C(Br)=C(OC)C=CC=C2	0.831479557	0.814454196	-2.973320654	0.666202842	1.886136	TRUE	TRUE
CCCC(=O)N(C)C1=C(Cl)C(OC)=C(F)C(N)=C1	0.85917521	0.800487102	-2.970376912	0.682875143	1.450216847	TRUE	TRUE
CC(C)COC1=CC=CC=C2C(=CC=CC=C1O)N2C	0.915404401	0.817434076	-2.969114078	0.757314143	3.247651905	TRUE	TRUE
CCN(C)C(=O)C1=C(F)C(Br)=C(N)C(C)=C1	0.850512098	0.815757486	-2.967370398	0.69248893	1.681242988	TRUE	TRUE
CNC1=CC(CCC(C)CN(C)C(C)=O)=CC=C1	0.839286966	0.809008951	-2.967089002	0.674796659	1.786047051	TRUE	TRUE
CC=C(CNC(=O)C1=C(OC)C=C(F)C(Cl)=C1)OC	0.847271226	0.828487875	-2.962215528	0.707133317	1.48627382	TRUE	TRUE
CC1=NC=C2C(=O)N(CC(C)C)C(=O)C2=CS1	0.815358882	0.811913301	-2.949707708	0.671154218	5.073317459	TRUE	TRUE
CCCN(C)CC1=CC=CC(N)=CC(N)=CC=C1C(=O)N1CC1	0.817621194	0.825074116	-2.939256874	0.697028179	6.32927982	TRUE	TRUE
CCNC(=O)C1=CN=CC(C=C2C=C2OC)=C1	0.857039783	0.815684162	-2.931350617	0.734963072	1.981820557	TRUE	TRUE
CNC(=O)C1=CC2=C(C=C(F)C=CC=C2)C1=O	0.802962095	0.812557832	-2.928609318	0.680500352	2.774458416	TRUE	TRUE
CNC(=O)COC1=C(OC)C=CC(OC)=C1	0.805975598	0.929773246	-2.927783385	0.801555203	2.736995747	TRUE	TRUE
CCCOC1=CN=CN=C(NC(C)=O)C=C(Cl)C=C1OC	0.904528019	0.812667609	-2.908530104	0.802255268	5.427721735	TRUE	TRUE
CC=CC1=CC=C(C(=O)NCC)C(C(C)=O)=C1	0.809658517	0.867540391	-2.908504673	0.762283979	1.203774331	TRUE	TRUE
CCC1=CC(C=C2C=CC=CC=C2)=CC=C1O	0.804021288	0.806430453	-2.90850233	0.695539154	4.945526855	TRUE	TRUE
CC(C)C1=CC=NC=CC=CC=C2C(=C1)C(F)=C2N	0.831827773	0.811982626	-2.902606868	0.734793275	1.799058212	TRUE	TRUE
CCN(C)C(=O)C1=CC(C=C(C=C(C)C)NC)=CC=C1	0.834085493	0.801656934	-2.901166578	0.728165592	1.040020304	TRUE	TRUE
COC1=C(C(=O)N(C)CC(C)C)C2=CC=CC=C21	0.815774704	0.82861388	-2.898751822	0.739226505	3.076265083	TRUE	TRUE
CCOC1=CC=C(OC)C(N(C)C)=C2C(N)=CC=C12	0.917944919	0.85603585	-2.89749225	0.870078263	1.507318646	TRUE	TRUE
OC1=C(Br)C=CC=C1COC1=CC=C1	0.896182327	0.818423919	-2.897017836	0.811178154	4.884124936	TRUE	TRUE
CC1=NC=CC=C(Br)NC(=O)C2=CC=CC=C21	0.810254386	0.811557752	-2.892475761	0.72292612	1.498521434	TRUE	TRUE
COC1=CC=C(OC)C(C=C(N)C=CC(C)(C)O)=C1	0.800220821	0.804635688	-2.881374912	0.717071341	1.328176668	TRUE	TRUE
CCN(CC)C(=O)C1=CC=C(COC)C2=CC=C2N1	0.898089296	0.8323556	-2.877317571	0.846717069	1.735691223	TRUE	TRUE
CC1=CC=C1OCC1=CC(NC(=O)C(C)C)=CC=C1	0.874144044	0.847215978	-2.871074506	0.84387526	4.424764763	TRUE	TRUE
CNC1=NC(C(C)C)=CC=CC2=CC=C21	0.803721532	0.869677273	-2.867230533	0.799758015	1.914568318	TRUE	TRUE
CCCNS(=O)(=O)C(C)C1=CC=CC=C1OCC	0.828573286	0.810806753	-2.861854272	0.77111551	4.042530308	TRUE	TRUE
NC(=O)OC1=CC=CC(Cl)=C1OF	0.803969991	0.817168721	-2.851285569	0.763442887	1.697367021	TRUE	TRUE
CCCCN(C)C1=C(Cl)C=CC=C1O	0.829992072	0.862099773	-2.843325558	0.842356031	2.301283387	TRUE	TRUE
CC1=C(F)C(C#N)=C(C(=O)N(C)C2CC2)C=C1F	0.808438829	0.811883174	-2.836426176	0.777485571	8.769438582	TRUE	TRUE
CCC(=O)NCCC(=O)N(C)CC1=C(F)C(F)=CC=C1	0.866257522	0.876792547	-2.835197654	0.901442159	4.940456197	TRUE	TRUE
CN(C(=O)C1=CC=C1)C1=CC(F)=CC(Br)=C1	0.816051462	0.802451601	-2.829161558	0.782931248	1.727658086	TRUE	TRUE
CC1=C(O)C2=C(C=C(N)C=C2Cl)N1CC(C)C	0.803465685	0.809858927	-2.826910871	0.780003485	1.242525661	TRUE	TRUE
CCCCC1=CC2=C(C=CC=CC=C1C(=O)NC)O2	0.84988133	0.838493081	-2.823657279	0.858306876	2.408249592	TRUE	TRUE
CCC1=CC2=CC=C(Br)C(Cl)=C2C=C1CNC(C)=O	0.878216605	0.846102123	-2.821384447	0.896524023	1.669715934	TRUE	TRUE
CCOC1=CC=CC(C(N)=O)=CC=CC=CN=CC=C1	0.918062824	0.889315852	-2.816483912	0.984484508	11.74778272	TRUE	TRUE
CC(C)SC1=CC=CC=CC(S(=O)(=O)C(C)C)=CC(O)=C1	0.842608599	0.81310751	-2.807560083	0.84174577	2.805893158	TRUE	TRUE
CC(NC(=O)C1=C(Cl)C=CC(Br)=C1)C1CC1	0.90738796	0.848242335	-2.803059822	0.946160216	3.094789364	TRUE	TRUE
CC=C(C)C=CC1=CC=C(F)C=C1CC(=O)NC	0.81382018	0.825471651	-2.80230612	0.830575454	1.302294587	TRUE	TRUE
CCN(C)C1=CC=C(Cl)C(=O)N1CCC(C)C	0.809292617	0.802394311	-2.790596734	0.814679939	1.70339309	TRUE	TRUE
COC1=CC2=C(Cl)C(F)=C2C=C(S(=O)(=O)N(C)C)C=C1	0.874239063	0.864852349	-2.789272722	0.943408434	3.03563985	TRUE	TRUE
CCCN(C(=O)C1=CC=C(C(C)N)N=C1)C1CC1	0.86661859	0.801011777	-2.784478103	0.876742007	4.22716753	TRUE	TRUE
CCOC1=CC=CN=C(Cl)C=CC=C(O)C=CC=C1	0.885281912	0.874319862	-2.782639348	0.970552169	6.316552545	TRUE	TRUE
CCNC(=O)COC1=C(C)C(OC)=CC(Cl)=C1F	0.897002639	0.856721363	-2.772095255	0.975218491	3.086524297	TRUE	TRUE
CCOC1=CC=CC(C2=CC=NC(=O)N2CC)=C1	0.828717495	0.867708693	-2.771070758	0.918945173	1.911974346	TRUE	TRUE
CCCC1=C(N2CC2)C2=C(C3=C(C=CC=C3)NC2)N(CC)C1=O	0.881097543	0.800519171	-2.765613498	0.90959296	1.415568915	TRUE	TRUE
NCC1=CC(Cl)=CC=C1OC(=O)NC1CC1	0.850014349	0.87927919	-2.754970578	0.967912705	4.512053214	TRUE	TRUE
CNC(=O)OC1=CC=CC=C1OCC(C)(C)C	0.878930088	0.880700926	-2.753079292	1.000141465	4.089378009	TRUE	TRUE
COC1=CC=C(Br)C=C1SC1=CC(O)=C1	0.913228321	0.801489316	-2.751263336	0.957044045	2.222001655	TRUE	TRUE
CC(=O)N(C)CCC(N)CC(=O)C1=CC(Cl)=CC=C1	0.812962101	0.802364105	-2.74764728	0.861268669	4.14393495	TRUE	TRUE
CCCNC(C)=CC1=C(OC)C(OCC)=CC(Br)=C1	0.81295844	0.832491768	-2.746060633	0.892979319	1.242660158	TRUE	TRUE
COC1=CC=CC=C(OC)C2=CC=CC=C2NC1=O	0.899459026	0.869381115	-2.745260603	1.017169282	7.364442567	TRUE	TRUE
CNC(C)CCCC1=CC=CC=C1C(C)(C)C	0.812676425	0.829060191	-2.742556273	0.892770087	2.935402199	TRUE	TRUE
CCC1=NC=CC=C2C(OC)=CC(NC3CC(C)C3)=C21	0.912511633	0.837047207	-2.742255324	1.00089326	3.280856086	TRUE	TRUE
CCCN(CCN(C)C1=CN=C(C)C=C1)C(N)=O	0.834109098	0.833190646	-2.740341898	0.92054759	1.821300925	TRUE	TRUE
CCCC1=CC2=CC(O)=CC=C2OCO1	0.808137532	0.809377417	-2.73998681	0.871117883	1.501818389	TRUE	TRUE
CCC1=CC=C2C=CC=CC2=C(N)C=C(NC)C(=O)O1	0.879472184	0.804067043	-2.738640144	0.938488827	1.219749287	TRUE	TRUE
CC1CC1NC(=O)C1=CC=CC2=CC=C2O1	0.835953283	0.81045237	-2.737431097	0.902564299	8.512305683	TRUE	TRUE
CCCNC1=NC(N(C)C)=CC(F)=C1OC	0.835693106	0.821070563	-2.735426989	0.914926423	1.795894301	TRUE	TRUE
CNC(=O)C1=CC=CC=CC2=CC(OC)=CC=C21	0.86310013	0.810362087	-2.733826001	0.933225959	3.912371799	TRUE	TRUE
NCCOC1=C(Br)C=CC(F)=C1Br	0.871016094	0.827293117	-2.732233717	0.959665238	1.437178243	TRUE	TRUE
CC1(CN)CCN(C(=O)C2=CC=C(Br)C=C2)C1	0.909884369	0.806619993	-2.731923668	0.978170438	3.836550698	TRUE	TRUE
CCCN(C)CC(CN)=C(C)C1=CC=C(F)C(F)=C1	0.858943504	0.804312913	-2.730640447	0.926205713	1.824683941	TRUE	TRUE
CCN(CCC(N)=O)C(=O)C1=CC(S)=CC2=CC=C2O1	0.827625546	0.813647367	-2.730280764	0.904581893	1.448468752	TRUE	TRUE
CCC1CN(C(=O)C2=CC=CC=CC=C(S)C=C2)C1	0.816635572	0.837015717	-2.725851702	0.921389331	2.893258806	TRUE	TRUE
CCN1CCCC(OC2=CC=CC(N)=C2)C1=O	0.809124996	0.802309355	-2.717839203	0.887184891	2.333353264	TRUE	TRUE
CCC(N)CNC(=O)C1=C(F)C=C(Cl)C(C)=CC=CC=C1	0.895469946	0.800361542	-2.715733056	0.973688176	4.24706587	TRUE	TRUE
CCNC(C)CCN1CC2=C(C=CC=C2)C1	0.816098047	0.829596056	-2.711059951	0.928223896	3.512343524	TRUE	TRUE
CCCOC1=CC=C(NC)C(S(=O)(=O)N(C)C)=N1	0.841892985	0.817411107	-2.697773711	0.955120124	1.611294049	TRUE	TRUE
COC1=CC=CC1=CC=CC1=CC(N(C)C)=CC=C1	0.809093355	0.801528465	-2.696251416	0.907960148	3.757836306	TRUE	TRUE
O=C1C(CO)CCN1CC1=C(F)C=CC=C1	0.83514421	0.819764871	-2.696120414	0.95237841	4.993569481	TRUE	TRUE
CCCC(NC(=O)C1=CC(C)=C(F)C=C1)C(C)C	0.849269167	0.845862902	-2.692937349	0.995784463	3.620077073	TRUE	TRUE
CC=CC1=C2C(=CC=C1)C=CC=C2CCNC	0.837424095	0.851499841	-2.688319758	0.994193922	1.507910381	TRUE	TRUE
CNCCC1=C(C)OCC2=CC(C)=CC=C2C1=O	0.889184029	0.805951004	-2.68464112	1.004083657	3.107286905	TRUE	TRUE
CCC1=CC(C2=CC(Cl)=CC=C2)=C1CNC(C)=O	0.881938667	0.818381465	-2.683063912	1.010845964	2.314754819	TRUE	TRUE
CN1C(=O)C(Cl)=C(Cl)C=C1NC1=CC(F)=CC=C1C#N	0.923822187	0.813331293	-2.681677439	1.049065784	3.294599019	TRUE	TRUE
CNC1=CC=CC=C1C(C)(C)S(=O)(=O)NC1CC1	0.858964447	0.832783863	-2.672585566	1.012752487	3.556572035	TRUE	TRUE
CNC1=CC(OCCN)=CC2=C1C(F)=CN=C2	0.847239715	0.81742038	-2.668323182	0.989926657	1.351224383	TRUE	TRUE
CCCOC1=CC(OC)=C(C)C(CN)=C1CCC	0.809013926	0.845233974	-2.663923004	0.98391464	2.236166365	TRUE	TRUE
O=C(NC1(CO)CC1)C1=CC(Br)=CC=C1Cl	0.900438045	0.862284516	-2.662358932	1.093953373	5.28709854	TRUE	TRUE
CNC(=O)N1CCCCCC(C(=O)NCC(C)C)C1	0.817078618	0.831326206	-2.661373915	0.980620653	3.787615034	TRUE	TRUE
CNC(=O)CC1=CC=CC=CC=C(C(N)=O)C=C1	0.838152858	0.892992543	-2.658564697	1.066170447	5.545378582	TRUE	TRUE
CN(C)CCNC1=NC=C(F)C=CC2=CC=C21	0.877905092	0.871985444	-2.656890694	1.086589585	3.286579553	TRUE	TRUE
CNC(=O)CNC(C)C1=CC(N(C)C)=CC=C1	0.804418452	0.833068218	-2.656178946	0.974897467	3.501105637	TRUE	TRUE
CNC(=O)C1=CC(N(CC2CC2)C(=O)C(C)(C)C)=CC=C1	0.925873135	0.855434927	-2.649326765	1.125571041	3.662869732	TRUE	TRUE
CCN1CCC1CNC(=O)C1=CC=CC=C1	0.830526671	0.860411441	-2.641665943	1.042861912	4.388458444	TRUE	TRUE
O=C(NC1=CC(F)=CC=C1)C1=CC=CC(O)=C1	0.834458004	0.942047303	-2.641644481	1.12845057	4.277531027	TRUE	TRUE
CCCN(C)C1=CC=CC(Cl)=C1C(=O)N(C)CC	0.81824924	0.850753094	-2.64154706	1.021045017	2.831090397	TRUE	TRUE
C=CC1=CC=C(C)C=CC=CN=C(C)N(CC)C=N1	0.804268184	0.801438649	-2.637026066	0.962270511	1.927929959	TRUE	TRUE
CCN(C)C(=O)CNC1=CC=C(C)C=C1	0.815507439	0.909667177	-2.632824805	1.085939554	3.172012644	TRUE	TRUE
CSCN(C)CC(=O)NC1=CC=C(F)C(F)=C1	0.823366733	0.850377515	-2.631353613	1.035980378	4.054766788	TRUE	TRUE
CC1=C(I)C=C(N2C=CC(C)=C2O)C=C1	0.802133433	0.809411642	-2.630074383	0.975060436	1.896368573	TRUE	TRUE
CCC1=CC=CC2=CC(S(=O)(=O)NC(C)=O)=C2O1	0.919101694	0.828204461	-2.629994425	1.110901474	2.156655087	TRUE	TRUE
CCCNC(=O)C1=CC=C(F)C(O)=C1F	0.807382286	0.883250423	-2.617657785	1.066564668	2.984245905	TRUE	TRUE
CCC(=O)N1CCCN(C)C(=O)C1=NC1=CC=C(F)C=C1	0.83607098	0.812649677	-2.615458269	1.026852132	2.974013459	TRUE	TRUE
CCN1C=NC=CC=C2C=C(Br)C=C(O)C(CN)=C21	0.893043714	0.811877226	-2.610064555	1.088446128	2.09685585	TRUE	TRUE
CNC(=O)C1=C(Cl)C=CC(CO)=CC=C(OCC=O)C=C1	0.814537519	0.837589094	-2.608210962	1.037505394	1.865145136	TRUE	TRUE
CCCS(=O)(=O)C1=CC(C2=CC=C2F)=C(Cl)C=C1	0.844096603	0.800567412	-2.607091586	1.031162173	3.92048751	TRUE	TRUE
O=C1C=CC=C(C2=CC=C(F)C=C2OC2CC2)N1	0.902939996	0.852579583	-2.601195118	1.147914205	3.77478524	TRUE	TRUE
CCCS(=O)(=O)N(C)C1=C(C(C)C)C=C(OC)C=C1Cl	0.803749414	0.82281238	-2.599973946	1.020177592	3.47371511	TRUE	TRUE
CC=C(C)CCOC1=CC(N)=CC=CC=CC=C1	0.806954578	0.842594576	-2.591752768	1.05138613	3.084236498	TRUE	TRUE
O=C(N=CBr)NC(=O)C1=CC=C(F)C(N2CCCC2)=C1	0.840965933	0.808611493	-2.584416943	1.058750226	1.53496798	TRUE	TRUE
CCOC1=CC(OCC2CCN2CC)=CC=C1CN	0.818222352	0.80884009	-2.583929933	1.036722253	3.424907308	TRUE	TRUE
CN(C)C1=NN=CC=CC=CC(O)=CC=CC=C1	0.822958258	0.844469689	-2.581869341	1.07914835	2.059460476	TRUE	TRUE
CCCN(C)C(=O)C1=C(N(C)CCO)C=CC=C1	0.833677324	0.87018939	-2.581119013	1.116337445	2.077125477	TRUE	TRUE
COC1=CC=C(CC(=O)N2CCSC(C)(C)C2)C=C1N	0.86817524	0.822389745	-2.580171957	1.103982771	10.28722887	TRUE	TRUE
C=C(CN(C)C1=CC=C(C(=O)N(C)C)C=N1)N(C)C	0.801556955	0.802301058	-2.577098628	1.020349129	1.749085358	TRUE	TRUE
CCC(CC(=O)NC1=CC(F)=CC(Br)=C1)NC	0.877925845	0.80804581	-2.570885868	1.10867553	2.742910649	TRUE	TRUE
CCC(C)C1=CC=CC(N)=CC(OC)=CC=C1O	0.85730026	0.803739972	-2.564080879	1.090549097	3.002695145	TRUE	TRUE
CCC(CC)C(=O)NC1=CC2=C(C=CC=CN=C1Cl)C=NC=C2	0.877574265	0.809235739	-2.563085475	1.117314273	2.578823138	TRUE	TRUE
C=CC1=CC(NC)=CC(OCC)=CC=CC=C1OC	0.869474074	0.835645325	-2.553203872	1.145505271	1.565421802	TRUE	TRUE
CCN(C)C(=O)C1=CC=C(N)C2=CC=C2N1CCNC	0.867951127	0.808075059	-2.552102654	1.117513277	1.65188996	TRUE	TRUE
CC(=O)N(C)CC1=CC=CC(NC(=O)C(F)(F)F)=C1	0.917903907	0.881279519	-2.550810138	1.241963031	5.646178615	TRUE	TRUE
CNC1=C(F)C(N(C)C(=O)C(C)C)=CC=C1Cl	0.903412343	0.815861872	-2.543250479	1.16961348	1.650382091	TRUE	TRUE
CC(C)CCC(=S)OC1=CC(OC(N)=O)=CC=C1	0.831510267	0.827611682	-2.540509951	1.112201741	4.659310447	TRUE	TRUE
CCNC1=C(OC)C(F)=C2C=CC=C(F)C2=C1C	0.893753517	0.820953911	-2.53929086	1.169006312	1.746980541	TRUE	TRUE
CCCN(C)C(=O)C1=CC2=C(NC1=O)C(N)=C(F)C(C)=C2	0.84929696	0.809106631	-2.53882559	1.113167744	2.061479951	TRUE	TRUE
CN(CN)C(=O)C1=CC(OC2(C)CC2)=CC=C1	0.805104224	0.812867816	-2.537576859	1.073984924	2.407901946	TRUE	TRUE
CCCN(CCC(N)CC)S(=O)(=O)C1=CC=C(Cl)C=C1	0.801292913	0.820111864	-2.536202403	1.078792118	4.088920415	TRUE	TRUE
CCC(C)(C)SC1=C(Cl)C=C(OC(=O)NC)C=C1	0.837351765	0.811191876	-2.533247966	1.108885418	2.616643243	TRUE	TRUE
CN(CC1=CC=CC=C1)C(=O)C1=C(OC(N)=O)C=C2OCCCCC2=N1	0.909237327	0.823460456	-2.532116306	1.194171221	6.7051348	TRUE	TRUE
CC(=O)OC(C)(C)C1=CC(F)=CC(OCCN)=C1	0.816940338	0.835352773	-2.52842436	1.117458495	3.037678689	TRUE	TRUE
CCCCCC(C)=CC1=CC=CC2=CC=C2C(=O)NC1=O	0.847909112	0.804556495	-2.520294797	1.125760555	1.812709072	TRUE	TRUE
CC1=CC=C(S(=O)(=O)N(C)CN)C2=CC=C2O1	0.83569181	0.813031361	-2.52028587	1.122027044	2.793071702	TRUE	TRUE
CCC1=CC(NS(=O)(=O)CC(C)NC(C)=O)=CC=C1	0.831264268	0.819384618	-2.519036924	1.125201705	4.385436679	TRUE	TRUE
CCCCC(C)(O)C(=O)N(C)C1=CC=CC=C1	0.851827373	0.808537114	-2.517233077	1.136721154	4.016130353	TRUE	TRUE
CC=CC1=CC(C2=CC=CN=C2C2=NNC2)=CC=C1	0.907223035	0.808479939	-2.516244251	1.193048467	3.201511232	TRUE	TRUE
COCC(NC(=O)C1=CC(Cl)=CC=C1)C(=O)Cl	0.83488964	0.829001663	-2.509820969	1.147660077	2.988596858	TRUE	TRUE
CCOC1=CC=CC2=C1C=C(C)C(=O)N2	0.812822217	0.900866284	-2.507372954	1.19990529	4.101424686	TRUE	TRUE
C=CCN(CC)C(=O)NC(=O)C1=CC=C(Br)C(NC)=C1	0.810580854	0.83289796	-2.506198938	1.130869619	1.714905758	TRUE	TRUE
CNC1=C(C(=O)O)C=C(Cl)C(Br)=C1Br	0.806819632	0.812560704	-2.503257877	1.109712203	1.650550042	TRUE	TRUE
CN=CC=CC1=CC=CC=C2C(=O)NC(=O)C2=C1	0.809447507	0.804897532	-2.502108664	1.105826119	1.615558358	TRUE	TRUE
CC(C)COC1=CC(N(C)C(=O)C(C)C)=CC=C1	0.8006577	0.880409183	-2.501896609	1.172760018	3.704447334	TRUE	TRUE
CC(=O)NC1=CC(C=O)=CC=CC=CC(C=CBr)=C1	0.857364644	0.813981174	-2.498489597	1.166445966	1.888077881	TRUE	TRUE
NCC1CCN(S(=O)(=O)C2=CC=CC=C2F)C1	0.871721173	0.837682514	-2.497666958	1.205326472	4.160154685	TRUE	TRUE
CC(C)CNC(=O)OCC1=CC=CC2=CC=NN21	0.900847739	0.816614576	-2.497558264	1.213493794	3.955432028	TRUE	TRUE
CNCCOC1=CC=C(Br)C=C1C1=CC=C(F)C(F)=C1	0.829903166	0.885674405	-2.497474109	1.211693206	1.890378253	TRUE	TRUE
CNC1=CC(C2=CC=C2OC)=CC2=CC=C(F)C2=C1	0.897708303	0.811648693	-2.492880122	1.210066618	1.685890938	TRUE	TRUE
CCCCN(C)C1CCN(C(=O)O)CCN(C)C1	0.826832101	0.814051651	-2.487310959	1.147162537	2.928333609	TRUE	TRUE
CCC1=CC=CC=CC2=C1C(OCCN)=C2	0.849068491	0.810978597	-2.484052796	1.169584037	1.654872022	TRUE	TRUE
CCCC(COC1=CC=C(C)C(O)=C1)OC	0.807104622	0.819136464	-2.481601645	1.138229184	2.890238046	TRUE	TRUE
CCC(CC)C1=C(C(N)=O)C2=C1C=CC=C2	0.82415815	0.819560309	-2.474524547	1.162783656	1.838085786	TRUE	TRUE
CC1=CC=C(C(=O)NCC2=CC=CC=C2CN)O1	0.863653504	0.896018196	-2.473742866	1.279518577	5.132420836	TRUE	TRUE
COC(=O)COC1=C(C(C)(C)N)C=C(Br)C(C)=C1	0.867149596	0.835290375	-2.469217396	1.226812319	4.232163557	TRUE	TRUE
CCC(C)COC1=NC(NC)=CC=CC2=CC=C21	0.871304683	0.809334546	-2.466024474	1.208204499	1.870717459	TRUE	TRUE
CC(C)CCC1=C2C=CC(N)=CC(O)=C2C=C1	0.843165308	0.867129681	-2.4576777	1.246207033	2.240165005	TRUE	TRUE
FC1=CC(Br)=CC=C1OCC1=CC=C1	0.80311048	0.845455083	-2.457167261	1.184988045	6.402227455	TRUE	TRUE
CC(C)CCC(=O)N1CC2=C1C=C(Br)C=C2F	0.829512661	0.821720993	-2.456638268	1.188185129	3.523531339	TRUE	TRUE
CCC(=O)N(C(=O)N(C)CC)C1=C(O)C=CC(C)=C1	0.912105171	0.812183211	-2.456624196	1.26125393	2.969808875	TRUE	TRUE
CC(N)COC1=CC=CC=C1N1CCCC(CN(C)C)CCC1	0.875126827	0.819226508	-2.456298054	1.231645025	2.656172641	TRUE	TRUE
CCN(CC(N)=O)CC(C)OC1=CC=C(C)C2=CC=C2C=C1	0.855050461	0.821527651	-2.44735369	1.222814166	4.138459961	TRUE	TRUE
C=CC1=C(C(=O)N(C)CC(C)C)C=C(F)C=CC=C(CO)C=C1	0.89680332	0.806670288	-2.443980159	1.253083192	2.198482939	TRUE	TRUE
CCCOC1=C(NC)C(O)=CC(C)=CC=CC=C1Br	0.86059978	0.81402591	-2.44395553	1.224259904	2.845715902	TRUE	TRUE
COC1=CC=C(C)C=C1NC1=CC=CC(C=O)=C1	0.831632165	0.907809447	-2.443457326	1.28957403	3.85571157	TRUE	TRUE
CCC(=O)NCC(C)OC1=CC(NC)=C(F)C=C1	0.817589769	0.816891212	-2.43977999	1.188290735	2.102349248	TRUE	TRUE
CCOC1=CC=C(Br)C=C1OC(C)C(C)=N	0.839331314	0.806906378	-2.438664098	1.201163337	1.493383094	TRUE	TRUE
COC1=CC(Br)=CC=C(Br)C=C(C(N)=O)C=C1F	0.854473939	0.851681171	-2.433239593	1.266505261	5.604692379	TRUE	TRUE
CCCC1(NC(=O)C2=CC=CC(C)=C2)CC1	0.824767786	0.874914855	-2.428260372	1.265012012	3.516900003	TRUE	TRUE
CCCC1=CC=C(N)C=C(C=O)C=C(O)C=C1Cl	0.822192704	0.813996706	-2.422616956	1.207162198	3.225615483	TRUE	TRUE
COC1=CC=CC(N2CC(C)C2)=C1CNCC(C)C	0.8528868	0.859906856	-2.420553668	1.285829732	2.482254223	TRUE	TRUE
COC(=O)N(C(=O)C1=CC=C(C2=CC=C2)C=C1)C(=O)C(C)C	0.860265786	0.818015122	-2.418284782	1.253585869	5.21240866	TRUE	TRUE
CCNC(=O)CC(C)NC(C)C1=CC(F)=CC=C1	0.815911427	0.804065241	-2.411934912	1.2016315	4.481145426	TRUE	TRUE
C=C(CC)C(=O)NC(=O)C1=CC=C(N(C)C)C=C1	0.826326763	0.859453094	-2.403457084	1.275912516	1.809422292	TRUE	TRUE
CCN(CC(C)C)C1=NC(C)=CC(Br)=C1CN	0.90833037	0.803201833	-2.40193244	1.303189506	2.042385231	TRUE	TRUE
CCN(C)C(=O)NC1=C(N2CC(C=S)C2)C=CC=C1	0.859350053	0.817929637	-2.400700602	1.270168832	1.619264105	TRUE	TRUE
C=C(NC1CC1)C1=CC(C)=CC=C1I	0.844315325	0.835744712	-2.383810038	1.289839742	1.474872272	TRUE	TRUE
C=CC1=CC(NC(=O)C2=CC=C(C(C)C)C=C2)=C1	0.854964109	0.84190713	-2.381268225	1.309192757	1.771884199	TRUE	TRUE
CC(=O)NC1=CC=NC=C1CC1CC(C=O)C1	0.805261842	0.802673708	-2.381071463	1.22045383	2.749513355	TRUE	TRUE
CNCCN(C=O)C1=CC=C(OC)C=C1Br	0.808731675	0.809574995	-2.37757312	1.234323293	2.082184659	TRUE	TRUE
C=CCNC1=CC=CC=C(Br)C(OC(=O)NC)=CC=C1	0.819823103	0.820337922	-2.373661675	1.260089093	2.109336229	TRUE	TRUE
CC(C)CS(=O)(=O)C(C)CNC(=O)C1=CC=CC=C1	0.866673809	0.819488389	-2.371591143	1.308160799	5.669209767	TRUE	TRUE
CC=C(Br)C1=CC=C(C(=O)NCC(C)C)C=C1N	0.837308096	0.833492517	-2.370750424	1.293639932	1.598411585	TRUE	TRUE
CNCC(C)(C)C1=C(Cl)C(F)=CC(Br)=C1	0.837538974	0.803562592	-2.369992405	1.264698905	2.601757644	TRUE	TRUE
CCCC(=O)N(C)CC1=CC=CC=C(N)C=C2N=C12	0.915214066	0.806203235	-2.368481588	1.346525457	2.617104023	TRUE	TRUE
CCC(C)CNC1=C(F)C(F)=CC(NC(C)=O)=C1	0.847540314	0.816094312	-2.367877287	1.289347083	1.908984697	TRUE	TRUE
O=C1CN(C2=CC=CC=CC=CC=C2)CCCCCS(=O)(=O)N1	0.855280415	0.811352505	-2.365929156	1.294293507	11.03941939	TRUE	TRUE
CCN(C)C(=O)N(CC(=O)O)C(=O)NC1=C(Br)C=C(F)C=C1	0.84543715	0.817799409	-2.365643016	1.291183286	3.421117293	TRUE	TRUE
OCC=C1C=CC=C1OCC1=CC=C(F)C=C1	0.864463983	0.815621034	-2.364488242	1.309186519	1.970493491	TRUE	TRUE
C=C(CC(=O)NC)OC1=CC=C(Br)C(F)=C1	0.864864772	0.810925661	-2.362098269	1.307281908	1.663112075	TRUE	TRUE
CCC(CO)NC(=O)C1=CC=CC2=CC=C2O1	0.847185456	0.83785615	-2.36123899	1.317392359	4.072200003	TRUE	TRUE
COC1=CC=CC(C2=CC=CC(N)=N2)=C1	0.80895688	0.917458634	-2.3607374	1.359267858	3.073076571	TRUE	TRUE
CCOC1=CC=CC(C(=O)NC(C)(CC)CC)=C1	0.838844946	0.882090175	-2.356152885	1.35837198	3.952906371	TRUE	TRUE
CCCS(=O)(=O)C1=CC=C(C(=O)O)OC1=O	0.830547965	0.837211342	-2.356121878	1.305227172	3.634415856	TRUE	TRUE
CCOC1=CC(NC(=O)CC(C)C)=NN=C1C(=O)O	0.810570987	0.840232068	-2.355527327	1.288865472	3.938426144	TRUE	TRUE
CCNC1=NC(C2=CC=CC=C2)=C(N=O)C=C1OC	0.831267187	0.835949263	-2.35548422	1.305321973	1.710313953	TRUE	TRUE
COC1=CN=CC2=C(Br)C=C(OC)C=C2C=CC=C1	0.833272492	0.838355474	-2.354959227	1.310258482	3.555537394	TRUE	TRUE
CNCC=C(C)C1=CC=C2C(=O)NC2=CC=C1	0.844668543	0.816277111	-2.353251494	1.301283903	2.264355576	TRUE	TRUE
CCCN(C(C)=O)C1=C(C(=O)NC(C)CNC)C=CC=C1	0.804876033	0.805032014	-2.349728054	1.253769736	2.520704414	TRUE	TRUE
CCCC1=CC=CC=CC=CC2=C(C=C2OC)N=C1	0.827508568	0.808737702	-2.344831936	1.285004077	2.917900017	TRUE	TRUE
CC1=CC2=C(C(N)=O)C=CC(F)=CC=CC=C(C)C2=C1	0.840971092	0.865054221	-2.339935904	1.359679152	3.911277642	TRUE	TRUE
CCCCC1=NC2=C(F)C(S(C)(=O)=O)=CC=C2N1	0.927791578	0.831983739	-2.332727729	1.420637331	2.644124693	TRUE	TRUE
CNC1=C(C(=O)N(C)C)C=C(F)C=C1Cl	0.845146546	0.854802829	-2.328940308	1.364598811	2.112372558	TRUE	TRUE
CCC(=O)NS(=O)(=O)C1=CC=C2OC=CC=CN(CC)C2=C1	0.937827464	0.823413476	-2.324003744	1.43082694	5.211138107	TRUE	TRUE
CCNC1=CC=CC2=C1CCCCN(CC)C2=O	0.889052906	0.86738079	-2.319481765	1.430541674	2.668257853	TRUE	TRUE
CCCCC1=NC2=C(C(N)=O)C=C(NC(C)=O)C(F)=CC(F)=C12	0.887718726	0.825654555	-2.31886722	1.388095804	5.08866096	TRUE	TRUE
COC1=CC(F)=CC=C1C=CC1=CC=CN1	0.837609133	0.844512711	-2.318476697	1.357234891	2.637155059	TRUE	TRUE
CC(CC(=O)NC(C)(C)C)OCC1=CC=CC=C1	0.871045845	0.837782892	-2.317897549	1.384520931	5.031454773	TRUE	TRUE
CCOC1=CC=C(OCC2=CC=C2NC)C=C1O	0.808913807	0.808473097	-2.315554836	1.295421812	3.66413398	TRUE	TRUE
CNCC(C)(C)CNC(=O)C1=CC(Cl)=CC=C1Br	0.86923516	0.85475053	-2.313377069	1.404198363	3.968568143	TRUE	TRUE
O=C(O)CN1CCCN1C1=CC=C(Cl)C=C1Cl	0.920072382	0.82950775	-2.311759297	1.431410579	2.905667895	TRUE	TRUE
CC1=CC=C1OCC1=CC=C(Cl)C2=CC=C2O1	0.801035781	0.813848977	-2.308583859	1.299890642	4.819032891	TRUE	TRUE
CCCN(C(C)=O)C(=O)C1=C(OCC)C=CC(C)=CC2=CC=C21	0.840854515	0.851957119	-2.308481607	1.377919771	2.790940337	TRUE	TRUE
CCOC1=C(NC(=O)OC)C=C(Cl)C(C(N)=O)=C1F	0.888719159	0.838095211	-2.306779183	1.413624932	2.839411286	TRUE	TRUE
CCCOC(=O)C1=C(O)C(Br)=CC=C1	0.848701373	0.895200988	-2.30620543	1.431286674	2.521630235	TRUE	TRUE
CCC1=CC=C2C(OC)=CC(C(C)N)=C2C=C1	0.875277748	0.841088733	-2.306002313	1.403953911	2.381602804	TRUE	TRUE
CCN(C)C1=CC2=C(C=CC=C(C)C=CC=C2)C(=O)N1	0.905636768	0.815659351	-2.305947669	1.408938193	2.679983658	TRUE	TRUE
CCN(C)CC1=C(Cl)C2=C3C(=C1)CNC(=O)C3=CC=C2	0.940637874	0.806902702	-2.304653452	1.436476867	2.370575033	TRUE	TRUE
CCNC(=O)C1=CC=CC(C)=C1N1CCCN(C(C)C)C1=O	0.929627143	0.832536208	-2.299848449	1.455904646	11.5061656	TRUE	TRUE
CCC(=O)NC1=C2NC(=O)C(CC)=CC=CC2=C1	0.870407032	0.856563312	-2.296414933	1.424145154	2.070136077	TRUE	TRUE
COCC(CN)=C(Cl)SC1=CC=C(OC)C=C1	0.809778675	0.80200104	-2.291704617	1.313664842	1.58147376	TRUE	TRUE
COC(=O)CN(C)C1=C(F)C=C(OC(N)=O)C=C1	0.808951128	0.852825209	-2.282553517	1.372812564	3.57143187	TRUE	TRUE
CCC(=O)CC1=CC=CC=C(OC)C=CC=C1Cl	0.821796457	0.876798082	-2.282274641	1.409909641	6.663096423	TRUE	TRUE
CNC(=CCl)C1=CC=C(C(=O)NC2CCC(C)CC2)S1	0.887266624	0.800734844	-2.281056896	1.400534317	2.123675148	TRUE	TRUE
CCCOC1=CC=C2C(NC)=NC2=C(COC)C=C1OCC	0.807838544	0.845195447	-2.278514309	1.368109426	1.992327518	TRUE	TRUE
CCNC(=O)N(CC1=C(SC)C=C(C)C=C1)CC(C)C	0.806932734	0.845397675	-2.273017888	1.372902266	3.554456245	TRUE	TRUE
COC1=CC(F)=C(O)C(S(=O)(=O)NC(=O)N(C)C)=C1	0.845431645	0.830892172	-2.272499947	1.397413614	2.767980739	TRUE	TRUE
CC1=CC=CSC=C(O)C(F)=C(CN)C=CC=C1	0.814492011	0.803262697	-2.270597609	1.340746843	3.16304254	TRUE	TRUE
CNC(=O)N(CCOC)C(=O)C1=CC=C(CF)C=C1	0.881764403	0.841997685	-2.269675331	1.447676501	2.320393272	TRUE	TRUE
COC1=C(Br)C=C(C(NC(C)C)=C2C=CN2)C=C1	0.895636546	0.804072593	-2.268594547	1.424704336	1.997481803	TRUE	TRUE
CC1CN(S(=O)(=O)C2=CC=C(Cl)C(C(N)=O)=C2)C1	0.903533743	0.888043567	-2.268321489	1.516845565	3.689827474	TRUE	TRUE
CC=C(CNC)C1=C(N2CCC2=O)C=CC(F)=C1	0.828317716	0.803529465	-2.266262992	1.359173933	1.7814682	TRUE	TRUE
CCC(=O)C1=CC2=C(C=CC=C2)C(NC)=CC1=N	0.810312763	0.831828542	-2.263704391	1.372026658	1.776444671	TRUE	TRUE
CCOCC1=NC(=O)C2=C(O1)C(OC)=CC=C2O	0.884921933	0.822688542	-2.263582867	1.437617352	2.834568444	TRUE	TRUE
CCCNC(=O)C1=C(C(=O)N(C)C(Cl)=C(C)F)C=CC=C1	0.848124473	0.819998664	-2.263427595	1.398285286	1.734990749	TRUE	TRUE
C=CC1=C(O)C=C(CC)C2=C(OCC)C=C2C=C1	0.874177719	0.838175927	-2.261221364	1.444722026	1.739802316	TRUE	TRUE
CCOC(=O)N1C2=C1C=C(OCC)C=CC=C2	0.81776704	0.820709162	-2.254664101	1.377401845	2.517696691	TRUE	TRUE
CCCCS(=O)(=O)C1=NC=CC=C1C1=CC=CC(Cl)=C1	0.839102004	0.862842537	-2.252117263	1.443417021	6.983817574	TRUE	TRUE
COCCOC1=CC=CC=CC=C(C)C(=O)NC1=O	0.828552317	0.844497285	-2.24704005	1.419599296	3.030348722	TRUE	TRUE
CC(O)COC1=CC2=C(C=C1)C(Cl)=CC(F)=C2	0.909811295	0.824230468	-2.244740451	1.482891056	2.002300384	TRUE	TRUE
CCNS(=O)(=O)C1=CC=C2C(F)=CC2=C1	0.85491406	0.828533593	-2.244588085	1.432449312	2.251292038	TRUE	TRUE
CC=CC1=C2C(OC)=CC=C(N)C(=O)OC2=CC=CC=C1	0.915790618	0.833231775	-2.236493483	1.506118654	1.898105262	TRUE	TRUE
CCN(CC(N)=O)CC1=C(C2=CC=C(Cl)C=C2)C1=O	0.871921828	0.850340288	-2.233697775	1.482154085	4.626256582	TRUE	TRUE
CNN(C)C1=CC=CC(OCC(C)C)=C1Cl	0.803930853	0.820968595	-2.226647453	1.391841739	2.356119222	TRUE	TRUE
CC(C)=CC1=CC2=CC=CC(=O)NC2=CC=CC=C1	0.815201191	0.819525845	-2.222652984	1.405663795	2.360029272	TRUE	TRUE
COC1=NN=C(C)C(NC(=O)CC(C)C)=C1	0.844604087	0.84284838	-2.215954952	1.465087259	2.381677837	TRUE	TRUE
CC1=CC=C(OC(C)COC2CC2)C(O)=C1	0.831979703	0.811128771	-2.215761465	1.420936752	6.845162411	TRUE	TRUE
CNCCC1CC(CN(C)C2=CC=CC=C2)C1	0.811080642	0.8591207	-2.215125122	1.448665964	2.593994626	TRUE	TRUE
CNCCN(C=CC1=CC(C)=CC=C1)C(C)C	0.811054408	0.807224608	-2.214292873	1.397575886	3.087525471	TRUE	TRUE
CCC(=O)NC(=O)C1=C(O)C(C(=O)N(C)C)=CC=C1F	0.861991277	0.850987528	-2.209337109	1.49723144	2.898040279	TRUE	TRUE
COC1=CC=C(C(=O)NC(C)C2=CC=CC=C2)C=C1	0.910796503	0.911386243	-2.207940503	1.607831987	6.61788094	TRUE	TRUE
CCC(=O)NCC1=CC=C(NC)C2=C1C=C2	0.822552541	0.802236836	-2.207032348	1.411346773	1.723503468	TRUE	TRUE
CCCN1CCC(SC2=C(F)C=C(OC)C=C2)C1	0.812534149	0.802955361	-2.203589742	1.405489511	5.245956054	TRUE	TRUE
CNCCN(C)C1=CC=CC=CC=C(NC)C(Br)=C1	0.870420154	0.821472901	-2.201668506	1.483814292	1.90978554	TRUE	TRUE
COC1=C2C=NN=C(NC(=O)CO)C2=CC=C1F	0.83875069	0.816431927	-2.201184931	1.44758743	3.157447789	TRUE	TRUE
CNC=C1C=CC=C1C(=O)NC1=CC2=CC=C(F)C=C2C(Cl)=C1	0.88750501	0.803964614	-2.190210349	1.494849019	1.917470641	TRUE	TRUE
CCNC1=C2C=CC=CC=CC(=O)N2C=CC(NC)=C1	0.900335325	0.812734746	-2.186242484	1.520417331	1.973771023	TRUE	TRUE
C=C(CC)C1=CC(C=CC)=CC=C1C(=O)NC(=O)CC	0.884774727	0.812724741	-2.179201234	1.511887977	1.89533222	TRUE	TRUE
CC=CC1=CC2=CC=C2N=C(C(=O)NC(C)=O)C=C1	0.895306558	0.850341377	-2.174458118	1.56477956	1.885900876	TRUE	TRUE
CNC(CCCO)COC1=C2C=CC=CC=CC2=C1	0.802583279	0.830605394	-2.171359241	1.455419175	2.457494198	TRUE	TRUE
CNC(=O)N(C=O)C1=CC=CC2=C1C=CC(F)=C2	0.826291917	0.827260542	-2.167063198	1.480079005	1.928896894	TRUE	TRUE
CSC1=CC=C(NC(C)=O)C(Cl)=C1OC(C)C	0.848080678	0.835742687	-2.165310483	1.512102626	3.77510175	TRUE	TRUE
CCOC(=O)N1CCOCCC1CC(=O)NC1=CC=CC(NC(C)C)=C1	0.811838543	0.803117457	-2.165076222	1.443469521	4.93398124	TRUE	TRUE
CCOC1=C(F)C=C(NC(=O)SC)C(N(C)C)=C1	0.91368135	0.821483542	-2.163142162	1.565612474	2.085133973	TRUE	TRUE
CC1=CC=CC=CC=C(C(C)CCCN)C=C1	0.830534466	0.833238714	-2.163085772	1.494277152	5.559239919	TRUE	TRUE
C=C(CC)C1=CC=C(S(=O)(=O)NCC)C=C1Cl	0.896185099	0.845308158	-2.161951302	1.573131699	2.258895896	TRUE	TRUE
C=CC1=C2C=CC=CC=CC(=O)N(CCC)C2=CC=C1O	0.927191097	0.81871999	-2.158556133	1.580944697	2.996722615	TRUE	TRUE
CCOC1=CC(NC)=CC(C)=CC(C)=CC(C)=C1NC	0.862208579	0.816127533	-2.157381523	1.514544333	1.977603904	TRUE	TRUE
CCN1CC(NC2=C(C(=O)NC3=CC(F)=CC=C3)C=CC=C2)C1=O	0.830245441	0.822153153	-2.152927502	1.493060836	5.524391912	TRUE	TRUE
CNC1=C(Cl)C(C2=CC=CC=C2)=C1Cl	0.815050064	0.827278751	-2.152505826	1.483412733	1.814370753	TRUE	TRUE
COC1=C2SC2=CC=CC(N)=C1C1CCC1	0.857788122	0.82388846	-2.151289346	1.52397698	2.600682337	TRUE	TRUE
CC1=CC=C(C(=O)N(C)C2CC2)N1C(N)=O	0.807664876	0.80415603	-2.149309515	1.456101134	2.589966091	TRUE	TRUE
COCC1=CC=CC2=C1N(C(=O)C(C)C)CC2	0.80186522	0.844221989	-2.148320209	1.491356743	3.959606245	TRUE	TRUE
CC=C(C1=CC=C(NCC)C(OC)=N1)N1CCC1	0.867508298	0.802330696	-2.147222162	1.516206577	1.8922901	TRUE	TRUE
C=CNC1=C(C(C)=O)C=C(C2=CC=CC=C2Cl)N1	0.813409386	0.801939619	-2.140909061	1.468029688	1.877481058	TRUE	TRUE
BrC1=CC=CC=CN=CC=C2N=NNC2=CC=C1	0.811604246	0.806694784	-2.140131117	1.471757656	6.824081474	TRUE	TRUE
CCCNC(=O)C1=C(Cl)C=C(Cl)C(Br)=C1	0.843013235	0.893024653	-2.139873011	1.589754621	3.039926375	TRUE	TRUE
NCC1=CC=CC(Cl)=CC(Cl)=CC(=O)NC1=O	0.815967998	0.817303669	-2.139594772	1.487266638	2.205292841	TRUE	TRUE
CC(C)CN1C(=O)CCNC2=C(C=CC=C2)OCC1=O	0.838072134	0.800050834	-2.138899749	1.492812963	2.230160914	TRUE	TRUE
CCN(C)C1=C(NC)C=C(F)C(OCC(N)=O)=C1	0.800868787	0.821115273	-2.138591353	1.476982451	2.053347979	TRUE	TRUE
CCCCN1C(=O)N(CC(C)C)C(=O)C2=C1C=CC=C2Cl	0.850595855	0.86683312	-2.137713973	1.573304745	3.966671113	TRUE	TRUE
CCCCC(CC(=O)NC)NC1=C(Cl)C=CC(F)=C1	0.80419217	0.814549283	-2.13636523	1.475965967	2.719381133	TRUE	TRUE
C=CCC(=O)NC(=O)C1=CC=CC(F)=C1OC	0.810210459	0.852342398	-2.13503257	1.52111003	2.609960237	TRUE	TRUE
CCCC1CCN1C(=O)OCCC1=C(NCC)C=CC=C1	0.832734722	0.804780624	-2.134570627	1.496534462	2.716379777	TRUE	TRUE
CC1=CC=CC(F)=C(NC(=O)C(C)O)C=CC=C1	0.845959489	0.833506063	-2.134000546	1.539054751	6.145655977	TRUE	TRUE
CC=C(C(N)=O)C1=NC=CC=C1OC1CCC1	0.806194214	0.813762415	-2.131519174	1.482027198	1.945149337	TRUE	TRUE
CNC(=O)C1=CC=C(O)N1C1=CC=C(Cl)C=C1	0.858573227	0.858577472	-2.130900442	1.57984	2.701610286	TRUE	TRUE
CCOC1=CC=C(NC2=CC=C2OC)C=C1F	0.850371278	0.833651149	-2.127243803	1.550368368	4.405868792	TRUE	TRUE
CCN(C)C(=O)NC1=CC(F)=CC(NC)=C1	0.828941442	0.863665912	-2.127105967	1.55909113	2.068695667	TRUE	TRUE
CC=CC1=CC=C(C(=O)NC2=CC(Cl)=C2)C=N1	0.891173744	0.810044575	-2.125825029	1.568983034	2.159702913	TRUE	TRUE
CN(CC1=CC=C1)C(=O)C1=CC(CN)=CC=N1	0.840943641	0.806372235	-2.124691526	1.516214094	5.985379535	TRUE	TRUE
CCNCC1=CC(OC2=CC=C(Br)C(OC)=C2)=C1	0.874592836	0.81720485	-2.124541361	1.560846068	3.198269601	TRUE	TRUE
CC1=CC=C(OC(CO)CC(N)=O)C=C1Cl	0.817951598	0.81174788	-2.12367939	1.499609832	2.931533716	TRUE	TRUE
COC1=CC(C2(N)CC2)=C(Br)C(F)=C1	0.886361625	0.810706546	-2.122854306	1.567803609	2.861987002	TRUE	TRUE
CCSC1=CC=C(OC)C(N)=CC=C(Br)C=C1	0.846027411	0.851251744	-2.119666717	1.571202181	4.247258474	TRUE	TRUE
COC1=CC=C2N=C(N)CN(C3=CC=CC=C3)C2=C1	0.894945751	0.848481058	-2.119385886	1.617630666	3.090984557	TRUE	TRUE
CC=CN(CC)C1=CC=C(NC(C)=O)C=C1OC	0.870521346	0.819785622	-2.11938255	1.564514162	2.055553172	TRUE	TRUE
CC1(N)CN(CCOC2=C3C=CC=CC=C3N=C2)C1	0.903580959	0.846291713	-2.117467681	1.625994735	3.439158012	TRUE	TRUE
COC1=CC=C(Cl)C(OC2=CC(C(=O)O)=C2Br)=C1	0.918956834	0.808279186	-2.117221305	1.603604459	9.997142511	TRUE	TRUE
CCOC1=CC(C=C2C=CC=C2O)=CC=C1	0.834235378	0.841211373	-2.117130512	1.551905983	2.858464357	TRUE	TRUE
CCOC1=CC2=CC=C(N)C=C2N(C2CCC(C)CC2)C1=O	0.878609215	0.845089988	-2.11436124	1.602927707	2.567074328	TRUE	TRUE
CCCC1=C(C(=O)N(C)C)C=CC2=CC=C2O1	0.813111773	0.856920516	-2.110353141	1.553268892	4.097922607	TRUE	TRUE
CCN(C)C1=CC=CC2=C(NC2=O)C(OC)=CC=CC=CC=C1	0.918344062	0.833676213	-2.098387395	1.647222623	10.36692315	TRUE	TRUE
CNC(=O)C1=C(OCC(C)C)C=C(SC)C=C1OC	0.815579549	0.850090288	-2.09818046	1.561079122	2.191211894	TRUE	TRUE
C=CC1=CC(C(=O)NCC2CC2)=CC(Cl)=C1	0.853764268	0.87027919	-2.097990947	1.619642255	2.230889477	TRUE	TRUE
C=CC1=C(C)C(C)=CC=C1C(=O)NC(=O)CN(C)CCCC	0.842243905	0.835884222	-2.097572956	1.574144915	1.999747696	TRUE	TRUE
CCN1C(=O)NC2=C(Cl)C(CNC)=CC=C21	0.857106997	0.816650169	-2.096637798	1.570709112	2.149530964	TRUE	TRUE
CC=C(C)NC(=O)N(CC)CC1=C(F)C=CC(F)=C1	0.891219758	0.824210349	-2.094226051	1.614793799	2.213621479	TRUE	TRUE
COC(=O)NC1=C(C(=O)N2CCC(C)(C)C2)C(Cl)=CN=C1	0.911312879	0.816198572	-2.091022765	1.63007843	5.640418361	TRUE	TRUE
CC(=O)NC1=CC=CC(Br)=C(O)C=CC(C)=N1	0.837444232	0.834027749	-2.086455972	1.578605753	3.177426951	TRUE	TRUE
CCC1=CC(N)=CC(OC)=CC(C)=CC2=CC=C2O1	0.885109109	0.822519926	-2.082172544	1.619046235	2.53890029	TRUE	TRUE
CC(=O)NC1=CC2=C1C=CC=CC=CC=C(C)C=C2Cl	0.823544336	0.81347034	-2.081643271	1.548961149	3.502388207	TRUE	TRUE
CC=CC=NC1=CC(C)=C(F)C=C1NC(=O)CC	0.809696158	0.803556737	-2.080787092	1.526055547	2.145878001	TRUE	TRUE
CCN(C(=O)NC)C1=C(C(=O)OC)C=NC=C1C	0.822845906	0.815682901	-2.080419122	1.551699429	4.196978931	TRUE	TRUE
CCN(C)C(=O)C1=CC=C(C2=CC=C(Br)C=C2)NC=CC=C1	0.850161316	0.825657086	-2.080269656	1.589138489	3.641909634	TRUE	TRUE
CCNCC1=CC=CC=C1NC(=O)CC1CCCO1	0.826812538	0.839743296	-2.078155372	1.581990205	4.102283407	TRUE	TRUE
CNC1=C(F)C(Cl)=C(NC(=O)OC)C=C1Br	0.822418821	0.806726726	-2.078145014	1.544590277	1.880621429	TRUE	TRUE
CNCC1=NC(C)=NC(C)=CC=CC(OC)=CC=CC=C1	0.926874679	0.855800302	-2.076988464	1.699276262	4.758353865	TRUE	TRUE
C=C(Cl)C(F)=CC1=CC=C(S(=O)(=O)NC)C=C1OCC	0.819879173	0.801273539	-2.066736748	1.548005708	2.024526864	TRUE	TRUE
CCCC1=C(NC2CCC2)C2=C1C=CC=C2	0.801594377	0.848055855	-2.065981682	1.577258294	2.469784024	TRUE	TRUE
C=CCCC(=O)NC(=O)C1=CC=C(C=CC)C(Br)=C1	0.84025494	0.840429342	-2.062929462	1.611344563	1.92196164	TRUE	TRUE
CCSC(=O)CCOC1=C(C=C(C)N)C=CC=C1	0.858578817	0.820578081	-2.059261668	1.613484973	2.033882334	TRUE	TRUE
CCOC(=O)C1=C(F)C(N2CCCNC2=O)=C(F)C=C1	0.864308452	0.830678975	-2.059020073	1.629557098	4.621835554	TRUE	TRUE
CC1=CC=C(N(C)C(=O)CN)C2=CC=C2NC1=O	0.817410712	0.815245277	-2.053056182	1.573189551	2.564023512	TRUE	TRUE
CCC1=CC2=CC=CN=C(O)C(NC)=CC2=CC=C1	0.859979099	0.821417298	-2.051525936	1.623460205	2.975525505	TRUE	TRUE
CC1=CC=C2C=C(OC3CNC3)C2=CC=C1	0.827002593	0.885921741	-2.047750922	1.658763157	3.510127078	TRUE	TRUE
CNCCC1=CC2=C(C=CC=C1)C(C)=C2	0.800478755	0.82291087	-2.044937663	1.572041706	2.009682008	TRUE	TRUE
CCCOC1=C(F)C=C2C(=CC=C1)C(N)=C2Cl	0.898801663	0.856916916	-2.044369454	1.704938868	2.721388194	TRUE	TRUE
COCCN(C)C1=C(C)C=CC2=CC=C2N1C	0.805627652	0.828372235	-2.042178774	1.585410856	2.918617744	TRUE	TRUE
COC1=CC=C(C=C(C)CSN)C2=CC=C2C=C1Cl	0.845186331	0.809372436	-2.041859098	1.606289413	1.991556989	TRUE	TRUE
CC1=CC=C(S(=O)(=O)C2=C(C)N=C(C)N2)C=C1	0.888055694	0.834530357	-2.040940551	1.675235245	5.849855376	TRUE	TRUE
CCCNS(=O)(=O)C1=CC=C(OC)C(Br)=C1Cl	0.89497409	0.853723542	-2.036255595	1.706031781	3.63672638	TRUE	TRUE
CC(=O)NC(C)C1=CC=CC(N2CCCCNC2=O)=C1	0.887986115	0.820882977	-2.03596654	1.666492295	5.321378132	TRUE	TRUE
NCC1CCN(C(=O)CNC2=CC=CC=C2)C1	0.812259503	0.849924425	-2.035421425	1.620352247	4.116004666	TRUE	TRUE
CC(=O)NC1=CC=CC(C)=CC=C(C(=O)N=O)C(Cl)=C1	0.845541156	0.839713858	-2.034962307	1.643882451	2.244893377	TRUE	TRUE
CCCOC1=CC2=C(O2)C(CNCC)=CC=C1	0.832701317	0.815277235	-2.034475012	1.607093283	3.066364964	TRUE	TRUE
COC1=CC(NC(=O)C2CC2)=CC=C1Cl	0.859143715	0.936763237	-2.032579978	1.756916717	4.658495144	TRUE	TRUE
COC1=CC(F)=C(Cl)C=C2C(=CC=CC=C2C(C)O)C=C1	0.865692766	0.804199334	-2.028654143	1.6348277	5.581531354	TRUE	TRUE
CNC1=CC=CC2=CC=C2N(C2=CC=C2)C1=O	0.84951837	0.817985444	-2.02749841	1.633595147	2.007613161	TRUE	TRUE
CC=CC1=CC=C(NCC)C(C(=O)SCC)=C1	0.853400432	0.81069793	-2.026009032	1.631679074	1.96262273	TRUE	TRUE
COC1=CC=CC(Cl)=C(NC(C)=O)C=C(C)N=C1N	0.873648016	0.842201209	-2.02436837	1.685070598	5.442797927	TRUE	TRUE
CC=C(C)NC(=O)C1=CC(Cl)=CC(Br)=C1OCC	0.899032603	0.826070081	-2.022131821	1.696560606	2.189550376	TRUE	TRUE
CCSC=CC1=CC=C(NC(=O)CC)C(F)=C1	0.861947247	0.834030827	-2.02072879	1.668839028	2.81404051	TRUE	TRUE
COC1=CC=CN=C2N=C(C(=O)NC(=O)O)C=C12	0.820311625	0.853956542	-2.01891837	1.648939541	3.384786162	TRUE	TRUE
C=CC1=C(OC2=CC=CC=C2Br)C(N)=CC=C1	0.84654679	0.854521982	-2.012396428	1.682262088	1.947420109	TRUE	TRUE
CCCCN(C)C(C)C(=O)NC1=CC=CC=N1	0.821328809	0.838517865	-2.011150558	1.642285859	5.264587687	TRUE	TRUE
CC(C)CCC(=O)NC1=C(Cl)C=C(Br)C=C1F	0.860999586	0.873533457	-2.007756399	1.720366387	3.522015778	TRUE	TRUE
CC1=CC(S(=O)(=O)NCC(=O)C2=CC=CC=N2)=C1	0.80575023	0.809947632	-2.006035062	1.603252544	7.919103239	TRUE	TRUE
CCN(C)C1=C(SC2=C(N)C=CC=C2C)C=CC(F)=C1	0.8501233	0.819838136	-2.00402156	1.65952962	2.731114457	TRUE	TRUE
CCCN(CCN)C(C)CC1=CC=CC=CC2=CC=C21	0.835320702	0.823598983	-2.001093053	1.651416376	3.609509783	TRUE	TRUE
CNCC1=C(Cl)C(Br)=CC(N)=CC=CC=C1F	0.872678613	0.810438786	-1.996969524	1.679737618	3.10784614	TRUE	TRUE
CCCNC(=O)C1=CC=C2C=C(NC(=O)C3CCC3)C2=C1	0.872713987	0.848821606	-1.992305333	1.722820004	4.844645347	TRUE	TRUE
CCC=CC1=CC2=CC=C2C(C(N)=O)=CC=C1	0.855134178	0.881468136	-1.98661945	1.743572607	2.151341808	TRUE	TRUE
COC1=CC(Cl)=C(C(N)=O)C(=O)NC2=C(C)C=C12	0.864700157	0.825942196	-1.984865832	1.699366266	3.426668496	TRUE	TRUE
CC(=O)NC1=CC(N(C)C)=C2C(O)=CC=C2S1	0.860994466	0.806733033	-1.983454402	1.677862841	2.111937561	TRUE	TRUE
CCC(C)NC1=NC=C(O)C=CC2=CC=C21	0.828236482	0.81195735	-1.982655743	1.651127832	3.465986817	TRUE	TRUE
COC1=CC=CC=C1N(C)C(=O)NC(=O)C1=C(OC)C=CC=C1CN	0.867429288	0.853304452	-1.97866639	1.735657093	4.151329638	TRUE	TRUE
CC(F)=C(C)C(=O)NC(=O)C1=C(Cl)C=C(Cl)C=C1	0.847070716	0.833544058	-1.975936125	1.698268392	2.142876321	TRUE	TRUE
O=C(CC1=CC=C1O)NC1=CC(F)=CC=C1Cl	0.869152101	0.832895312	-1.974900761	1.720736396	5.648059996	TRUE	TRUE
CCCC(=O)N(CCC1=C(F)C=CC=C1)C(N)=O	0.871532972	0.861282954	-1.972400619	1.754005051	3.253084284	TRUE	TRUE
CCC(=O)NS(=O)(=O)C1=C(C)C=C(F)C=C1	0.873859703	0.886221598	-1.971969372	1.781701672	5.028656819	TRUE	TRUE
CC(=O)NC1=CC2=CC=C2C=C(N(C)C)N1	0.809291686	0.802256113	-1.969968101	1.635169442	2.260494776	TRUE	TRUE
CCNCCC(=O)NC1=C(Cl)C=C(F)C=C1Cl	0.813176197	0.881973836	-1.964893418	1.723846359	3.109141524	TRUE	TRUE
CC=CC1=CC=CC=C1NC(=O)N(CC(C)C)C(=O)CCC	0.838559799	0.822602106	-1.964864545	1.689887103	2.050662053	TRUE	TRUE
C=C(C=CC1=CC(Br)=CC(NC(C)=O)=C1)NC(C)C	0.806220823	0.817623622	-1.960943243	1.656490945	1.947234334	TRUE	TRUE
CC(C)CC(=O)NC1=CC=CC=CC=CC2=CC=C2N1	0.859344662	0.829140144	-1.960641151	1.721433399	3.693330477	TRUE	TRUE
CCCN(CCC)C(=O)NC1=CC=CC(Cl)=C1C(=O)N(C)CC	0.813145184	0.851653563	-1.956246535	1.702141955	3.614238675	TRUE	TRUE
CCC(=O)NC1=C(OC2=CC=CC(Br)=C2)CCC1	0.919579633	0.822201906	-1.95518519	1.780186093	3.847969113	TRUE	TRUE
CC=CC1=CC(C(=O)NCC)=C(NCC)C(OC)=C1	0.828457563	0.841783779	-1.953968047	1.709863039	2.058469594	TRUE	TRUE
CNC1=C(Cl)C(C)=CC2=CC(Br)=CC2=C1	0.809415578	0.855138471	-1.949838965	1.708304828	2.097239846	TRUE	TRUE
CCNC1CCCN(CC2=CC=C(C(C)C)C=C2)C1	0.87282461	0.852078266	-1.946252862	1.772239758	5.336156685	TRUE	TRUE
CCCN(C1=NC(C(N)=O)=CC(F)=C1)C(C)C	0.853876115	0.811193286	-1.943174819	1.715484325	2.637478712	TRUE	TRUE
C=CCNC1=NN2C(C)=CC(OCC)=CC=C12	0.803889677	0.824682239	-1.942524013	1.679637646	2.699554276	TRUE	TRUE
CC=C(C)NC(=O)OC1=CC=CC=C1OCCN	0.838263013	0.840147004	-1.939146633	1.732853128	2.487662923	TRUE	TRUE
C=CCNC(C)=CC1=CC=C2C(Cl)=CC=CC2=N1	0.83803239	0.81844806	-1.938267167	1.711803026	2.235936199	TRUE	TRUE
CC1=CC=C(NCC(C)C)C2=CC=C2C(=O)N1	0.851225245	0.849847521	-1.937823462	1.756839048	2.760085391	TRUE	TRUE
NC(=O)C1=CC=C(C2=C(F)C(Br)=CC=N2)C(N)=N1	0.882657198	0.800804775	-1.933657444	1.743394272	2.780879299	TRUE	TRUE
CCCC(C)OC(=O)NC1=CC=C(OC)C=C1Cl	0.877487818	0.841488386	-1.933028938	1.77953701	4.331377745	TRUE	TRUE
CCOC1=C(NC)C(NC(=O)N(C)CC2=CC=C2)=CC=C1	0.845081816	0.805991587	-1.932432912	1.712230235	2.743285368	TRUE	TRUE
COC1=C(NCCC(C)(C)O)C(C)=CC(Cl)=C1	0.85104547	0.846984397	-1.932166144	1.759453467	3.471518555	TRUE	TRUE
CSC1=CC(OCCC2(C)CCC2)=CC(O)=C1	0.800878519	0.811590893	-1.927625824	1.678433331	3.378814521	TRUE	TRUE
CSCS(=O)(=O)NC1=C(F)C=CC(C#N)=C1	0.895151636	0.804643372	-1.925748895	1.767635856	4.53635881	TRUE	TRUE
CCN(CC)C1=NC(NC(=O)C2=CC=C(Br)C=C2Br)=N1	0.845686889	0.804543544	-1.92440619	1.719413987	4.142546074	TRUE	TRUE
CNC(C)(C)OC1=CC(C)=C(F)C=C1CN1CCC1	0.829290717	0.815896925	-1.921769096	1.717008289	2.424313557	TRUE	TRUE
CNC1=CC(C)=CC=C2OC(=O)C2=CC(NC(=O)C2CC2)=C1	0.841684743	0.815185154	-1.921195741	1.729263899	11.46352851	TRUE	TRUE
CCCN(C(=O)NC)C1=C(Cl)C=CC=C1OCC	0.891970381	0.847861918	-1.917277722	1.81614432	2.591364039	TRUE	TRUE
CCOC1=CC=C(NC(C)=O)C(C#N)=C1	0.817603459	0.89992046	-1.914880712	1.796232951	5.218917423	TRUE	TRUE
CCOC1=CC=CC(OC2=CC=C2N)=C1	0.81545843	0.8333996	-1.912136689	1.730311084	3.630978738	TRUE	TRUE
CC(=O)N(C1=CC=C(Br)C(C(N)=O)=N1)C1CC1	0.917441954	0.801500636	-1.910392256	1.802140078	3.089219515	TRUE	TRUE
CC(C)OC1=CC(N)=CC=CC=CC(NC=O)=C1	0.80276914	0.83498362	-1.909410709	1.721931795	2.8561167	TRUE	TRUE
CC=C(N)C1=CC(C(=O)N(C)C)=CC=C1N(C)C	0.885350557	0.82113522	-1.90672376	1.793351761	2.216029667	TRUE	TRUE
NC1=CC(F)=CC(OC2=CC=C(Br)C(F)=C2)=C1	0.847385794	0.874707423	-1.906291649	1.809391312	3.620106473	TRUE	TRUE
CC1=CC=CC2=CC=C(F)C=C2C(NCCN)=NC=C1	0.901127576	0.838386838	-1.90611839	1.826985767	3.121772408	TRUE	TRUE
CCCOC1=C2NCCC2=CC(Cl)=C1	0.829845678	0.839191473	-1.905782954	1.756843941	3.156611959	TRUE	TRUE
CC=CC1=CC=C(C2=CC=CC=C2NC(C)=O)N1	0.844250591	0.831114123	-1.905232611	1.763721847	2.33101453	TRUE	TRUE
CCCN(C)C1=CC(Cl)=NC2=CC=C2S1	0.812528768	0.800623426	-1.901751632	1.704990306	3.137433409	TRUE	TRUE
CCCNC(=O)C1=CC=CC2=CC=C(N)C(=O)N21	0.847245697	0.824143927	-1.901298137	1.763681231	2.316977573	TRUE	TRUE
CNC(=O)CCN(C)C1=NC=CC(Cl)=C1C(=O)NC	0.833259298	0.821823018	-1.89859968	1.750072379	2.815558621	TRUE	TRUE
CCNC(=O)CN1C(=O)C2=C1C=CC(CC)=CC=C2CCNC	0.802166133	0.80645744	-1.893855286	1.70835803	3.631294808	TRUE	TRUE
CNC1=CC=CC(F)=C2C(NC(C)=O)=NN=C12	0.829843138	0.821796457	-1.893417906	1.751811433	3.116279803	TRUE	TRUE
CNC=CC=CC1=CC=C2C=C2C=CC(OC)=CC=C(C)C=C1	0.804432299	0.820145745	-1.892715219	1.725452569	2.912892208	TRUE	TRUE
COC1=CC(Cl)=CC(NC(C)C#N)=C1	0.834485528	0.804827142	-1.883463609	1.749438805	5.479947447	TRUE	TRUE
CNC(=O)NC1=CC(OC)=CC(C)=C1C(C)(C)OC	0.880404145	0.824605058	-1.882826753	1.815772192	3.610456871	TRUE	TRUE
CCNC(=O)OC1=CC=CC=C1NC1=CC(Cl)=C2C(=O)OC2=C1F	0.818633124	0.807056184	-1.87973634	1.739542712	3.719760376	TRUE	TRUE
CC(C)(CC#N)OC1=CC(Cl)=CC=C1Br	0.835905882	0.80887273	-1.879257073	1.759111284	5.121045143	TRUE	TRUE
CCC(NC(=O)CC(C)COC)C1=CC=CC=C1	0.806560726	0.813799426	-1.878614973	1.735334922	5.631435161	TRUE	TRUE
COCCOC1=C(C2=CC=C(CO)C=C2)C(F)=CC=C1	0.824254239	0.90111264	-1.877312672	1.841643951	4.077248599	TRUE	TRUE
CNC1=CC=C(Cl)C(F)=CC=C(Cl)C=C1N1C=CC=N1	0.885573239	0.815126109	-1.875350185	1.818938906	4.88813985	TRUE	TRUE
CCOC1=CC(Cl)=C(Cl)C=C1NC	0.841858822	0.8930496	-1.873542812	1.854955354	2.562604948	TRUE	TRUE
CC(CNC1=CC=CC2=CC=CC=C21)C(C)(C)CO	0.850944322	0.811148663	-1.873496792	1.782185936	3.802864147	TRUE	TRUE
CCN(C(C)=O)C1=CN=CC=CC(C(=O)CO)=CC=C1	0.849169646	0.819354361	-1.873006624	1.789107127	5.31092562	TRUE	TRUE
CCN1CCCC2=C1N=C(NC(C)C)C(C)=C2C	0.888064978	0.806512781	-1.870720419	1.817447084	2.945491632	TRUE	TRUE
C=C(CC(=O)NC(=O)CNC(C)=O)C1=CC=CC=C1	0.824466974	0.856731117	-1.870305062	1.804482772	2.6309299	TRUE	TRUE
CCN1C=CC=CC=CC(CO)=CC=CC=C1O	0.841067577	0.836610866	-1.867280763	1.803987424	3.570777969	TRUE	TRUE
C=CC1=CC(NC)=C(C2=CC=C(C)O2)C(F)=C1	0.860599148	0.808632791	-1.865988104	1.796833579	2.318594493	TRUE	TRUE
CCN(C1=CC=C(OC(C)C)C=C1Br)C1CC1	0.80650815	0.851487548	-1.865094467	1.786490975	2.89715568	TRUE	TRUE
C=CC1=CC(Br)=CC(N(C)C(=O)CCNC)=C1	0.905963155	0.812949755	-1.863248525	1.84925413	2.21803141	TRUE	TRUE
CCNS(=O)(=O)C1=CC(SC)=C(F)C=C1Br	0.864494784	0.826689364	-1.862834256	1.821939635	2.742950332	TRUE	TRUE
CNC1=NC(C2=NC=CC=C2)=C(Br)C=C1	0.905683762	0.85001248	-1.86150682	1.887779165	2.750495736	TRUE	TRUE
CCC(=O)NC(=O)C1=CC=CC(C(C)C2CC2)=C1	0.886189659	0.823666408	-1.860504412	1.842941399	3.57613219	TRUE	TRUE
CCC(C)CCC(=O)NC1=C(C(=O)NC)C(C)=CC(F)=C1	0.845761142	0.813244598	-1.859449133	1.793146351	3.314228059	TRUE	TRUE
CCCN(C)C1=CC=CC=C1NC(=O)C1CCN1C	0.882134753	0.813453163	-1.858311218	1.830866442	4.349284127	TRUE	TRUE
COCC(=O)OCC1=CC(Cl)=CC=C1Br	0.800884648	0.886066802	-1.858238373	1.822302821	4.392716223	TRUE	TRUE
C=CC1=CC=C(Br)C2=C1C(C(=O)NCC)=CC=C2	0.912282697	0.849863619	-1.857880723	1.897855338	2.234258548	TRUE	TRUE
CCOC1=CC(N2NC=C2CC)=CC(F)=C1	0.846524994	0.805799571	-1.856187544	1.789726765	3.252215645	TRUE	TRUE
CCNC(=O)C1=CC(NC(=O)OC2=C(Br)C(F)=C2)=CC=C1	0.869370465	0.816153921	-1.849069403	1.830044726	3.960997707	TRUE	TRUE
CCOC(=O)NC1=CC(N(C)C(=O)C2CC2)=C1	0.801890008	0.80126679	-1.848864068	1.747882473	2.788314842	TRUE	TRUE
OCC=CC1=CC=CC=CC=C2C(F)=C2C=CC=C1	0.856447155	0.846260219	-1.847733144	1.848563973	2.713158563	TRUE	TRUE
CCC(=O)NCCC1=NC=CC=CC=CC(C)=C1	0.884173545	0.86462806	-1.844461698	1.897929652	7.036296808	TRUE	TRUE
C=CCNC1=NC2=CC(NC)=C(Br)C=C2N1CC	0.831261858	0.803197465	-1.842840503	1.785208564	2.097890439	TRUE	TRUE
CCNC1=CC(F)=CC=C1C1=C(C)N(C)C1	0.842168232	0.806888631	-1.838958367	1.803688239	2.396962823	TRUE	TRUE
CCOC1=NC=C(C=C(N)C2=CC=CC=C2)C(=O)N1	0.871795315	0.80617177	-1.837134963	1.834421865	4.241982542	TRUE	TRUE
O=C(O)C1=CC=CC=C1NC(=O)C1=CC=CC(F)=C1	0.890205842	0.945360825	-1.834965135	1.994191276	12.87097748	TRUE	TRUE
CCCNC1=CC=C(CC)C2=C1N(C1CCC1)CCN2	0.852885869	0.815823031	-1.833691428	1.828607216	2.536829473	TRUE	TRUE
CC(C)(CO)NC(=O)C1=CC(Cl)=C(Cl)C=C1	0.878750145	0.891584602	-1.831994657	1.931929834	4.334522149	TRUE	TRUE
CC1=CC(C(=O)NC(C)CCN)=CC(Cl)=C1	0.847161458	0.835024088	-1.829805583	1.845969706	3.504642149	TRUE	TRUE
CCCC1C(=O)N1C1=CC=CC=C1C(=O)NC(C)=O	0.83374623	0.800857271	-1.828099444	1.800093801	3.13896665	TRUE	TRUE
CN(C)CCN(C)C1=CC=C(NC(N)=O)C=C1F	0.832608557	0.866426171	-1.824378857	1.868245614	4.321829773	TRUE	TRUE
NC1=C(C(=O)NCC2=NN=CS2)C=C(F)C=C1	0.803908474	0.834955636	-1.822735028	1.809718826	6.452337068	TRUE	TRUE
CNC1=CC(C)=C2C=CC2=CC=C1NC(=O)CC(C)C	0.876847479	0.886138556	-1.822157442	1.934418337	2.748578832	TRUE	TRUE
CCS(=O)(=O)CC(=O)NC1=CC(C)=CC(Br)=C1Br	0.8474355	0.824053714	-1.819094385	1.845984572	4.344949642	TRUE	TRUE
CC=CCC(C)OC1=CC=C(NC(=O)OC)C=C1	0.810960072	0.814697466	-1.81745751	1.801789771	3.378622804	TRUE	TRUE
COC1=CC=CC=CC2=CC=C(N)C2=CC(N)=CC=CC=C1	0.827180523	0.880256404	-1.81526619	1.885760481	4.792851827	TRUE	TRUE
CCCOC1=CC2=C1C=CC(NC(=O)CC)=C2	0.844159017	0.854223264	-1.803180227	1.888791798	2.356063252	TRUE	TRUE
NC1=C(C2=CC(F)=CC(Cl)=C2)NC(=O)C=C1	0.801635819	0.833442477	-1.802575384	1.826092656	2.539345105	TRUE	TRUE
CCNC1=C(CC)C=C(NC(=O)C(C)CC)C=C1Cl	0.815775791	0.808432883	-1.798906198	1.81889222	2.581558543	TRUE	TRUE
CCCN(CC)C1=NN=C2C=C(Br)C(F)=C2C=C1	0.861422218	0.809647927	-1.798536156	1.866123733	2.67579987	TRUE	TRUE
CCN1C=CC2=CC(NC(C)C(C)C)=CC=C21	0.835763346	0.815852399	-1.79788352	1.847321969	2.786193722	TRUE	TRUE
C=CNC1=CC(OC2=CC=C2)=C(OC)C=C1	0.818297415	0.803280255	-1.79597879	1.819188624	2.266188403	TRUE	TRUE
CCC(=O)NC(=O)N(C1=NC(N)=CC=C1)C1CC1	0.84290149	0.806304618	-1.795401785	1.847394066	3.437251267	TRUE	TRUE
CC=C(NCC)C1=CC=CC=C(O)C=CC(F)=C1	0.854544235	0.815833466	-1.794132685	1.86983476	2.353297645	TRUE	TRUE
CCCCN(CC1=CC=CC(Cl)=C1)C(N)=O	0.845046147	0.895650169	-1.794049093	1.940236967	5.209911197	TRUE	TRUE
CCNC1=CC2=CC=C2C(CC)=CC=C1F	0.821115535	0.895880939	-1.792449339	1.918136878	2.580408751	TRUE	TRUE
CCC(C)(C)CNC1=CC=CC(F)=C(NC)C=CC=C1	0.803778605	0.826772542	-1.79087189	1.833269001	2.762725998	TRUE	TRUE
C=CNC1=CC(Cl)=CC=C1N(C)C(=O)CC	0.873338684	0.811573604	-1.790260849	1.888241183	2.298238554	TRUE	TRUE
CC(C)(OC(=O)NC(=O)C1=C(F)C=CC=C1)C1=CC=C1	0.922264183	0.824564912	-1.786462078	1.953956761	4.718572477	TRUE	TRUE
CNCC(=CC1=CC(Cl)=CC=C1)C(=O)N(C)C	0.832078377	0.824845742	-1.783307126	1.867206737	2.479048448	TRUE	TRUE
CC(=O)NC1=CC=CC=C(C)C2=C1C=C2Cl	0.804423109	0.838202967	-1.781755444	1.854460375	2.655000599	TRUE	TRUE
CCN(C(=O)OC)C1=C(F)C=CC=CC=CC=C1	0.801875654	0.858851312	-1.780355165	1.873961545	4.377345969	TRUE	TRUE
CCCC(=O)N1C=C(C2=CC(Cl)=CC=C2Cl)C1=O	0.851436186	0.80550242	-1.776420079	1.87410827	3.33088151	TRUE	TRUE
CCNC1=CC(N)=CC=CC=C(N2CCCCC2)C=C1	0.877922782	0.862749186	-1.772831497	1.961430215	4.461954283	TRUE	TRUE
CNC1=CC(NC(=O)C2=CC(C)=C2)=CC(Br)=C1	0.897318079	0.822555107	-1.772570574	1.940892356	2.628481418	TRUE	TRUE
CCCNC(=O)C1=CC(OCCC)=C1C1=CC=CC=C1	0.826088568	0.83734233	-1.771185323	1.885835317	3.302837335	TRUE	TRUE
CCNC(=O)C1=CC(NC)=C(COC)C=C1Cl	0.849865679	0.857031695	-1.768934599	1.931552519	2.372832684	TRUE	TRUE
CCCNCC1=CC=CC=CC=NC(CN)=CC=CS1	0.817332289	0.838765366	-1.766722554	1.882964845	6.601519793	TRUE	TRUE
CC(=O)NC1=C(Cl)C=C(NC(=O)C2CN2C)C=C1	0.81716519	0.840596556	-1.762217402	1.889134088	4.059432115	TRUE	TRUE
CCCNC(=O)N(C)C(=O)OC1=CC=CC(F)=C1	0.900450036	0.864286721	-1.761066085	1.997260416	3.370610292	TRUE	TRUE
CC(C)CCN1C2=CC=CC=C2N=C1CN(C)CC(C)O	0.85187309	0.812672649	-1.760537842	1.89759764	5.344028648	TRUE	TRUE
CCCNC1=CC2=C1C=C(OCC)C=CC=C2	0.844929482	0.833090736	-1.759934208	1.911675753	2.357539138	TRUE	TRUE
CCCC(=CC1=CC=CC=C1)C1=C(Cl)N=C(NC(C)=O)N1	0.861787979	0.80346802	-1.759094882	1.899750861	3.424052765	TRUE	TRUE
CC(=O)NC1=C(F)C=C(NC2=CC=C2)C=C1	0.818415154	0.857698072	-1.7577907	1.911912268	3.195966089	TRUE	TRUE
O=C(O)CCNC1=NC2=CC=C(Cl)C=C2S1	0.883061034	0.88521393	-1.757685505	2.004179202	5.942128368	TRUE	TRUE
CC=C(CNC)C(=O)COC1=C(Cl)C(Cl)=CC=C1	0.817364425	0.807144178	-1.757518199	1.860580148	2.680097398	TRUE	TRUE
CNCCC(=O)N1C(=O)N=CC2=C(C=CC=C2)C1=O	0.839172395	0.836156471	-1.755205825	1.913712784	2.355461565	TRUE	TRUE
CCNCCCCC1=C2C=C(Br)C=CC=C2O1	0.812566119	0.842340029	-1.748623598	1.899872293	2.322979829	TRUE	TRUE
CCOC1=CC(Cl)=C(F)C(NC)=C1	0.815833183	0.869234655	-1.748136633	1.930520949	2.413042918	TRUE	TRUE
CCNC(=O)N(C)C1=CC=CC2=C1C=C(Cl)C(F)=C2Cl	0.815879201	0.823077447	-1.747761582	1.88478481	3.905367504	TRUE	TRUE
CC(C)COC1=CC=CC=C1NC(=O)NC(C)C	0.842418754	0.912712467	-1.747557043	2.001163922	4.785031788	TRUE	TRUE
CCNC1=CC2=C(OC)C=CC(F)=CC2=C1	0.854098583	0.902183845	-1.744136983	2.005735188	2.80167796	TRUE	TRUE
CNCC(=O)N(C)C1=CC=C2C=CC=C2NC1=O	0.834642026	0.838588235	-1.743148941	1.923671063	3.042454472	TRUE	TRUE
CC1=CC=CC=C1C(=O)NC1=CC=C(Cl)C=C1Cl	0.858332438	0.945718389	-1.74098186	2.05665871	7.50661073	TRUE	TRUE
C=CC1=CC=C(N)C=C(Cl)C=CC=C1OCC	0.87583403	0.839965983	-1.739169164	1.970220592	2.448982118	TRUE	TRUE
CCCNC1=CC2=C1C(OC)=C1C=CC=CC1=C2	0.878773512	0.832757063	-1.736292848	1.968827471	2.459603625	TRUE	TRUE
CCNC1=CC(C(=O)N(C)C)=CC2=CC=CC2=C1Cl	0.929303743	0.873745318	-1.734054265	2.06258454	2.939925097	TRUE	TRUE
CC=C(CSC)NC1=CC=C(C(=O)O)C=C1OCC	0.801207457	0.826938217	-1.733968948	1.88776647	2.541388506	TRUE	TRUE
CCCC(=O)N(C(=O)NC)C1=CC=CC(F)=C1F	0.902542864	0.824870081	-1.733247032	1.987755657	3.192211057	TRUE	TRUE
COC1=CC=C(C=C(C)Cl)C(Cl)=CC=CC(N)=C1	0.857150509	0.816915702	-1.729799764	1.93785619	2.28847663	TRUE	TRUE
CCOCC1=C2C=CC=CC=C(C3=CN3C)C2=C1	0.808215482	0.839479131	-1.729231103	1.912053253	3.785244016	TRUE	TRUE
C=C(O)C1=CC(Cl)=C(OCCN(C)C2CC2)C=N1	0.806102919	0.80210556	-1.728265316	1.873532907	2.312021528	TRUE	TRUE
C=C(C)C1=CC=CC=C(C)C=C(Cl)C(CN)=C1	0.83019137	0.839421729	-1.720463739	1.942739105	2.561138793	TRUE	TRUE
CCNC1=NOC(C2=CC=CC=C2)=C1OC	0.856736417	0.855312377	-1.719511414	1.986127123	2.765552785	TRUE	TRUE
CNC(=O)NC1=CC(OC2=CC=C2OC)=CC(Cl)=C1	0.891425676	0.811180274	-1.71766358	1.978532113	3.730944248	TRUE	TRUE
CCCOC1=CC(N)=C(Cl)C=C1Br	0.848523548	0.874103666	-1.71738184	1.998835118	2.591487993	TRUE	TRUE
CCN(C(C)=O)C(=O)C1=CC(Br)=C1NC(=O)C1=CC=CC=C1	0.893273555	0.801330567	-1.713592452	1.974601414	3.544324578	TRUE	TRUE
CCCC(=O)C1=CC(C)=C(Cl)C=CC=C(N)C(OC)=C1	0.839881067	0.848124399	-1.713439779	1.968155432	5.304766914	TRUE	TRUE
CN(CC1=CC=CC(=O)O1)C(=O)NC1CC1	0.827553519	0.853048771	-1.711596947	1.962595087	4.594414119	TRUE	TRUE
CC=C(C)C(=O)NS(=O)(=O)C1=CC(C)=CC=C1	0.834893959	0.858146448	-1.711160965	1.975469185	3.158407275	TRUE	TRUE
CCC(=O)NC(=O)C1=CC(C)=NN(C(=O)C2=CC=CC(F)=C2)C1=O	0.906187283	0.847700208	-1.710716354	2.03676088	8.770694044	TRUE	TRUE
CNCCNC1=CC2=C(Cl)C=C2SC=C1OC	0.819202036	0.813938329	-1.710030975	1.916699134	2.346240942	TRUE	TRUE
CC(=O)NC1=CC2=C(C=CC(Cl)=C2)OCC(C)=C1	0.845254924	0.802898696	-1.706648761	1.935094602	2.735141299	TRUE	TRUE
CCC(=O)NC1=CC(Br)=CC(Br)=N1	0.853605575	0.830228062	-1.706608498	1.970814882	3.977483249	TRUE	TRUE
CNS(=O)(=O)C1=CC=C(C)C(O)=C1COC	0.820642499	0.842599254	-1.705474569	1.951356927	3.153218372	TRUE	TRUE
CNC(=O)C1=NC=C(C2=CC(Br)=CC=C2)N1C	0.922782968	0.841352922	-1.703806622	2.053919012	3.24090653	TRUE	TRUE
CCN1CCOCCN(C2=CC=CC=C2N)C1=O	0.808907703	0.860809749	-1.702716525	1.960590671	3.710702813	TRUE	TRUE
CNC1=CC2=C(F)C(NC(=O)CF)=CC(Cl)=CC2=C1	0.905098038	0.827311886	-1.697195043	2.028804624	2.401555895	TRUE	TRUE
CCN(C)C1=CC=C(N)C=C(Cl)C=CC(N)=C1	0.849396046	0.830985275	-1.696672743	1.977298321	3.021310241	TRUE	TRUE
CCNC1=C2C(=CC=CC(OC)=C2Cl)C=C1N	0.877002643	0.845041956	-1.693867423	2.02176692	2.47751835	TRUE	TRUE
CCC1=CC(Cl)=CC=C(OC)C(NC2=CC=C2)=CC=C1	0.850163945	0.831662922	-1.693521818	1.981894792	5.530310085	TRUE	TRUE
CCOCC1=CC2=C(C(NC)=C1)C(OC)=C2	0.825575298	0.801051195	-1.693495125	1.926721112	2.401322924	TRUE	TRUE
CCOC1=CC(CN)=CC2=CC=C2OC1=O	0.851087639	0.865163674	-1.693325804	2.016515253	3.152368086	TRUE	TRUE
CCCN1C(Br)=CC(C(=O)O)=CC2=CC=C21	0.936240678	0.835423946	-1.692695731	2.072558635	3.674318322	TRUE	TRUE
CCC(C)CCC(C)(C)NC(=O)C1=CC=CC=C1	0.80785525	0.832518841	-1.691191942	1.942771892	7.204974289	TRUE	TRUE
CCCN(C(C)=O)C(=O)N(C)C1=CC(Cl)=CC=C1	0.844879605	0.843654055	-1.687525557	1.994597847	4.127245876	TRUE	TRUE
CNCC1=CC2=CC(OC)=CC=C2C=C1OC	0.876906218	0.903875187	-1.687057787	2.087313362	3.545490963	TRUE	TRUE
CC1=CC=C(F)C(NC(=O)C2=CC=C2Cl)=N1	0.860377095	0.800295624	-1.684498087	1.969764375	7.117294172	TRUE	TRUE
CCNC(=O)OC1=CC(Cl)=CC=C1Cl	0.853163649	0.895590461	-1.683348526	2.058995328	4.091695223	TRUE	TRUE
CCCOC1=C(NC)C=CC2=CC=C2NC1=O	0.850114875	0.850946662	-1.682521887	2.012129394	2.480794786	TRUE	TRUE
CCCNC(=O)C1=CC(Cl)=C(C)C=C1CCC(C)N	0.842419261	0.815958072	-1.680547538	1.971419538	3.790137072	TRUE	TRUE
CNC1=CC=CC(=CC2=CC=CC=C2)C=C1OC	0.873697298	0.803998483	-1.679459913	1.991825612	2.953053918	TRUE	TRUE
CN(C1=CC=CC(C=CC2=CC(Br)=CC=C2)=N1)C1CC1	0.814027274	0.841638146	-1.678947538	1.970307626	2.801196191	TRUE	TRUE
CCC(=O)NC1=CC=CC=CC(Br)=C(C)C=CC=CN=C1	0.838855287	0.869935635	-1.675986981	2.026393684	8.781917031	TRUE	TRUE
COCC(C)C(=O)NC(=O)C1=CC=CC=C1	0.831443137	0.843656394	-1.674175187	1.994514087	3.637691037	TRUE	TRUE
CCCN1CC2=C3C=CC3=CC=C(C)C=C2C(=O)NC1=O	0.919366045	0.85202656	-1.668289311	2.096693037	3.117293273	TRUE	TRUE
C=C(C)C(=O)NC(=O)C1=C(OC)C(Br)=CC(NC(C)=O)=C1	0.811739439	0.844706731	-1.665996892	1.984039021	2.407873925	TRUE	TRUE
CC=CC1=CC=C(C(=O)NC(=O)CC(C)N)C=C1	0.849157286	0.824950866	-1.656764286	2.01093361	2.374226256	TRUE	TRUE
CC=CC1=CC=C(NCC(N)=O)C=C1Cl	0.824541253	0.856827027	-1.655410281	2.019547743	2.892145937	TRUE	TRUE
CNC(C)C1=CC2=CC=CC(O)=CC=C2OC(C)=C1	0.859689039	0.813072031	-1.654661366	2.011689447	5.099694064	TRUE	TRUE
CCC(=O)NC1=CC(Br)=CC=CC=CC=C1	0.873558194	0.90692829	-1.654519623	2.119556604	4.391500883	TRUE	TRUE
CCOC1=CC=C(C)C=C1C=C(C)N(C)C(N)=O	0.89033925	0.825722324	-1.65323143	2.056419888	3.159466294	TRUE	TRUE
COCCN1CCCC2CCN2C2=CC=CC=C21	0.81477368	0.825880851	-1.652940189	1.981304085	4.744740517	TRUE	TRUE
CC(CO)NC1=CC=C(OC(C)C)C(Cl)=C1	0.835682873	0.837633032	-1.652803668	2.014101981	3.722335169	TRUE	TRUE
CCCCN1CC(C)C2=CC(CCO)=CC=C21	0.844931018	0.802042688	-1.649669698	1.990893752	4.005597664	TRUE	TRUE
CC(=O)N(C)C(=O)CN(CCCN)C1=CC(Cl)=C(Cl)C=C1	0.866831122	0.821600587	-1.648293697	2.033727755	2.869574525	TRUE	TRUE
COC1=C(N)C(F)=C1OC1=CC=CC=C1	0.824754097	0.820700349	-1.641256186	1.997788003	2.911189069	TRUE	TRUE
CC(C)COC1=CC(Br)=C(Cl)C=C1N	0.855367143	0.861751868	-1.640571357	2.070137398	2.916901397	TRUE	TRUE
CNC(=O)C(=O)NC(C1=CC=CC(C)=C1)C1=CC=CC(F)=C1	0.852788225	0.829236856	-1.636991194	2.038623631	6.295010393	TRUE	TRUE
CNC(=O)N(C(=O)NC)C1=CC(Cl)=CC(OC)=C1OC	0.892571634	0.813933917	-1.636084433	2.064010862	3.069077832	TRUE	TRUE
CCC1=NC(OC)=CC=CC2=C(C(=O)N1)C(Cl)=CC=C2	0.92333171	0.810003856	-1.634545919	2.09237939	2.874022979	TRUE	TRUE
CC=CC1=CC=C(F)C(OCC(=O)NC2=CN=C2)=C1	0.882585631	0.812240941	-1.633170846	2.055245471	2.615575382	TRUE	TRUE
CCCN(CC1=CC(CC)=CC=CC=C(COC)C=C1N)C(C)=O	0.825693688	0.819035252	-1.630628759	2.007689924	3.632546586	TRUE	TRUE
CCN(C)C1=CC2=C(C=C(Cl)C=C2)C(N)=C1	0.805908965	0.858413106	-1.630468514	2.027443301	2.298607817	TRUE	TRUE
CCNC1=C(F)C=CC(N(C(C)=O)C(=O)CC)=C1OC	0.901357898	0.806429708	-1.627310795	2.074066555	2.433888012	TRUE	TRUE
CCNC1=CC2=CC=CC2=C(CCN(C)C)N1	0.828589205	0.800173905	-1.623083147	1.999269707	2.879445543	TRUE	TRUE
CNCC1=CC(C(=O)NC(C)=O)=CC(OC)=CC=CS1	0.889472473	0.82556471	-1.622813754	2.085813173	3.520457767	TRUE	TRUE
CCCC(=O)NC1=NC=C(Br)C=CC(O)=CC(Br)=C1	0.81462376	0.819503721	-1.622112451	2.005604773	4.807265184	TRUE	TRUE
CCC(CC)CC(C)C(=O)NC(=O)NC1=CC=CC=C1	0.829976084	0.825569186	-1.619023238	2.030111776	3.586896146	TRUE	TRUE
C=CC1=CC=CC=C(OCCC)C=CC=C1N	0.851310941	0.851719291	-1.613858971	2.082761004	2.371883416	TRUE	TRUE
NC(=O)CCOC1=CC=CC(F)=CC=C(Cl)C(O)=C1	0.892818385	0.852662597	-1.611142996	2.127927729	5.903487173	TRUE	TRUE
CC(=O)NC1=CC2=C(C=C2)C=C(CC(C)C)C(Br)=C1	0.895863923	0.804375495	-1.610970763	2.082858399	2.874930296	TRUE	TRUE
CCCOC1=CC=C(Br)C(CN)=CC=CC(OC)=C1	0.894283903	0.858865935	-1.606806462	2.139933119	4.671974138	TRUE	TRUE
CCNC(=O)COC1=CC=C(Cl)C(F)=C1F	0.830554681	0.887292388	-1.604196803	2.107240009	3.596771393	TRUE	TRUE
CCNC1=CC2=CC=C(C(N)=O)SC2=C1Br	0.91446295	0.815866253	-1.598374274	2.125544672	2.595290126	TRUE	TRUE
CC=CC1=CC=C(C(=O)NC(=O)CC)OC2=CC=CC=C2C=C1	0.921387626	0.821514792	-1.592870707	2.143621455	2.911071325	TRUE	TRUE
CCCOCC1=CC(CC)=NC(N)=CC=CC(Cl)=C1	0.831493718	0.820121958	-1.592283945	2.052921474	3.565343083	TRUE	TRUE
C=CC1=CC=C(F)C(C2=CC=C(Cl)C(CN)=C2)=C1	0.878324004	0.865103004	-1.589856849	2.147159902	2.560630239	TRUE	TRUE
NCC1=CC2=C(Cl)C(Cl)=CC=CC=C2OC(N)=C1	0.834830374	0.828548542	-1.588804003	2.068164657	3.632073866	TRUE	TRUE
CC=CC1=CC=C(SC(=O)NCCO)C=C1Cl	0.827266895	0.802415443	-1.577652269	2.045619812	2.351097375	TRUE	TRUE
C=CC=C1C=CCN(C2=CC=C(C(=O)NCC)C=C2)C1=O	0.862370079	0.802348333	-1.577483639	2.080824517	2.643185989	TRUE	TRUE
CN1C=NC2=CC=CC=CC=CC(Br)=CC=C2NC1=O	0.805264842	0.814559847	-1.577471987	2.035942446	6.471777969	TRUE	TRUE
CCC1CCCCCN(CCC2=CC=C(C)C=N2)C1	0.817547649	0.828842317	-1.574907098	2.065072611	8.726767791	TRUE	TRUE
NCCCC(=O)N(C(=O)C1=CC=CC=C1)C1=CN=CC=C1	0.91011212	0.863013187	-1.571353464	2.195361587	4.588933503	TRUE	TRUE
CC(C)(C)COC1=C(C(N)C(N)=O)C=CC=C1	0.832989922	0.807635167	-1.570204126	2.064010707	4.020568841	TRUE	TRUE
CCCC(=O)NC1=CC=CC2=CC=C2C(NC)=C1	0.860129475	0.910087879	-1.569203273	2.194603824	3.03410974	TRUE	TRUE
CNC1=CC=C(NC2CCC2)C=C(Br)C=CC=C1C	0.828257723	0.850034295	-1.568333792	2.10354797	4.451008791	TRUE	TRUE
CCCNC(=O)N1C2=C1C=C(CC)C=CC=C2	0.863947219	0.81188897	-1.568000328	2.101425604	3.040136912	TRUE	TRUE
C=CC1=CC(Cl)=C2C(C)=CC=CC(CO)=C12	0.833084775	0.816892477	-1.566074695	2.077492301	2.670856531	TRUE	TRUE
CCCNC1=CC(OC)=C1OC1=CC=CC=C1	0.816258944	0.823816952	-1.563259156	2.070406484	3.293213889	TRUE	TRUE
COC1=CC(I)=CC(NC(=O)NC(C)=O)=C1	0.812912458	0.869317432	-1.563250772	2.112568863	2.816355607	TRUE	TRUE
ClC1=CC=C(Br)C=C1NC1=CC=C(Br)O1	0.804211286	0.831456393	-1.562224304	2.067033119	3.561252872	TRUE	TRUE
CCNC1=CC=C(F)C2=C1C(=O)CCCN2	0.807842826	0.816151024	-1.557575422	2.060008172	2.862067868	TRUE	TRUE
CCC(C)COC(=O)NC1=CC=C(F)C=C1	0.852159049	0.863469681	-1.556797547	2.152420926	4.557582836	TRUE	TRUE
O=C(NC1=CC=CC2=C(Cl)C=C2O1)C1CC1	0.867099822	0.839143503	-1.555621794	2.144211274	3.358905552	TRUE	TRUE
NC1=CC=CC=C(OCC2=CCO2)C=CC=C1	0.866238084	0.825999779	-1.553993965	2.131833641	4.093368871	TRUE	TRUE
CCN(CC)C1=C(C(=O)NC(N)=O)C=CC=C1SC	0.810087346	0.825193757	-1.552958663	2.075912185	2.530962621	TRUE	TRUE
CCCNC1=CC(Cl)=CC(F)=C1Br	0.813535602	0.846688721	-1.552541936	2.101272132	3.229623107	TRUE	TRUE
CC=CCC(=O)NC(=O)C1=CC=C(COC)C=C1	0.810148125	0.866070081	-1.551712979	2.11809497	5.058560228	TRUE	TRUE
CC(=O)NC1=CC(C(=O)NC2=CC=C(Cl)C=CC=C2)=CC=C1	0.896685345	0.810362693	-1.551383112	2.14925467	7.347226094	TRUE	TRUE
CCCCN(C(N)=O)C1=C(F)C(F)=C(F)C(O)=C1	0.818509289	0.804747331	-1.549660991	2.067185373	4.95988076	TRUE	TRUE
CCCNC(=O)CN(C)C1=CC=CC2=C1C(NC)=C(C)C=C2	0.860982722	0.846207927	-1.547740022	2.15304037	2.911040951	TRUE	TRUE
CCCNC1=CC=C2CC(C)(C)CNC(=O)OC2=C1	0.879279566	0.808627298	-1.545338181	2.136158427	4.182904771	TRUE	TRUE
CNC(=O)CCCN(C)C1=C(C)C(N)=NC=CC=CC=C1	0.869724353	0.809886442	-1.543072861	2.130127678	6.718599142	TRUE	TRUE
CCC(C)NC1=CC=CC=C(C)N=CC=C1	0.832478907	0.818455983	-1.542980973	2.10154366	5.56871614	TRUE	TRUE
CCNC1=CC=C(C=CC2=CC=C2)C=C1OC	0.828871504	0.82957038	-1.542010542	2.110021086	2.798174095	TRUE	TRUE
O=C(NC1=CC=CC(F)=C1Br)C1CCCC1	0.881714616	0.888208118	-1.541822994	2.221689483	5.493158647	TRUE	TRUE
CCCNC(=O)C1=CC(C(C)NC)=CC=C(Cl)C2=CC=C12	0.880297675	0.832048246	-1.539130096	2.166805568	3.612337379	TRUE	TRUE
C=C(C#N)N(CCNC(C)=O)C1=CC=CC(Cl)=C1	0.829753157	0.811221415	-1.533787619	2.100776697	2.417897052	TRUE	TRUE
CCCC(C)(C)OC(=O)NC(=O)C1=CC=CC=C1	0.891466584	0.889320944	-1.530953596	2.243423676	4.480637811	TRUE	TRUE
COC1=CC2=C(NC=O)C(Cl)=CC=C2C=C1	0.830724871	0.869985212	-1.530357664	2.163942163	2.689507701	TRUE	TRUE
CCCC1=NC2=C(N)C=C(N)C=C(C)C=C12	0.808903008	0.815550869	-1.52990904	2.08813458	2.556886822	TRUE	TRUE
CC=CC1=CC=C(NC(=O)CC)C(NC(C)=O)=C1	0.857499206	0.872097082	-1.525967747	2.197218285	2.537796476	TRUE	TRUE
C=CC1=CC=CC=CC2=NN=CC(OC)=CC2=C1	0.80429776	0.816001265	-1.521451224	2.092437544	2.464179855	TRUE	TRUE
CCCC(=O)NC(=O)NC1=CC=CC(F)=C1N(C)CC	0.872030096	0.850581151	-1.520861848	2.195339142	3.1808234	TRUE	TRUE
CC1CC(OC2=CC=CC=C(N)C=CC=C2)C1	0.841020797	0.861901021	-1.519852941	2.176658622	3.960914555	TRUE	TRUE
CCC(C)(C)C(=O)NC1=C(Br)C=CC=C1NC(=O)C1=CC=C1	0.821407565	0.802741849	-1.515859998	2.10187916	4.141041145	TRUE	TRUE
CC1(C)C(=O)N=C1NC(=O)C1=CC=CC=CC=CC=C1	0.850376227	0.8278599	-1.514132303	2.157693568	6.016736146	TRUE	TRUE
NC(=O)C=CC1=CC=CC(NC(=O)C2=CC=CC=C2)=C1	0.834141729	0.915777687	-1.513510414	2.229998745	5.574136988	TRUE	TRUE
CC1=CC(C(N)=O)=C(Br)C=C1NC(=O)CN(C)C	0.880880604	0.871630146	-1.512141484	2.23395901	5.700169807	TRUE	TRUE
CCCOC1=CC(NC)=CC2=CSC2=N1	0.86284407	0.828113374	-1.511642712	2.172904476	2.732118033	TRUE	TRUE
CNC1=CC=CC=CC(F)=C(N)C=C(Cl)C=CC=C1	0.801281497	0.877688286	-1.511526981	2.161032545	2.967246623	TRUE	TRUE
CC=CSCC(=O)NC1=CC(C)=CC(O)=C1	0.846166598	0.806864855	-1.511165486	2.13545571	2.948202169	TRUE	TRUE
CC1=CCC(NC(=O)C2=CC(=O)NC3=C2C=CC=C3)=C1	0.876855174	0.818527485	-1.510298503	2.178673899	3.409521364	TRUE	TRUE
COCC(=O)N(CC(C)C)C1=C(O)C=CC=C1	0.852061397	0.860302598	-1.509821359	2.19613238	3.514893373	TRUE	TRUE
CCC(=O)NC1=CC2=C(C=CC=CC=CC(Cl)=C2)C=C1	0.829435024	0.887574422	-1.508986026	2.201613164	4.452727258	TRUE	TRUE
CCCNC(=O)NC(=O)C1=CC=C(OC=C(C)C)C=C1	0.812544963	0.862859115	-1.508718422	2.1602754	4.269662207	TRUE	TRUE
CCC(NC1=CC=CN=C1C)C1=CC(C)=CC=C1	0.863256881	0.835895632	-1.508569708	2.184172549	6.60682544	TRUE	TRUE
CCC1=CC=C(Cl)C(C(O)CCC(C)C)=C1	0.81036319	0.830021583	-1.507332019	2.126642498	4.502033817	TRUE	TRUE
C=C(NCC)C1=CC=C(F)C=C1Br	0.86055309	0.847555095	-1.507025784	2.194672144	2.511244483	TRUE	TRUE
CNC(=O)N(C)C(=O)N(C)C1=CC(F)=CC(Br)=C1	0.864448493	0.801349295	-1.505691342	2.15369619	3.734796955	TRUE	TRUE
CNC1=CC=C2C=C(C)C=C(COC)OC(Cl)=C2C=C1	0.892982674	0.83480902	-1.504582452	2.216798986	3.288406827	TRUE	TRUE
CNC(C(N)=O)C1=CC2=C(C=CC=C2)C=C1Br	0.912372597	0.811826212	-1.502772618	2.215015935	2.614732465	TRUE	TRUE
C=C(N)COC1=CC(F)=CC(OCC)=C1	0.810476353	0.850675057	-1.500557574	2.15418358	2.587679707	TRUE	TRUE
CNC(=O)NC1=CC(F)=CC=CC=CC(SC)=C1	0.805231514	0.858527928	-1.499912469	2.157436716	5.435950542	TRUE	TRUE
CNC(C)(C)CC1=CC=CC=C(NC(=O)CN2CCC2)C1=O	0.829695014	0.842382618	-1.497174992	2.168492384	3.918323847	TRUE	TRUE
CC(=O)C1=C(C(=O)O)OC2=CC=C2C=C1Cl	0.817089282	0.845618327	-1.496373929	2.159923423	4.425793929	TRUE	TRUE
CCC(=O)NC(CC(C)C)C1=CC=CC=C1	0.808505072	0.866941359	-1.493852473	2.175183701	6.795959255	TRUE	TRUE
CCNC1=CC(Br)=CC=C1OC1=C(C)C=C1	0.895968793	0.802361622	-1.493088677	2.198831482	3.398606804	TRUE	TRUE
CC1=CC=C(NC(=O)NC2=NC2=O)C(C)=C1N(C)C=O	0.818617688	0.800197197	-1.491137205	2.121267423	12.12768695	TRUE	TRUE
C1=CC=C(CNC=CC2=CC=CC=C2C2=CC=C2)C=C1	0.83881608	0.83717088	-1.488464809	2.181111895	3.158336908	TRUE	TRUE
CC=C(NCC(C)C)N(C)C1=CC=CC=C1NC(=O)CC	0.806159078	0.815411258	-1.487074023	2.128086055	2.480837821	TRUE	TRUE
CC=CC1=CC(Cl)=CC(NCC)=C1Cl	0.80779519	0.819631352	-1.485256606	2.13575968	2.340101589	TRUE	TRUE
CC(C)C(CN)NC1=CC=C(Cl)C=C1	0.805726564	0.842834025	-1.482051797	2.160098535	3.030633689	TRUE	TRUE
CCCC(=O)NC(=O)C1=CC=C(OF)C=C1C	0.87673885	0.855090558	-1.480480923	2.244938229	3.670386768	TRUE	TRUE
CC(=O)NC1=CC=C(C=C(Br)C#N)C=C1	0.835648457	0.8400244	-1.479209786	2.190052814	3.487394035	TRUE	TRUE
O=C(NC(=O)C1=CC=C(Cl)C=C1)SC1=CC=C1	0.891681724	0.817108078	-1.478956657	2.223422888	4.323076135	TRUE	TRUE
CNCC1=CC=CC(C2=C(Br)C(Cl)=CC=C2)=N1	0.930133137	0.851045059	-1.478355767	2.296412173	3.627532315	TRUE	TRUE
CC(=O)N=C1C(N)=C(C)C(=O)N1C1=CC=CC=C1F	0.828634083	0.800790137	-1.478037719	2.144976245	2.689667161	TRUE	TRUE
COC1=C(NC(=O)C2=CC=C2C)C=CC=C1	0.840919813	0.867500084	-1.476081044	2.225928597	6.298480483	TRUE	TRUE
C=CNS(=O)(=O)C1=CC2=CC=C(F)C=CC=C21	0.90977256	0.8341323	-1.475227366	2.262267238	3.112067806	TRUE	TRUE
CCOC1=C(C(N)=O)C=CC=C(Cl)C=CC=C(N)C1=O	0.889767023	0.82397967	-1.469238511	2.238097926	5.082306849	TRUE	TRUE
CCCOC1=CC=C(N)C=CC(OCC)=CC(Br)=C1	0.875100775	0.862635746	-1.461811967	2.269514298	4.780667732	TRUE	TRUE
CCCNC1=C(Cl)C(Cl)=CC(NC(=O)CC)=C1	0.846543186	0.882947749	-1.460928742	2.262151937	2.78845904	TRUE	TRUE
COCC1=CC(N)=CC=C(CCCO)C2=CC=C12	0.850346095	0.863460126	-1.460754215	2.24664175	3.120733903	TRUE	TRUE
CN(C1=CC=CC=C1)C1=C(Cl)C=C1N	0.805576176	0.800432598	-1.458839738	2.140758779	3.924152576	TRUE	TRUE
CCCNC1=C(Br)C=CC=CC=C2C=C21	0.867173722	0.84181037	-1.455666717	2.246907118	2.856017636	TRUE	TRUE
C=CC(=O)N(C(=O)C1=CC(C)=CN=C1)C1=CC=C(F)C=C1	0.814263472	0.835553921	-1.44909205	2.194315087	5.375209651	TRUE	TRUE
CCNC(=O)C1=NC(=O)N1C1=CC=CC=C1Br	0.926003005	0.816836719	-1.445052884	2.291376584	3.163983921	TRUE	TRUE
CCN(C)CCN1C(=O)C2=C(CN)C(Br)=CC=C21	0.90213497	0.80703523	-1.443664748	2.259095196	3.720424555	TRUE	TRUE
CC=CC1=CC=C(C2=C(Cl)C(N)=C2Cl)C=C1	0.84223359	0.801973946	-1.443338555	2.194458724	2.415480162	TRUE	TRUE
CCN(C)C1=CC=C(Cl)C(C)=C1NC(C)=O	0.880864264	0.83832636	-1.439841432	2.272938935	4.288504777	TRUE	TRUE
OC1=C(C2=C(Cl)C(Br)=C2)C=CC=C1	0.814314295	0.80912678	-1.435201569	2.181829249	3.74318938	TRUE	TRUE
C=C(C)NC1=CC=C(NC)C=CC=C(CC)C=C1	0.819354428	0.850221158	-1.433911773	2.229253557	2.659989014	TRUE	TRUE
CNC(C)=C(C)C(=O)NC(=O)C1=C(F)C=CC=C1	0.80095991	0.839890594	-1.432073111	2.202367136	3.645291406	TRUE	TRUE
CC1CCNC(=O)N(C(=O)OC2=CC=CC=C2)C1	0.82873424	0.811702872	-1.428540557	2.205486298	5.689046209	TRUE	TRUE
COC(C)C1=CC=CC(NC(C)=O)=CC=C(Cl)C=C1	0.903321729	0.824029875	-1.427373867	2.293567481	8.555450916	TRUE	TRUE
CC1=CC=C(NCC(C)OC2CC2)C=C1F	0.827745256	0.815301149	-1.426459735	2.210176413	4.368369701	TRUE	TRUE
C=CC1=C(C2=NC(N)=C(F)C=C2)C=CC=N1	0.836903743	0.809758887	-1.426141795	2.214110579	2.536898501	TRUE	TRUE
CCCNC(C)C=CC1=CC=C2C=CC=CC2=C1	0.822524553	0.819843869	-1.422559106	2.213399059	2.753789159	TRUE	TRUE
C=CC1=CC=CC(C(=O)NCCC(=O)NC)=C1	0.800958244	0.891406932	-1.418616586	2.267338333	2.837857323	TRUE	TRUE
COCC(=O)NC(=O)C1=CC2=CC=C(N)N=C2O1	0.810244706	0.82367685	-1.41564668	2.21186462	3.099939764	TRUE	TRUE
CCCNC(=O)C1=CC(Cl)=CC2=CC=C2S1	0.889016358	0.882639229	-1.413088809	2.352156522	3.467325631	TRUE	TRUE
CCC1=NC=CC(NC(C)=O)=CC=CC(N)=C1	0.82027519	0.847234068	-1.410603408	2.250495594	4.692817232	TRUE	TRUE
CCCC1=CC(NCC)=C(N(C)CC)C=C1C	0.804330709	0.829193234	-1.409048494	2.218065193	2.825756548	TRUE	TRUE
CC1=CC=C(NC(=O)CCCN)C(F)=C1C	0.822666636	0.883375393	-1.407892406	2.291739366	3.034606548	TRUE	TRUE
CCOC1=CC(F)=CC=C1NC(=O)NC(=O)CC	0.865760281	0.898845591	-1.407051227	2.351144389	4.096993737	TRUE	TRUE
CCNCC1=CC=C(OC)C(NC2=CC=C2Br)=C1	0.844874476	0.819621815	-1.406917728	2.251168306	3.070134383	TRUE	TRUE
CCOCC(N)=CC1=CC=CC=C(Br)C=CC(Cl)=C1	0.870072383	0.809535601	-1.406062753	2.267134974	3.162289629	TRUE	TRUE
CCNC(=O)N(C(C)=O)C1=C(C)C=C(N2CCC2)C=C1F	0.930928613	0.822029433	-1.403258865	2.343288925	4.553781439	TRUE	TRUE
CNCC(=CCl)C(=O)NC1=CC=CC=CC2=CC=C21	0.841545852	0.841196556	-1.40273735	2.273594801	2.717412078	TRUE	TRUE
CNC1=CC=CC(C)=C1NC(=O)C1=CC=C1	0.811147955	0.830831638	-1.397180661	2.238388676	3.937677018	TRUE	TRUE
O=C1CN(C2=CC=CC(Cl)=C2)C2=CC=CC=C2N1	0.84995436	0.890709726	-1.395676894	2.338576935	7.14749062	TRUE	TRUE
CCOC1=CC=C(NC(C)CC#N)C(OC)=C1	0.821917424	0.824173839	-1.394970599	2.244710408	5.636975284	TRUE	TRUE
CCCNC(=O)COC1=CC(F)=CC=C1	0.805071534	0.933816833	-1.392794643	2.339683468	5.5928163	TRUE	TRUE
CCCNC1=CC=C2C=C2C=C(Cl)C=C1	0.813285981	0.882392481	-1.377112658	2.312155547	3.09229111	TRUE	TRUE
C=CC(=O)NC(=O)C1=CC=C2C=CN=C2N1C1CC1	0.849940242	0.80994457	-1.37536156	2.278112996	3.011014852	TRUE	TRUE
CCC(C)C(=O)NC1=CC(F)=C(Cl)C=C1	0.845087544	0.867040039	-1.371477569	2.334239757	4.156995545	TRUE	TRUE
CCN(C)C1=CC=C1C(=O)NC1=CC=CC=C1C(=O)OC	0.84294702	0.829395301	-1.368711278	2.297220787	6.054612112	TRUE	TRUE
CN(CCCCN)C1=CC=C(N)C=CC=CC(Cl)=C1	0.813899633	0.84412399	-1.366599813	2.285013553	4.940073285	TRUE	TRUE
CSC(C)=CC1=CC=CC=C1C(=O)NC1=CC=C(Cl)C=C1	0.82689154	0.868741032	-1.365459292	2.323763023	11.76615692	TRUE	TRUE
CCNC1=CC=C(C(N)=O)C2=CC3=C(C2=C1)N3C	0.811174743	0.822089773	-1.363242815	2.263611445	2.889727019	TRUE	TRUE
CCN(C)C(=O)NC(=O)C(C)(C)OCC(=O)NC1=CC=CC=C1C	0.831198239	0.831735271	-1.363203805	2.293319448	4.813116865	TRUE	TRUE
CC(=O)N1C(=O)NC2=C1C=CC(OCCS)=C2	0.809208497	0.815120189	-1.362472412	2.255446017	2.628669702	TRUE	TRUE
CCOC1=CC(C2=C(C)N=C2N)=CC=C1	0.816251898	0.837183133	-1.360803962	2.286220813	3.693427024	TRUE	TRUE
CC1=CC=C(C(=O)N(C)C2=CC=C2)N1C1=CC=C(Br)C=C1	0.824629137	0.802356309	-1.360475532	2.260099657	4.365248926	TRUE	TRUE
COCC(NC1=CC=C(N)C=C1Br)C(C)C	0.817966127	0.801097075	-1.359791497	2.252861448	2.979044963	TRUE	TRUE
COC1=CC=CC=C1OC1=C(Cl)C(Cl)=C1	0.805935015	0.82675969	-1.359619829	2.26666462	6.000006039	TRUE	TRUE
O=C(CO)NC1=CC2=C(C(Cl)=CC=C1)C(Cl)=C2	0.880889091	0.820283855	-1.355921602	2.338841087	3.827392315	TRUE	TRUE
CCCNC(=O)N(CC1CCCC1)C1=CC=CC=C1	0.857670675	0.887577281	-1.355395252	2.383442447	7.342100235	TRUE	TRUE
CCN(C(=O)C1=CC=C1Cl)C1=CC(N2CCC2)=CC=C1	0.848496527	0.811682647	-1.355048202	2.298720716	4.312792237	TRUE	TRUE
CCNC1=C2C=CC(C)=CC=CC=CC=CC=CC2=C1	0.864919472	0.810970936	-1.353898435	2.315581717	6.38244756	TRUE	TRUE
O=C(COC(=O)C1=CC(Br)=C1)NC1=CC=CC=C1	0.86901677	0.884957465	-1.35341489	2.39414909	7.338512609	TRUE	TRUE
COC1=CC(OC(C)C)=CC(NC(C)C(N)=O)=C1C	0.8264006	0.808257674	-1.348525975	2.279722042	4.982306981	TRUE	TRUE
CCN(C(N)=O)C1=CC=NC(C2=CC(Cl)=CC=C2OCCO)=N1	0.840433799	0.828965613	-1.347915788	2.315073367	4.286819314	TRUE	TRUE
CNC1=CC=CC2=C(C=C1)N=C(OC)C=CC=C2	0.87588182	0.82165588	-1.347414661	2.343712782	3.129286363	TRUE	TRUE
CCCC(=O)N(C(=O)NC(C)C)C1=CC=C(S)C=C1	0.831935826	0.815867061	-1.346933382	2.294459248	3.10739543	TRUE	TRUE
COC(=O)C1=CC(Cl)=C(S(N)(=O)=O)C=C1C(C)C	0.861746238	0.861122255	-1.345090616	2.37136762	5.067773561	TRUE	TRUE
CNCC1=C2SC2=C(Cl)C(Cl)=CC=CC=CC=C1	0.822043517	0.811527306	-1.342257381	2.284903186	4.951370293	TRUE	TRUE
C=CC1=C(NC2=C(CF)C=CC=C2)C=CC=C1	0.80795081	0.860908318	-1.341615054	2.320833818	2.730844972	TRUE	TRUE
CNCCN1CCN(CN2CCC2)C1=CC1=CC=CC=C1	0.854964024	0.809004289	-1.33902867	2.318529387	2.772468841	TRUE	TRUE
CC(C)(CN)CC(=O)NC1=CC=CC(F)=C1Br	0.898339819	0.832722517	-1.335289175	2.389362905	5.147763457	TRUE	TRUE
O=C(NC(=O)C1=C(F)C=CC=C1)C1=CC(Cl)=CC=C1	0.857761834	0.930069679	-1.334275683	2.447145573	7.406673155	TRUE	TRUE
CCCNC1=CC(C)=C(Cl)C2=CC=CC2=C1O	0.851021785	0.861038028	-1.329794663	2.375854894	3.418045133	TRUE	TRUE
COC1=CC=C(NC(=O)C2=CC=C2)C(Cl)=C1	0.875024786	0.86994947	-1.327919777	2.410644223	6.809346861	TRUE	TRUE
CCN(C)C1=C(C(=O)NC2=CC=C2)C=C(Cl)C=C1	0.904804698	0.837380913	-1.327055061	2.408720293	5.069549771	TRUE	TRUE
O=C(COC1=CC=C(Br)C=C1)NC(=O)C1CCCO1	0.912801627	0.835412739	-1.323546649	2.418257461	5.831881083	TRUE	TRUE
CSC1=CC(Cl)=C(C(=O)NC2=CC=C2)C=C1Cl	0.853778479	0.819297916	-1.321245387	2.345420752	3.513148814	TRUE	TRUE
COC(C)C1=CC=C(N)C(CCN2CCCC2)=C1	0.81406394	0.812076628	-1.316230585	2.303499726	6.97038251	TRUE	TRUE
O=CCNC1=CC(Br)=CC=C1NC(=O)C1CC1	0.82056101	0.858261924	-1.31484373	2.357568947	3.706194496	TRUE	TRUE
CC=C(C)C(=O)NC(=O)C1=CC(Cl)=CC=C1Br	0.850774975	0.846136876	-1.314295827	2.376205767	3.673383361	TRUE	TRUE
NCC=C(Br)CC1=CC2=C(C=CC=C2)C=C1Br	0.868955288	0.808387687	-1.314156564	2.356776156	3.027090074	TRUE	TRUE
CCC1=CC(Cl)=C2C(=O)CCN(C(N)=O)C2=C1	0.834035855	0.817114638	-1.313336744	2.331403493	4.490419312	TRUE	TRUE
C=CSC1=C(NCC)C(=O)C2=CC=CC=CC2=C1	0.844219237	0.804830564	-1.311703518	2.330936026	2.695910501	TRUE	TRUE
CC=CC1=CC=C(N2CCOCC2)C=C1NC(N)=O	0.874647503	0.846670345	-1.308195912	2.40671168	2.783266165	TRUE	TRUE
CC=C(C)NC(=O)COC(=O)NC(=O)C1=CN=CC=C1OC	0.840054098	0.819648259	-1.30500459	2.348287512	3.851144686	TRUE	TRUE
CNC(NC1=CC=CC=C1Br)=C(C)C	0.865157352	0.827160502	-1.304642902	2.381264696	2.942307545	TRUE	TRUE
CCCC(=O)N(CC1(O)CCCC1)C1=CC=CC(Cl)=C1	0.897895363	0.836758196	-1.302458634	2.425784669	4.866780012	TRUE	TRUE
CCNC(=O)N(C(=O)N(CC)C(C)=O)C1=CC=CC=N1	0.910083511	0.801886279	-1.297404852	2.408154682	4.46306785	TRUE	TRUE
NC(=O)C1=CC=C(C2=CC=C2N)C2=C1C=CC=C2	0.838612201	0.831130413	-1.293125154	2.370207204	2.930018038	TRUE	TRUE
CC=C(C=CC1=C(F)C=C(Cl)C=C1)NC(C)=O	0.820651317	0.804525675	-1.291219364	2.327547371	2.603546796	TRUE	TRUE
CN(C)C1=CC=C(NC(=O)C2=CC=CS2)C=C1N	0.835053935	0.883990389	-1.28902836	2.423605707	4.178434652	TRUE	TRUE
CCC(=O)NC1=CC=C2C=CC=C(Cl)C=C21	0.840177824	0.927351024	-1.285021879	2.476096712	3.789771317	TRUE	TRUE
O=C(NC1=CC=C1OC1=CC=C1)C1=CC=CC=C1	0.873858507	0.80274227	-1.28471331	2.38547721	6.641692278	TRUE	TRUE
CCNC1=CC=C(Cl)C=C1OCC1=CC=C1	0.841379395	0.839128118	-1.283714335	2.390382921	4.762204093	TRUE	TRUE
N=C1CCCN1C(CC(=O)O)C1=CC=CC=C1	0.836590681	0.801589483	-1.280254669	2.351515239	3.313631541	TRUE	TRUE
CCC(=O)NC1=CC=C(F)C=C1NC(=O)CCOC	0.830317269	0.901479342	-1.27867911	2.446707244	5.78122932	TRUE	TRUE
CC=CC1=CC(NC(=O)OCC(C)NC)=CC=C1	0.842052805	0.803774389	-1.277916969	2.361499968	2.792769107	TRUE	TRUE
CC1=NC2=C(S1)C(NC(=O)C1=CC=C1)=CC=C2	0.879066957	0.822604034	-1.27450921	2.420751524	6.959740231	TRUE	TRUE
CC(C)CN(C)C1=CC2=C(C=CC=C2)C=C1N	0.814445702	0.874170925	-1.26702826	2.415178111	3.919510867	TRUE	TRUE
C=CCC1=C(NC(=O)CC)N2C=CC=C2C=C1	0.801702665	0.802180316	-1.263280711	2.334192014	3.165178366	TRUE	TRUE
CC(=O)NS(=O)(=O)C1=CC(Cl)=CC=C1	0.834046636	0.909146879	-1.261301569	2.47548169	6.003382084	TRUE	TRUE
CC(C)=C(NNC1=CC=C(Cl)C=CC=CC=C1)N(C)C	0.814508084	0.803188766	-1.25939845	2.351888144	2.867821547	TRUE	TRUE
CCCNC1=CC(SC)=CC=NC(OC)=CC=C1	0.821137459	0.8317807	-1.255035575	2.391472328	4.514978835	TRUE	TRUE
COC1=C(C=CC2=CC=C(Br)C=C2)C=NC(N)=N1	0.94668668	0.847820005	-1.254098953	2.533997477	3.251092358	TRUE	TRUE
CCNC1=C(CO)C=C2C=CC=CC2=C1F	0.831493662	0.856897691	-1.251928603	2.430052494	3.289293479	TRUE	TRUE
O=C(O)N(C(=O)C1=CC=C1)C1=CC=CC=C1F	0.852354219	0.809419655	-1.245455821	2.409907797	5.406707834	TRUE	TRUE
CCOCC1=CC2=C(C=C(C(=O)O)C=C2)O1	0.859998785	0.873910682	-1.244309366	2.483189845	5.799138771	TRUE	TRUE
CCNC(=O)N(C)CCC1=CC=C(Br)C=C1	0.90592324	0.899322197	-1.242540843	2.556294337	5.708908973	TRUE	TRUE
C=CC1=C(NCCC)C2=C(C=C1)C=NC=C2	0.83545486	0.831492979	-1.238348931	2.422188651	2.688024241	TRUE	TRUE
CCCN(C(=O)NC)C1=CC(F)=CC(N2CCN(C)C2=O)=C1	0.927312264	0.811167234	-1.229692317	2.502376924	3.275829249	TRUE	TRUE
CCCNC(=O)N(C(=O)NC1=CC=CC=C1Cl)C1CC1	0.893404024	0.858293801	-1.220246461	2.525041107	3.961909969	TRUE	TRUE
CC1=CC=C1NC1=CC=CC=C1C(=O)N(C)C	0.862184875	0.833149649	-1.218059331	2.470864936	4.776602522	TRUE	TRUE
CCCC(=O)NC1=C(C(N)=O)C(F)=CC=C1Cl	0.869868292	0.875706106	-1.21777535	2.521388792	4.230914624	TRUE	TRUE
C=CC1=CC=C(N(CCCC)C(N)=O)C(=O)N=C1	0.861019971	0.800362389	-1.212398438	2.442573666	2.806425555	TRUE	TRUE
COCC1=CC2=CC=C(SC)C=CC=C(Cl)C=C2NC1=O	0.862496034	0.823398477	-1.212076253	2.467408002	5.046168478	TRUE	TRUE
CCN(C)C(=O)NC1=CC(N)=C(Cl)C=C(F)C=CC=C1	0.874795095	0.842432377	-1.201749943	2.509067273	4.70586112	TRUE	TRUE
CC1=CC=CC(C(=O)NC(=O)C2=C(N(C)C)C(N)=C2)=C1	0.801714325	0.804783715	-1.200940455	2.399147328	3.260044764	TRUE	TRUE
CC(C)CN(C1=CC=CC=C1)C1=CC=NN=C1	0.802334288	0.835211301	-1.197033954	2.434101378	3.554968419	TRUE	TRUE
CCNC1=CC(N(C)C)=C(Cl)C(Cl)=C1	0.859061796	0.849183469	-1.196169544	2.505665465	2.964915776	TRUE	TRUE
O=C(CC1=CC=N1)NC1=CC=CC(Cl)=C1	0.836120802	0.84866958	-1.194450919	2.483929206	6.049670371	TRUE	TRUE
CCC(=O)NC(=O)COC1=CC=CC(CO)=C1Cl	0.845456383	0.865206345	-1.194077981	2.51017449	4.590473615	TRUE	TRUE
CNC(=O)CCCC(=O)NC1=CC=C(C)C=C1C#N	0.844288471	0.885639697	-1.190671278	2.532846634	8.973654041	TRUE	TRUE
CC(CCNC1CC1)C(=O)NC1=C(Cl)C=CC=C1	0.830922745	0.845829774	-1.189916453	2.480425809	6.642269893	TRUE	TRUE
NC1=C(NC(=O)CC2CC2)C(Br)=CC=C1	0.828816619	0.874135094	-1.187375668	2.509165789	3.450125478	TRUE	TRUE
COCCNC1=NC=CC=CC=C(Cl)C=C1	0.819442538	0.873305421	-1.182235082	2.50410262	7.287894496	TRUE	TRUE
C=CC1=C(C(C)=O)C(NC(C)C)=CC=CC=CC=C1	0.803778619	0.825264372	-1.181857385	2.44077535	3.187992283	TRUE	TRUE
CCCNC1=C(N(C)C)C(C2=CC(Cl)=C2)=CC=C1	0.859707644	0.812366784	-1.179008947	2.486655225	3.325536513	TRUE	TRUE
CC1=NN2C=C(Cl)C=C(NC(C)C)C2=C1	0.847888175	0.815062299	-1.17445253	2.482087688	4.834441222	TRUE	TRUE
CC(=O)N(CCOCCN)C1=C2C=CC=CC(F)=CC=CC2=CC=C1	0.818439457	0.822971708	-1.173333875	2.461667033	4.938474179	TRUE	TRUE
COC1=CC=CC=C2C(C(=N)CN)=CC=CC=CC=C12	0.837707985	0.833070508	-1.169626879	2.494741358	3.188231965	TRUE	TRUE
CCCN(C)C(=O)NC(=O)C1=C(N)N(CC)C(C)=C1	0.868066243	0.828832442	-1.164922414	2.525566014	3.047458344	TRUE	TRUE
CCCNC1=CC=C(NC2=CC(F)=C2)C=C1C	0.801995395	0.834168961	-1.163676287	2.466077813	3.514357926	TRUE	TRUE
CNC1=C(C)N(C(=O)OC2=C(O)C=CC=C2)C1=O	0.821311799	0.801204461	-1.158580728	2.457525275	2.916459748	TRUE	TRUE
CCNC1=CC=CC(N2CCC2)=CC(Br)=C(Cl)C(C)=C1	0.803629644	0.822719396	-1.158235534	2.461703249	4.245094195	TRUE	TRUE
CCNC1=C2C(=CC(F)=C1)C=C2OCC	0.818661444	0.813730752	-1.155606834	2.470375106	3.097464717	TRUE	TRUE
CCNC1=CC(C(N)=C(Cl)Br)=C(F)C=C1	0.895252914	0.803701577	-1.151248273	2.541295961	2.769134586	TRUE	TRUE
CC(C)CC(C)NC1=C(N)C=C2C=CC=CC=C21	0.842049457	0.820317158	-1.149891454	2.506064906	3.270958696	TRUE	TRUE
C=CC(=O)N(C(C)=O)C1=C2C=CC2=CC=C(N)C=C1	0.837073492	0.831533188	-1.144251688	2.517944735	2.890280706	TRUE	TRUE
NC(=O)N(CCCOC1=CC=CC=C1)C1=C(F)C=C1	0.800999998	0.821296556	-1.143379843	2.472506455	5.775224597	TRUE	TRUE
CCCNC(C)C(=O)NC1=C(C)C=C(Br)C(F)=C1	0.875348801	0.832113223	-1.14080709	2.560244678	4.015388651	TRUE	TRUE
CCCNC1=CC2=C(C(Cl)=C1)N(CCC)C2=O	0.869533911	0.849911678	-1.135775724	2.577259609	3.24848199	TRUE	TRUE
C=C(CC)NC(=O)CNC1=CC(C=CC)=CC=C1Cl	0.830367885	0.807076383	-1.132753117	2.498280894	2.891758679	TRUE	TRUE
CNC1=CC=CC2=CC=CC(=O)C=CC2=CC=C1	0.823985921	0.866198602	-1.132604984	2.551169283	3.553727068	TRUE	TRUE
CC(=O)NC1=C(Br)C=CC2=C1C=CS2	0.841995604	0.84677816	-1.132451502	2.549912006	4.845497319	TRUE	TRUE
CCC=CC1=CC=CC(NC(=O)C2=NC=C2)=C1	0.841973654	0.813531918	-1.132205351	2.516889965	3.16714535	TRUE	TRUE
CCC(C)NC1=CC=C(Br)C=C1Cl	0.855626731	0.847732898	-1.131363155	2.565586218	3.677074855	TRUE	TRUE
O=C(NC1=CC(F)=CC=C1)C1=C(Br)C=C1	0.877261725	0.829388262	-1.130560207	2.569679523	5.935270433	TRUE	TRUE
CN(CN)C1=CC=CC=C(Br)C=CC=C1N	0.819409559	0.812642757	-1.125050547	2.500591513	3.583938605	TRUE	TRUE
CCNC1=CC=C(C(C)S(=O)(=O)N2CCC2)C=C1	0.89048683	0.804767507	-1.125015512	2.563828569	4.928658984	TRUE	TRUE
NC(=O)NC1=CC(OCCC2COC2)=CC=C1	0.814943518	0.880021662	-1.116489586	2.572065338	4.196432763	TRUE	TRUE
CCOCC1=CC=CC=C1C(=O)NC1=CC=C1	0.841595801	0.863765572	-1.114258683	2.584692434	6.342898053	TRUE	TRUE
CCN1C(=O)C(NC)=CC=C(O)C2=CC=CC=C21	0.836861768	0.801990696	-1.104757373	2.527684834	3.6115034	TRUE	TRUE
CCCC(C#N)NC1=CC=C(COC)C=C1OC	0.805679975	0.804257774	-1.104463913	2.49906358	5.037939568	TRUE	TRUE
CCNC1=C(Cl)C=C(C(=O)NC(=O)OCC)C=C1Br	0.873794068	0.852854994	-1.102981067	2.617257739	3.580264009	TRUE	TRUE
CC(C)NC1=C(NC(=O)C(C)C)C(Br)=CC=C1	0.885973093	0.860289696	-1.10280339	2.637049142	3.525405786	TRUE	TRUE
CNC1=CC=CC(NC(=O)C2=CC=C2Cl)=C1	0.844504751	0.834872392	-1.101979787	2.5709871	4.598399109	TRUE	TRUE
C=CC1=CC(C)=CC=C(F)C(NC(C)C)=CC(N)=C1	0.849772641	0.804863351	-1.094155723	2.554070013	3.238100149	TRUE	TRUE
CCCNC1=CC=CC(C(=O)NC2=CC=C2F)=N1	0.839561957	0.803876416	-1.090865918	2.546162199	5.717159242	TRUE	TRUE
CC(C)NC(=O)COC1=CC(Br)=CC=C1C(=N)Cl	0.813899134	0.842075209	-1.089319847	2.56024424	2.916874362	TRUE	TRUE
CCCNC1=CC=CC=C1CN1C(=O)CC2=CC=C21	0.875487635	0.814342876	-1.085381506	2.598038748	5.095842566	TRUE	TRUE
NS(=O)(=O)C1=CC=CC(F)=CC=C(N=O)C=C1	0.820295904	0.836824739	-1.079797781	2.570912606	3.446373277	TRUE	TRUE
CC1=CC=C(N)C(S(=O)(=O)NC2=CC=C2Br)=C1	0.838475014	0.801541394	-1.077949875	2.555656277	5.470654876	TRUE	TRUE
C=C(NC)N(CC)CC1=CC=C(F)C=C1Cl	0.854117362	0.824747128	-1.077482587	2.594971647	3.021939623	TRUE	TRUE
CCC1=NC(C(=O)NC(C)=O)=CC=CC(Cl)=CC=C1	0.9047497	0.836496916	-1.076691639	2.658144721	7.297466191	TRUE	TRUE
CC1=CC=CC=C1N(C(=O)CCN)C1=CC=CC=C1	0.911262004	0.888047838	-1.07327279	2.719626797	6.360921774	TRUE	TRUE
COC1=CC(Cl)=CC=C1NC1=C(Br)C=C1	0.9086157	0.80985969	-1.071878919	2.640186215	3.806485232	TRUE	TRUE
CCCOCC(=O)NC(=O)NC1=NC(C)=CC=CC2=CC(C)=C21	0.831442711	0.844693017	-1.069560602	2.600164869	3.912340663	TRUE	TRUE
C=C1C=C(C2=CC(Br)=CC=C2)C(=O)N1	0.81454295	0.80306455	-1.064321008	2.546876236	2.890327928	TRUE	TRUE
CCCCC(=O)NC1=C(COC2=CC=C2)C=CC=C1	0.806773263	0.869829889	-1.063922213	2.606270683	6.973290865	TRUE	TRUE
CC1=CC=C(Cl)C=C1NC(=O)C1=CC=C1	0.81392203	0.872971867	-1.063142052	2.617341589	6.02137945	TRUE	TRUE
CCN1CCCN(C2=CC=C(C=C3C=CC(C)=C3)C=C2)C1=O	0.817690207	0.816697405	-1.058516458	2.569460898	3.270050129	TRUE	TRUE
CCCCN1C(NC(=O)NCC)=CC=CC2=CN=C21	0.867995485	0.845209092	-1.055027962	2.651766359	5.121421601	TRUE	TRUE
CC1=C(C=CCN)N=CC=CC=C(Cl)C=CC=CC=C1	0.881900042	0.819831912	-1.049906538	2.64541516	3.889032079	TRUE	TRUE
CCNC(=O)N(CC)C1=CC=CC=C1F	0.815784228	0.882357608	-1.042934815	2.648796765	4.112122723	TRUE	TRUE
CNC1=CC(C)=C1NC1=CC(OC)=CC=C1C	0.834116599	0.813014133	-1.036223969	2.604496507	3.69287359	TRUE	TRUE
CCC1(NC2=CC=CC3=C2C=CC=C3)CC1	0.802131096	0.871345153	-1.029408308	2.637657684	8.00748883	TRUE	TRUE
CCNC1=CC=C(C=C2C=C(F)C(F)=C2)C=C1	0.823654465	0.814494418	-1.02157796	2.610160667	3.141507	TRUE	TRUE
CC(C)NC1=CC=CC2=CC(=O)N(C)C(N)=C21	0.830008484	0.8219832	-1.020581974	2.624999455	3.008164939	TRUE	TRUE
COC1=CC=C(NC(C)C)C=C2ON=C12	0.838090522	0.840179837	-1.020187224	2.651672878	5.199483318	TRUE	TRUE
COC1=CC(C=C2C=CC=C2)=CC(S(N)(=O)=O)=C1	0.904420433	0.814166081	-1.01844138	2.693734877	5.529060008	TRUE	TRUE
C=C(OC1=CC=C(F)C(F)=C1)N(CC)C(N)=O	0.822824023	0.804973115	-1.016418127	2.604968755	3.032493801	TRUE	TRUE
OC1=CC(C2=CC=C(C3=CC(Br)=C3)N=N2)=CC=C1Cl	0.89532236	0.817305963	-1.013150396	2.69306767	4.902707876	TRUE	TRUE
CCC(F)COCC(=O)NC1=CC=CC=C1	0.806862316	0.839070854	-1.006032289	2.633490625	3.254458035	TRUE	TRUE
CC(N)CC(C)NC1=CC2=CC=C2C=CC=C1	0.842033859	0.815016148	-1.003701903	2.646937848	3.289418814	TRUE	TRUE
CNC1=CC(NC=O)=CC=CC(Br)=C(C)C=C1C	0.83391601	0.815292782	-0.999028616	2.643769919	3.471545219	TRUE	TRUE
COCCC(=O)C(N)=CC1=CC=CC(F)=CC=CC=C1	0.840629212	0.814778856	-0.990940592	2.658057221	4.263276063	TRUE	TRUE
CCNC1=C(C=C2C=CC=CC=C2)C=CC=C1	0.810027836	0.806305046	-0.984658175	2.625264451	4.95335836	TRUE	TRUE
CCC(=O)N(C(=O)NC)C1=CC=CC=C1	0.801247762	0.870192505	-0.984058667	2.680971345	4.560366405	TRUE	TRUE
OC1=CC=C1NC1=CC(Br)=CC=C1Cl	0.856798254	0.803261394	-0.982579173	2.671070219	3.978734309	TRUE	TRUE
CC(=O)CN(CC1=CC=CC=C1N)C(=O)NC1=CC=C1	0.802067566	0.817285409	-0.982262367	2.630680352	5.253274906	TRUE	TRUE
CC(C)C1=CC=C(N2CCCNC2=O)C=C1	0.812948982	0.889556836	-0.981771502	2.714324059	5.215244772	TRUE	TRUE
NC=CC1=CC=C(NC(=O)C2=CC=C2Cl)C=C1	0.861477481	0.803285444	-0.981713384	2.676639285	3.328083581	TRUE	TRUE
CC=CC1=CC(COC)=C(NCC)C=CC=CC=C1	0.842605369	0.831189662	-0.978244454	2.689140321	3.025617481	TRUE	TRUE
CCCNC1=CC=CC2=C1C=C(CC)C=C2O	0.832184359	0.88307038	-0.976263884	2.732580599	4.04650168	TRUE	TRUE
C=CC(=O)NC1=CC=C(N)C=C(C)C=C(F)C=C1C	0.801711662	0.827392159	-0.974421019	2.648272546	3.785427574	TRUE	TRUE
COCCN(C)C1=CC=CC(NC2=CC(Cl)=N2)=C1	0.859230764	0.810226389	-0.972507212	2.690539684	3.782064481	TRUE	TRUE
CCNCC1=C(Cl)C(Cl)=C(S(N)(=O)=O)C=C1	0.883856428	0.84742636	-0.964056025	2.760816506	3.569215824	TRUE	TRUE
CCCNC1=C(COC)C=C(C)C=C2C=CC2=C1	0.854412372	0.884852283	-0.961301842	2.771552556	3.769501999	TRUE	TRUE
CCC1=CC2=C(C=CC=C2)C=C(CC(C)O)C=CC(F)=C1	0.873742919	0.808660355	-0.955493906	2.720499112	4.072604149	TRUE	TRUE
O=C(CC1=CC=CC=C1)NC1=CC=CC=C1	0.830585169	0.98035066	-0.944968822	2.859556751	8.420954001	TRUE	TRUE
O=C(NC1=CC=C1Br)C1=C(F)C=CC=C1	0.877431732	0.843458957	-0.942137611	2.772342822	5.873916362	TRUE	TRUE
CCOC1=C(S(N)(=O)=O)C=CC=C1CCOC	0.823659178	0.861578518	-0.940766956	2.738060484	4.480665231	TRUE	TRUE
CCC1=CC=C1C(=O)NC(=O)C1=CC=CC=C1	0.804648038	0.844571021	-0.934695032	2.70811377	6.56787334	TRUE	TRUE
C=CC1=CC=C(N(C)C(=O)NCC)C2=CC=C2O1	0.900759222	0.808741158	-0.921528408	2.781561716	3.176865038	TRUE	TRUE
CCC(=CC1=C(S(N)(=O)=O)C=CC(C)=C1)CNC	0.852682977	0.801757901	-0.915346396	2.732684226	3.193357289	TRUE	TRUE
CCCNC1=C2C(=O)N(C(C)=O)C2=CC=C1C	0.869676378	0.829899254	-0.914942793	2.778222582	3.960770909	TRUE	TRUE
CCC(C)CC(=O)NC(=O)NC1=CC(Br)=CC=C1	0.89311875	0.840627162	-0.911517961	2.815817694	4.3151935	TRUE	TRUE
CCNC1=C2C=CC=CC=CC=C(Cl)N(C)C2=N1	0.892655717	0.800731228	-0.910720435	2.776256254	3.951123544	TRUE	TRUE
C=CC(=CC)C1=C(NCC)C=C2C=CC=C2N=C1	0.807082318	0.804073097	-0.909655928	2.695089231	2.942372372	TRUE	TRUE
CCCC(=O)NC(=O)C1=CC=CC=CC(I)=CC=C1	0.829828346	0.869817749	-0.909063453	2.784172386	4.17234072	TRUE	TRUE
CC1=CC=C1OCCCC(=O)NC(=O)C1=CC=CC=CC=CC=C1	0.812056753	0.820153465	-0.905060926	2.720739035	10.2351087	TRUE	TRUE
CCCC(=O)NC1=CC=C(Cl)C=C1Cl	0.844541549	0.937726898	-0.902335432	2.873522759	4.574088957	TRUE	TRUE
C=CC1=CC=C2C=CC=C2C=C(NCCO)C1=O	0.86236944	0.844992856	-0.899216132	2.801735907	3.21650257	TRUE	TRUE
CCCN(CC)C(=O)NC1=C(C)C=CC=C1Cl	0.86809478	0.894057782	-0.888623805	2.8671185	5.690418259	TRUE	TRUE
CCC(=CC(=O)NC1=C(C)C=CC=C1Br)CC	0.817498606	0.822490893	-0.888519418	2.745059824	4.44275226	TRUE	TRUE
O=C(COC1=CC=C1Cl)NC1=CC=CC=C1O	0.808011978	0.837521341	-0.886838544	2.75228452	8.865664152	TRUE	TRUE
O=CNC1=CC=CC=C1C(=O)NC1=CC(Cl)=C1Cl	0.834263473	0.809092542	-0.876664624	2.760281135	4.820689921	TRUE	TRUE
CC(C)NC(=O)NC1=C(Cl)C=C(F)C(Br)=C1	0.802240044	0.87931244	-0.857418355	2.817723873	5.235317077	TRUE	TRUE
CC=C(N)CN(CC)C1=CC=C2C=CC=CC2=C1	0.885494461	0.839183203	-0.856350036	2.861917372	3.351257837	TRUE	TRUE
C=CC1=CC=C(C(=O)NC(=O)NC)C=C1C1=NC1	0.837033405	0.811178715	-0.854718756	2.787083107	3.33435715	TRUE	TRUE
NC1=C2C(=C1)C=CC(Br)=C2NC1=CC=CC=C1	0.886936142	0.807564833	-0.852884442	2.835206277	3.272572572	TRUE	TRUE
BrC1=CC(NC2=NC=CC=C2C2=CC=CO2)=C1	0.929943708	0.802995602	-0.851145112	2.875383941	6.388046516	TRUE	TRUE
O=C(CC1=CC=CC=C1)NC1=CC(Cl)=C1	0.831067518	0.889660789	-0.850670093	2.863647957	7.023991403	TRUE	TRUE
OCCNC1=CC(C2=CC3=C(C=CC=C3)C=C2)=C1	0.85657275	0.845031028	-0.833678146	2.861515375	3.404034986	TRUE	TRUE
CCCN1C=CC=C1C1=C(N)C=CC=C1S(N)(=O)=O	0.835837079	0.82995804	-0.83213382	2.827251043	3.993745825	TRUE	TRUE
NC1=C(C(=O)NC2=CC=C(C3=CC=CC=C3)C=N2)OC1	0.889846693	0.83442701	-0.828033111	2.889830336	3.76634715	TRUE	TRUE
COCCC1=NN=C(Cl)C=CC=CC=C1F	0.817286461	0.820289999	-0.818107163	2.813059041	3.160625495	TRUE	TRUE
CCC(NC1=CC=C(Cl)C=C1F)=C1C=CN1	0.840425773	0.806481288	-0.80321086	2.837285945	3.89606478	TRUE	TRUE
COC1=CC2=CC(C(CN)OC)=CC=C2C=C1	0.878851683	0.832269932	-0.795532426	2.909178933	3.467172686	TRUE	TRUE
CCNC1=C(Br)C(N2CC(O)C2)=CC=C1Br	0.880316837	0.804797575	-0.787769549	2.890934607	4.055151215	TRUE	TRUE
CCNC1=CC=C2C=C(Cl)C(=O)N2C(N)=C1	0.839362939	0.830106113	-0.754032845	2.909025951	3.379341903	TRUE	TRUE
CCCNC(=O)N(CC1=CC=CC=C1)C(=O)NC(C)=O	0.881396488	0.859100514	-0.751999865	2.98208688	3.931962441	TRUE	TRUE
C=CC1=CC(C(=O)NC(=O)OC)=CC(C)=N1	0.820158955	0.822483085	-0.748893132	2.887338652	3.271375861	TRUE	TRUE
CCN(C)C1=CC(S(N)(=O)=O)=CC(C)=C1Cl	0.90273548	0.821823153	-0.726665666	2.99148271	4.181466945	TRUE	TRUE
C=C(C)NC1=NC2=CC=CC(Cl)=CC2=C1C	0.84361237	0.822812058	-0.726289197	2.933724974	3.337547768	TRUE	TRUE
CC1CN1C1=CC=C(NCC2=CC=CC=C2)C=C1	0.819855018	0.876985289	-0.726158719	2.964271331	6.504791573	TRUE	TRUE
CCOC(=O)CCC(C)NC1=CC=CC=C1Br	0.815893429	0.845203627	-0.72508103	2.929605769	6.536181344	TRUE	TRUE
COCCC(CO)NC1=CC(Br)=CC=C1	0.835685028	0.821185112	-0.714499826	2.935960058	4.798658089	TRUE	TRUE
CCCNC(N)=CC1=C(Cl)C=CC(OC)=C1	0.831884538	0.842841428	-0.713636204	2.954679506	3.315928766	TRUE	TRUE
C=C(C)C1=CC(N(CC)C(=O)NCC)=CC(C)=C1	0.86486009	0.835134183	-0.713127015	2.980457002	3.430614957	TRUE	TRUE
CCC(=O)N(CC)C1=CC(S(N)(=O)=O)=CC=C1Cl	0.917104753	0.854975155	-0.711659332	3.054010319	4.049708472	TRUE	TRUE
CCCNC1=CC(Cl)=C(C(=O)N2C(=O)C2=O)C=C1	0.845909491	0.867202453	-0.711203661	2.995498026	3.844198504	TRUE	TRUE
O=C(NC1=CC=CC=C1)C1=CC=CC=C(CO)C=C1	0.869519371	0.808972246	-0.700562147	2.971519214	7.51967213	TRUE	TRUE
C=C(N)C1=CC(OC2=CC=CC=C2NC)=CC=C1	0.860063138	0.878274304	-0.678377147	3.053550039	3.501122153	TRUE	TRUE
CCN(C(N)=O)C1=CC(F)=CC=C(Br)C=CC=C1	0.890420475	0.843693724	-0.665256152	3.062447791	5.763611078	TRUE	TRUE
CCC(=O)C(C)NC1=CC2=C(C=CC=C2)C=C1	0.86392809	0.850001983	-0.657244842	3.050274974	3.394694838	TRUE	TRUE
C=C(N)C1=CC=CN=C(N)C=CC(Br)=C1	0.820222385	0.810402149	-0.655993846	2.968220432	3.259502156	TRUE	TRUE
COC1=CC=C(Cl)C(C(=O)NC2=CC(N)=N2)=C1	0.849902197	0.837418317	-0.639037101	3.041873157	5.259872433	TRUE	TRUE
C=CC1=CC2=C(C=CC=C2C(=O)NC(C)=O)C=C1	0.875439172	0.873840235	-0.634667306	3.108201844	3.587266615	TRUE	TRUE
CCCCC(=O)NC(=O)NC1=CC=CC(CC)=C1	0.840858483	0.917994696	-0.63127929	3.121163632	5.014884552	TRUE	TRUE
C=CC1=CC=CC=C(C(=C)N)C=C(OCC)C=C1	0.870217801	0.833745466	-0.612146587	3.085406424	3.390738576	TRUE	TRUE
NC(=O)C1=C(NC2=CC=CC=C2)C=C(Br)C(Cl)=C1	0.897628813	0.890674081	-0.611089651	3.170802987	4.481490693	TRUE	TRUE
CCNC1=CC=C2C=CC=C(COC)C2=C1	0.843401179	0.900638464	-0.601600219	3.136029167	3.873617512	TRUE	TRUE
COCC(=O)NC1=C2C=C(C)C=CC=C2C=C1	0.878335866	0.923085444	-0.582567056	3.212443997	4.588029676	TRUE	TRUE
C=CC1=CC(N)=C(NC2=CC(F)=CC(F)=C2)C=C1	0.805014236	0.858922696	-0.573075037	3.084451639	3.475629513	TRUE	TRUE
CC1=CC=C(C(N)C2=CC=CC=C2)N=C1N	0.801720437	0.820569999	-0.569867107	3.046013073	5.172885644	TRUE	TRUE
NC(=O)NC1=CC(OCOC2=CC=C2)=CC=C1Cl	0.804799666	0.823321773	-0.551373814	3.070337368	5.675092934	TRUE	TRUE
CCCC(=O)NC(=O)N(CC)C1=C(N)C=C(C)C=C1	0.819148116	0.851059519	-0.546236715	3.117560664	3.686673237	TRUE	TRUE
C=C(N)C1=CC=CC(N2CCCCCC2=O)=C1	0.848199558	0.871221982	-0.545847002	3.167164282	3.452050152	TRUE	TRUE
CCNC(=S)NC1=CC(N(CC)C(C)=O)=CC=C1C	0.831801375	0.862744285	-0.528979911	3.159155493	4.75277011	TRUE	TRUE
O=C(CO)NCC1=CC=C1C=CC1=CC=CC=C1	0.823582727	0.807999371	-0.519863211	3.10530863	4.38899068	TRUE	TRUE
COC1=CC=CC=CN=CC=C(NC2=CC=C2N)C(C)=CC=C1	0.891449414	0.803166257	-0.496774409	3.191431005	8.371250393	TRUE	TRUE
C=CC1=CC(C(=O)O)=CC=C2C1=CC(Cl)=C2N	0.855251619	0.836600592	-0.489899494	3.19554246	3.506699851	TRUE	TRUE
CC(N)=CC1=CC=C1NC(=O)C1=CC=CC=C1	0.828888316	0.813998585	-0.486595132	3.149881512	3.676263023	TRUE	TRUE
CCNC1=C(C(=O)NC(=O)N2CCC2=O)C=CC=C1	0.801315828	0.862382306	-0.473276191	3.184011687	4.275976383	TRUE	TRUE
C=C(NC1=CC=C(OC)C=C(C)C=CC=C1)N(C)CCCO	0.810766962	0.817470147	-0.462150076	3.159676777	3.744266634	TRUE	TRUE
COCC(O)=CC1=CC=C(Cl)C(Cl)=C1	0.808760138	0.838560502	-0.439248017	3.201662366	3.984932222	TRUE	TRUE
CCCCC1=C(NC2=CC=CC=C2)C(=O)N1CCC	0.807440943	0.850007952	-0.38991189	3.261126749	4.613458123	TRUE	TRUE
CC(N)CCNC1=CC(Cl)=C(Br)C=C1	0.886439899	0.819780583	-0.324729724	3.375080502	4.221728348	TRUE	TRUE
C=CC=CN(C(N)=O)C(=O)NC1=CC=C(OCC)C=C1	0.810085649	0.805051283	-0.32101005	3.287716626	3.824271409	TRUE	TRUE
COCC(=O)NC(=O)C1=CC=CC(Br)=C1Cl	0.929135809	0.871426556	-0.31270052	3.481451588	5.216408485	TRUE	TRUE
CC(C)NC(=O)C(N)=CC1=CC=C2SC=CC=C12	0.833613131	0.807042081	-0.190025698	3.444219258	4.362167827	TRUE	TRUE
CC(C)(CCC(=O)NC(N)=O)CC1=CC=CC=C1	0.838301061	0.876990646	-0.173053016	3.535828435	5.667695929	TRUE	TRUE
CCNC(=O)NC1=CC2=C(C=CC=C1)C=CC=C2	0.819541134	0.805686057	-0.057704376	3.561112559	4.704330185	TRUE	TRUE
C=CC1=CC=CC(C2=C(N)C(=O)N(CC)C2=O)=C1	0.814519346	0.815473221	0.432025905	4.055608215	4.377684648	TRUE	TRUE
