# Supplementary material for: DeepGraphMolGen, a multi-objective, computational strategy for generating molecules with desirable properties: a graph convolution and reinforcement learning approach
Source: J Cheminform. 2020 Sep 4;12:53. doi: 10.1186/s13321-020-00454-3 (PMC7487898; doi:10.1186/s13321-020-00454-3)
Supplement: Supplementary file 3 — Additional file 3. Molecules generated by Experiment 3 having QED > 0.8 and SA score > 0.8. [file 13321_2020_454_MOESM3_ESM.csv]

SMILES	Parent SMILES	QED	SA	pKi	Environment Reward	Total Reward	No Steric Strain	No Problematic Functional Group
COC1=C(OC)C=C(C2CCN(C)C2)C(O)=C1	NCCc1cc(O)c(O)cc1O	0.870517595	0.826131286	-3.795696698	-0.106510504	3.071011057	TRUE	TRUE
O=C(C1=CC=CC=C1)N1CCCC[C@@H]1[C@H](CO)C1=CC=CC=C1	OC[C@@H]([C@H]1CCCCN1Cc1ccccc1)c1ccccc1	0.939393157	0.808163111	-3.194826675	0.545266906	4.181693625	TRUE	TRUE
CCN(C)C(=O)C1(C2=CC=C(F)C(F)=C2)CCCCC1	CN(C)CC1(CCCCC1)c1ccc(F)c(F)c1	0.827939331	0.84093408	-3.145731423	0.515679302	2.270690846	TRUE	TRUE
CCC(=O)N[C@@H](C#N)CC1=CC=C2OCOC2=C1	C[C@H](N)Cc1ccc2OCOc2c1	0.870683807	0.800692615	-3.099094668	0.564819068	7.126467357	TRUE	TRUE
CC(C)C1=CC=C(OC2=CC=CC=C2C2=NC(=O)N2C)C(N)=C1	CN(C)Cc1ccccc1Oc1ccc(C)cc1N	0.868030549	0.82502018	-3.066847593	0.618740449	3.397615963	TRUE	TRUE
CCNC(=O)CC1=CC=C(OCC)C(OC)=C1	NCCc1ccc(O)c(O)c1	0.819944523	0.927510696	-3.028411379	0.711581154	8.407799505	TRUE	TRUE
CCN(C)C(=O)C1(C2=CC=C(Cl)C(F)=C2)CCCCC1	CN(C)CC1(CCCCC1)c1ccc(Cl)c(F)c1	0.820180436	0.83701436	-2.653674704	0.996057406	2.301857627	TRUE	TRUE
CCCC(C(=O)C1=CC=C(O)C(OC)=C1)N1CCCC1	CCCC(N1CCCC1)C(=O)c1ccc(O)c(O)c1	0.812324664	0.820523636	-2.519809357	1.105576257	3.20513975	TRUE	TRUE
CCCC(C(=O)C1=CC=C(O)C(OC)=C1)N1CCCC1	CCCC(N1CCCC1)C(=O)c1ccc(O)c(O)c1	0.812324664	0.820523636	-2.519809357	1.105576257	2.799821578	TRUE	TRUE
CCNCCC(=O)N1CC2=CC=CC=C2C(C2=CC=C(F)C(F)=C2)C1	CN1CC(c2ccc(F)c(F)c2)c2ccccc2C1	0.842985287	0.803055998	-2.478671135	1.159907463	2.880923595	TRUE	TRUE
CNC(=O)CN1CC(C2=CC=C(F)C(F)=C2)C2=CC=CC=C2C1=O	CN1CC(c2ccc(F)c(F)c2)c2ccccc2C1	0.938733982	0.806420571	-2.473679619	1.264012247	2.160182463	TRUE	TRUE
O=C1CCC(C(=O)N2CCOCC2)(C2=CC=C(Cl)C(Cl)=C2)CC1	Clc1ccc(cc1Cl)C1(CN2CCOCC2)CCCCC1	0.817465582	0.830659762	-2.471970157	1.1686925	1.425707826	TRUE	TRUE
CN=CC1=CC=C(OC2=CC=CC=C2CN(C)C)C(NC)=C1	CN(C)Cc1ccccc1Oc1ccc(C)cc1N	0.827242789	0.839797432	-2.461636796	1.197940739	4.746174313	TRUE	TRUE
CCC(C)C(=O)N(CC1=CC=CC=C1Cl)C1CCN(C)CC1	CC(C)CN(Cc1ccccc1Cl)C1CCNCC1	0.822696464	0.81588755	-2.421528641	1.209592686	5.389712917	TRUE	TRUE
CCOC1=CC=CC=C1OC1CCN(CC)C2=CC=CC=C21	CNCCC(Oc1ccccc1OC)c1ccccc1	0.814334316	0.82519084	-2.408716207	1.223346263	6.157260037	TRUE	TRUE
CC(=O)N[C@H]1CC2=CC=CC=C2N(C2=CC=C(Cl)C(Cl)=C2)C1	CN[C@@H]1CN(c2ccc(Cl)c(Cl)c2)c2ccccc2C1	0.892387911	0.829860311	-2.348917332	1.365868204	2.797002284	TRUE	TRUE
CC(CNC(C)(C)C)C(=O)C1=CC=CC(Cl)=C1	CC(CNC(C)(C)C)C(=O)c1cccc(Cl)c1	0.831893767	0.821564398	-2.325664273	1.320331205	2.181599506	TRUE	TRUE
CC(CNC(C)(C)C)C(=O)C1=CC=CC(Cl)=C1	CC(CNC(C)(C)C)C(=O)c1cccc(Cl)c1	0.831893767	0.821564398	-2.325664273	1.320331205	5.528098039	TRUE	TRUE
CC(CNC(C)(C)C)C(=O)C1=CC=CC(Cl)=C1	CC(CNC(C)(C)C)C(=O)c1cccc(Cl)c1	0.831893767	0.821564398	-2.325664273	1.320331205	5.191080211	TRUE	TRUE
CC(CNC(C)(C)C)C(=O)C1=CC=CC(Cl)=C1	CC(CNC(C)(C)C)C(=O)c1cccc(Cl)c1	0.831893767	0.821564398	-2.325664273	1.320331205	6.487036346	TRUE	TRUE
CCCCN(C(=O)C1=CC=C2C=CC=CC2=C1)[C@H]1CCNC1	CCCCN(Cc1ccc2ccccc2c1)[C@H]1CCNC1	0.916362171	0.830181706	-2.231378044	1.507703146	4.201745116	TRUE	TRUE
CC(=O)N[C@@H]1CC[C@@H](C2=CC=C(Cl)C=C2)C2=CC=CC=C21	CN[C@@H]1CC[C@@H](c2ccc(Cl)cc2)c2ccccc12	0.872280343	0.803487866	-2.223819663	1.444485859	2.780538625	TRUE	TRUE
CN1CC(C2=CC=C(F)C=C2)C2=CC=C(C#N)C=C2C1=O	CN1CC(c2ccc(F)cc2)c2ccc(C)cc2C1	0.805837735	0.807297304	-2.191819164	1.413853189	1.645029312	TRUE	TRUE
CC1=CC=CC2=CC(C3(C(=O)N(C)C)CCCCC3)=CC=C12	CN(C)CC1(CCCCC1)c1ccc2ccccc2c1	0.801882227	0.850241105	-2.187639309	1.457021336	1.692828464	TRUE	TRUE
COC(=O)N1CC2=CC(C(=O)N(C)C)=CC=C2C(C2=CC=C(Cl)C=C2)C1	CN1CC(c2ccc(Cl)cc2)c2ccc(C)cc2C1	0.806133563	0.80612181	-2.179199523	1.425593163	1.576482392	TRUE	TRUE
CCC(=O)N1CC2=CC(CO)=CC=C2[C@H](C2=CC=C(F)C=C2)C1	CN1C[C@@H](c2ccc(F)cc2)c2ccc(C)cc2C1	0.945108745	0.808596449	-2.148577873	1.597664635	3.778472761	TRUE	TRUE
CCNCC1=CC=C(C2CN(CC)C(=O)C3=CC=CC=C32)C=C1F	CN1CC(c2ccc(C)c(F)c2)c2ccccc2C1	0.911299023	0.802613334	-2.14629882	1.560150851	1.684324063	TRUE	TRUE
CC(NC(C)(C)C)C(=O)C1=CC(Cl)=CC(Cl)=C1	CC(NC(C)(C)C)C(=O)c1cc(Cl)cc(Cl)c1	0.845349801	0.804271942	-2.1199181	1.522240957	1.821122168	TRUE	TRUE
CC(NC(C)(C)C)C(=O)C1=CC(Cl)=CC(Cl)=C1	CC(NC(C)(C)C)C(=O)c1cc(Cl)cc(Cl)c1	0.845349801	0.804271942	-2.1199181	1.522240957	2.112092612	TRUE	TRUE
CC(NC(C)(C)C)C(=O)C1=CC(Cl)=CC(Cl)=C1	CC(NC(C)(C)C)C(=O)c1cc(Cl)cc(Cl)c1	0.845349801	0.804271942	-2.1199181	1.522240957	1.446721194	TRUE	TRUE
CC(NC(C)(C)C)C(=O)C1=CC(Cl)=CC(Cl)=C1	CC(NC(C)(C)C)C(=O)c1cc(Cl)cc(Cl)c1	0.845349801	0.804271942	-2.1199181	1.522240957	1.515708325	TRUE	TRUE
CCN1CC(C2=CC=CC=C2)C2=CC=CC=C2C1=O	CCN1CC(c2ccccc2)c2ccccc2C1	0.801671506	0.843866373	-2.095991255	1.542083937	2.309397434	TRUE	TRUE
CCC(=O)N1CCC(C2=C(OC3=CC=CC=C3)C=CC=C2F)CC1	Fc1cccc(Oc2ccccc2)c1C1CCNCC1	0.811980767	0.878629205	-2.092439577	1.590707709	6.881724765	TRUE	TRUE
CCCC(=O)N(CC1=CC=C2C=CC=CC2=C1)[C@H]1CCNC1	CCCCN(Cc1ccc2ccccc2c1)[C@H]1CCNC1	0.917627885	0.825537715	-2.08377254	1.651930374	3.429448011	TRUE	TRUE
CCN(C)C(=O)CC(=O)NC1(C2=CC3=CC=CC=C3S2)CCCCC1	NCCCNC1(CCCCC1)c1cc2ccccc2s1	0.820044651	0.804401674	-2.050300424	1.566683215	3.226067006	TRUE	TRUE
CC1=CC=C(N)C(C2=CC=CC=C2C(C)(C)N2CCC2)=C1	CN(C)Cc1ccccc1-c1cc(C)ccc1N	0.854384454	0.851671958	-2.036449178	1.662144548	1.943081089	TRUE	TRUE
CN1CC[C@@H](N(CC2CC2)C(=O)C2=C(Cl)C(Cl)=CC=C2)C1	Clc1cccc(CN(CC2CC2)[C@@H]2CCNC2)c1Cl	0.844296009	0.802038166	-2.032032467	1.606839022	2.325065511	TRUE	TRUE
CNC1(C2=C(OC3=CC=CC=C3)C=CC=C2F)CCN(C)CC1	Fc1cccc(Oc2ccccc2)c1C1CCNCC1	0.929797782	0.838363413	-2.031794082	1.728904426	2.64744286	TRUE	TRUE
CCOC1=CC=CC=C1OC1=C(C2CCNCC2)C(F)=CC=C1	Fc1cccc(Oc2ccccc2)c1C1CCNCC1	0.881975796	0.865652259	-2.021176877	1.718988491	6.207462676	TRUE	TRUE
CC(NC(C)(C)C)C(=O)C1=CC=CC(Cl)=C1	CC(NC(C)(C)C)C(=O)c1cccc(Cl)c1	0.820493772	0.82925691	-2.007933421	1.634354574	2.59740722	TRUE	TRUE
CC(NC(C)(C)C)C(=O)C1=CC=CC(Cl)=C1	CC(NC(C)(C)C)C(=O)c1cccc(Cl)c1	0.820493772	0.82925691	-2.007933421	1.634354574	2.477113578	TRUE	TRUE
CN1CCC(C2=C(OC3=CC=CC=C3)C=CC=C2F)CC1=O	Fc1cccc(Oc2ccccc2)c1C1CCNCC1	0.858446399	0.817284487	-1.999436834	1.668831366	6.395119844	TRUE	TRUE
COC1=CC=C2C(=C1)CN(C(C)=O)CC2C1=CC=C(C)C=C1	COc1ccc2C(CN(C)Cc2c1)c1ccccc1	0.848421501	0.82988587	-1.996435495	1.674409189	5.261293879	TRUE	TRUE
CNC1(C2=CC=CC=C2OC2=CC=C(F)C=C2C)CCNCC1	Fc1ccc(Oc2ccccc2C2CCNCC2)cc1	0.902091353	0.828497679	-1.979563051	1.743563295	5.095762985	TRUE	TRUE
OC1(C2=C(OC3=CC=CC=C3)C=CC=C2F)CCNCC1	Fc1cccc(Oc2ccccc2)c1C1CCNCC1	0.91067959	0.849193948	-1.962886931	1.789523921	4.365155625	TRUE	TRUE
CCN1CC2=CC(C=O)=CC=C2[C@H](C2=CC=C(F)C=C2)C1	CN1C[C@@H](c2ccc(F)cc2)c2ccc(C)cc2C1	0.802098613	0.80531088	-1.960231181	1.639715625	2.170806369	TRUE	TRUE
CCOC(=O)C1=C(C2=CC=C3C=CC=CC3=C2)CCN(C(=O)CNC)C1	CCOC(=O)C1=C(CCNC1)c1ccc2ccccc2c1	0.840639572	0.843122203	-1.946095267	1.730203821	3.164396673	TRUE	TRUE
O=C1CC(C2=C(OC3=CC=CC=C3)C=CC=C2F)CCN1	Fc1cccc(Oc2ccccc2)c1C1CCNCC1	0.935178497	0.812150242	-1.937468416	1.802397636	8.431396015	TRUE	TRUE
CC1(C2=CC(F)=C(F)C=C2OC2=CC=C(F)C=C2)CCN(C(=O)CN)CC1	Fc1ccc(Oc2cc(F)c(F)cc2C2CCNCC2)cc1	0.881987992	0.825962278	-1.913394729	1.787092855	2.33712332	TRUE	TRUE
CC(=O)N1CC2=CC(CN)=CC=C2C(C2=CC=CC(Cl)=C2)C1	CN1CC(c2cccc(Cl)c2)c2ccc(C)cc2C1	0.924239172	0.806243438	-1.913099624	1.809920299	1.839501061	TRUE	TRUE
CC(C)CN(C1CCN(C)CC1)C(C)C1=CC=CC(F)=C1	CC(C)CN(Cc1cccc(F)c1)C1CCNCC1	0.810851607	0.802794665	-1.901127863	1.705055723	3.427188683	TRUE	TRUE
CCCN1CC(C2=CC=CC=C2)C2=CC=C(OC)C=C2C1=O	COc1ccc2C(CN(C)Cc2c1)c1ccccc1	0.860607005	0.827572644	-1.889961625	1.790755338	4.74432875	TRUE	TRUE
CCNC1=CC(CC)=CC=C1OC1=CC=CC=C1CN(C)C	CN(C)Cc1ccccc1Oc1ccc(C)cc1N	0.812203648	0.882616043	-1.889192632	1.798164372	4.574253194	TRUE	TRUE
CCC1=CC(F)=CC=C1OC1=CC(F)=C(F)C=C1C1CCN(O)CC1	Fc1ccc(Oc2cc(F)c(F)cc2C2CCNCC2)cc1	0.838777799	0.820742439	-1.888136989	1.763920562	1.861480054	TRUE	TRUE
CC(C)N[C@H]1CC2=CC=CC=C2N(C2=CC=C(Cl)C(Cl)=C2)C1	CN[C@@H]1CN(c2ccc(Cl)c(Cl)c2)c2ccccc2C1	0.843892275	0.815959071	-1.880596619	1.77179204	2.078643826	TRUE	TRUE
O=C1NCCCN2C3=CC=CC=C3CCC3=CC=CC1=C32	CNCCCN1c2ccccc2CCc2ccccc12	0.803004454	0.856371608	-1.867309992	1.784603383	6.771127814	TRUE	TRUE
CNCC1(C2=CC=C3C=CC=C(F)C3=C2)CCC(N)CC1	NCC1(CCCCC1)c1ccc2ccccc2c1	0.907936483	0.821876777	-1.862340233	1.860010341	1.764350097	TRUE	TRUE
CCCCN1CC2=CC(C(=O)NCC)=CC=C2[C@H](C2=CC=C(F)C=C2)C1	CN1C[C@@H](c2ccc(F)cc2)c2ccc(C)cc2C1	0.837661332	0.818453763	-1.837181724	1.811470685	1.771216454	TRUE	TRUE
CCOC1=CC=C2C(=C1)C(=O)N(C)C(=O)C2C1=CC=C(F)C(F)=C1	CN1CC(c2ccc(F)c(F)c2)c2ccc(O)cc2C1	0.812097641	0.804265322	-1.835249337	1.77365094	3.423364672	TRUE	TRUE
CC(NC1CCCC1)C(=O)C1=C(F)C=CC(Cl)=C1	CC(NC1CCCC1)C(=O)c1cccc(Cl)c1	0.846737888	0.822399312	-1.822089539	1.839584975	1.911109696	TRUE	TRUE
CCC(=O)N(C)CC1=CC=CC=C1C1=CC(C)=CC=C1N	CN(C)Cc1ccccc1-c1cc(C)ccc1N	0.870679456	0.881887608	-1.820126414	1.924977963	3.243663602	TRUE	TRUE
CC1=CC(Cl)=CC(C(=O)C(C)NC2CCCC2)=C1	CC(NC1CCCC1)C(=O)c1cccc(Cl)c1	0.840348165	0.814755005	-1.819584603	1.828055881	1.994615214	TRUE	TRUE
CC1=CC(Cl)=CC(C(=O)C(C)NC2CCCC2)=C1	CC(NC1CCCC1)C(=O)c1cccc(Cl)c1	0.840348165	0.814755005	-1.819584603	1.828055881	2.679742922	TRUE	TRUE
CC(=O)NCC1(C2=CC=C3C=CC(P)=CC3=C2)CCCCC1	NCC1(CCCCC1)c1ccc2ccccc2c1	0.860632088	0.808075427	-1.807300271	1.853944557	1.815263726	TRUE	TRUE
CC1=CC(F)=CC(C)=C1OC1=CC(F)=C(F)C=C1C1CCNCC1	Fc1ccc(Oc2cc(F)c(F)cc2C2CCNCC2)cc1	0.854000858	0.835592579	-1.77656406	1.905566691	3.327583298	TRUE	TRUE
CC1=C(C)C(OC2=CC(F)=C(F)C=C2C2CC(=O)NC(=O)C2)=CC=C1F	Fc1ccc(Oc2cc(F)c(F)cc2C2CCNCC2)cc1	0.837907557	0.816722449	-1.774251806	1.872915513	5.151575923	TRUE	TRUE
CNCCN1CC2=CC=CC=C2C(C2=CC=C(C)C=C2)C1=O	CCN1CC(c2ccccc2)c2ccccc2C1	0.94007284	0.811458602	-1.768905381	1.975163375	4.715945544	TRUE	TRUE
CCOC1=CC=C2C(=C1)C(=O)N(C)CC2C1=CC=C(F)C(F)=C1	CN1CC(c2ccc(F)c(F)c2)c2ccc(O)cc2C1	0.86578732	0.808325181	-1.766377891	1.900271924	2.212690925	TRUE	TRUE
CC(C)(C)NC1(C(=O)C2=CC=CC(Cl)=C2)CCCCC1	CCCCC(NC(C)(C)C)C(=O)c1cccc(Cl)c1	0.824396151	0.826728206	-1.75928073	1.88438094	1.870825053	TRUE	TRUE
CC1=CC2=C(C)C=C(C3(C(=O)NC(=O)C(C)C)CCCCC3)C=C2C=C1	CNCC1(CCCCC1)c1ccc2ccccc2c1	0.849568902	0.831640313	-1.747426759	1.92631977	1.990781188	TRUE	TRUE
CN(C)CC1(C2=CC=C(Cl)C(F)=C2)CCC(=O)CC1	CN(C)CC1(CCCCC1)c1ccc(Cl)c(F)c1	0.847085162	0.816129046	-1.744049208	1.911702314	1.955994547	TRUE	TRUE
CCN1CC(C2=CC(C)=CC=C2)C2=CC=C(OC)C=C2C1=O	COc1ccc2C(CN(C)Cc2c1)c1ccccc1	0.865422599	0.817549641	-1.737196619	1.938312935	2.571621587	TRUE	TRUE
CCN1CC2=CC(OCCNC)=CC=C2C(C2=CC=CC=C2)C1	COc1ccc2C(CN(C)Cc2c1)c1ccccc1	0.829005084	0.812324567	-1.712580821	1.921286144	2.290960619	TRUE	TRUE
NCC1=CC=C(CNC(=O)C2=C(C3=CC=C(Cl)C(Cl)=C3)CCC2)O1	Clc1ccc(cc1Cl)C1=C(CCC1)C(=O)NCc1ccco1	0.830231434	0.826014103	-1.710687113	1.938095738	2.151985586	TRUE	TRUE
CCN1CCC(N(CC2=CC=CC(C)=C2)C2=CC2(C)C)CC1	CC(C)CN(Cc1cccc(C)c1)C1CCNCC1	0.803408407	0.82551335	-1.709954261	1.91150481	2.708690407	TRUE	TRUE
CCCCN1C[C@@H](C2=CC=C(F)C=C2)C2=CC=C(C)C=C2C1=O	CN1C[C@@H](c2ccc(F)cc2)c2ccc(C)cc2C1	0.812588073	0.820216094	-1.700393194	1.924948287	1.935392292	TRUE	TRUE
CC(=O)N(C)CC1(C2=CC=C(Cl)C=C2)CCCCC1	CN(C)CC1(CCCCC1)c1ccc(Cl)cc1	0.818273009	0.853130346	-1.691821358	1.972119311	3.500268136	TRUE	TRUE
CC(NC1CCCC1)C(=O)C1=CC=CC(Cl)=C1	CC(NC1CCCC1)C(=O)c1cccc(Cl)c1	0.830932447	0.839927945	-1.654170991	2.009226715	3.049937473	TRUE	TRUE
CC(NC1CCCC1)C(=O)C1=CC=CC(Cl)=C1	CC(NC1CCCC1)C(=O)c1cccc(Cl)c1	0.830932447	0.839927945	-1.654170991	2.009226715	2.901121257	TRUE	TRUE
CC(NC1CCCC1)C(=O)C1=CC=CC(Cl)=C1	CC(NC1CCCC1)C(=O)c1cccc(Cl)c1	0.830932447	0.839927945	-1.654170991	2.009226715	3.185345767	TRUE	TRUE
CC(NC1CCCC1)C(=O)C1=CC=CC(Cl)=C1	CC(NC1CCCC1)C(=O)c1cccc(Cl)c1	0.830932447	0.839927945	-1.654170991	2.009226715	2.425542949	TRUE	TRUE
CC(NC1CCCC1)C(=O)C1=CC=CC(Cl)=C1	CC(NC1CCCC1)C(=O)c1cccc(Cl)c1	0.830932447	0.839927945	-1.654170991	2.009226715	2.618279098	TRUE	TRUE
CCN1CC[C@H](C2=CC=C(Cl)C=C2)[C@@H](CO)C1	CN1CC[C@@H]([C@@H](CO)C1)c1ccc(Cl)cc1	0.895578428	0.801617751	-1.652543642	2.03718985	2.907109149	TRUE	TRUE
CC1=CC2=CC=C(C3(C(=O)N(C)C)CCCCC3)C=C2C=C1	CN(C)CC1(CCCCC1)c1ccc2ccccc2c1	0.801882227	0.85720314	-1.633941885	2.017680795	2.185053446	TRUE	TRUE
C=CC1=CC=C(F)C(C2CCNCC2)=C1OC1=CC=C(C)C=C1F	Fc1cccc(Oc2ccccc2)c1C1CCNCC1	0.834763773	0.818154148	-1.633134036	2.012321199	2.206675746	TRUE	TRUE
COC1=CC=C2C(=C1)CN(C)CC2C1=CC=CC(C=O)=C1	COc1ccc2C(CN(C)Cc2c1)c1cccc(C)c1	0.80973753	0.806219855	-1.626264666	1.982230032	2.185269149	TRUE	TRUE
COC1=CC=C([C@@H]2CN3CCC[C@H]3C3=CC=CC=C32)C=C1OC	Oc1ccc(cc1O)[C@@H]1CN2CCC[C@H]2c2ccccc12	0.855603601	0.80151512	-1.608305151	2.041350883	2.124954009	TRUE	TRUE
COC1=CC=C([C@@H]2CN3CCC[C@H]3C3=CC=CC=C32)C=C1OC	Oc1ccc(cc1O)[C@@H]1CN2CCC[C@H]2c2ccccc12	0.855603601	0.80151512	-1.608305151	2.041350883	2.114858691	TRUE	TRUE
COC1=CC=C([C@@H]2CN3CCC[C@H]3C3=CC=CC=C32)C=C1OC	Oc1ccc(cc1O)[C@@H]1CN2CCC[C@H]2c2ccccc12	0.855603601	0.80151512	-1.608305151	2.041350883	2.093936122	TRUE	TRUE
COC1=CC=C([C@@H]2CN3CCC[C@H]3C3=CC=CC=C32)C=C1OC	Oc1ccc(cc1O)[C@@H]1CN2CCC[C@H]2c2ccccc12	0.855603601	0.80151512	-1.608305151	2.041350883	2.016354579	TRUE	TRUE
COC1=CC=C([C@@H]2CN3CCC[C@H]3C3=CC=CC=C32)C=C1OC	Oc1ccc(cc1O)[C@@H]1CN2CCC[C@H]2c2ccccc12	0.855603601	0.80151512	-1.608305151	2.041350883	1.92915577	TRUE	TRUE
COC1=CC=C([C@@H]2CN3CCC[C@H]3C3=CC=CC=C32)C=C1OC	Oc1ccc(cc1O)[C@@H]1CN2CCC[C@H]2c2ccccc12	0.855603601	0.80151512	-1.608305151	2.041350883	1.942038862	TRUE	TRUE
COC1=CC=C([C@@H]2CN3CCC[C@H]3C3=CC=CC=C32)C=C1OC	Oc1ccc(cc1O)[C@@H]1CN2CCC[C@H]2c2ccccc12	0.855603601	0.80151512	-1.608305151	2.041350883	2.117128397	TRUE	TRUE
COC1=CC=C([C@@H]2CN3CCC[C@H]3C3=CC=CC=C32)C=C1OC	Oc1ccc(cc1O)[C@@H]1CN2CCC[C@H]2c2ccccc12	0.855603601	0.80151512	-1.608305151	2.041350883	2.068321308	TRUE	TRUE
COC1=CC=C([C@@H]2CN3CCC[C@H]3C3=CC=CC=C32)C=C1OC	Oc1ccc(cc1O)[C@@H]1CN2CCC[C@H]2c2ccccc12	0.855603601	0.80151512	-1.608305151	2.041350883	2.000587181	TRUE	TRUE
COC1=CC=C([C@@H]2CN3CCC[C@H]3C3=CC=CC=C32)C=C1OC	Oc1ccc(cc1O)[C@@H]1CN2CCC[C@H]2c2ccccc12	0.855603601	0.80151512	-1.608305151	2.041350883	2.128498068	TRUE	TRUE
COC1=CC=C([C@@H]2CN3CCC[C@H]3C3=CC=CC=C32)C=C1OC	Oc1ccc(cc1O)[C@@H]1CN2CCC[C@H]2c2ccccc12	0.855603601	0.80151512	-1.608305151	2.041350883	2.037300501	TRUE	TRUE
N#CCOC(=O)C1=C(C2=CC=C3C=CC=CC3=C2)CCNC1	CCOC(=O)C1=C(CCNC1)c1ccc2ccccc2c1	0.883443132	0.822216128	-1.605944936	2.092251637	5.26970478	TRUE	TRUE
CCOC(=O)C1=C(C2=CC=C3C(=C2)C=CC=C3NC)CCN(C)C1=N	CCOC(=O)C1=C(CCNC1)c1ccc2ccccc2c1	0.838086166	0.806173428	-1.593755943	2.043040964	2.155314295	TRUE	TRUE
CC(C)CCC(C(=O)C1=CC=C(O)C=C1)N1CCCC1	CCCC(N1CCCC1)C(=O)c1ccc(O)cc1	0.808077142	0.819536823	-1.588569297	2.031581982	4.047741458	TRUE	TRUE
CCN1CC(C2=CC=C(F)C(F)=C2)C2=CC=C(OC)C=C2C1=O	CN1CC(c2ccc(F)c(F)c2)c2ccc(O)cc2C1	0.86578732	0.807293931	-1.585761319	2.079857245	3.154980711	TRUE	TRUE
CCN1CC(C2=CC=C(F)C(F)=C2)C2=CC=C(OC)C=C2C1=O	CN1CC(c2ccc(F)c(F)c2)c2ccc(O)cc2C1	0.86578732	0.807293931	-1.585761319	2.079857245	4.299496382	TRUE	TRUE
CCN1CC(C2=CC=C(F)C(F)=C2)C2=CC=C(OC)C=C2C1=O	COc1ccc2C(CN(C)Cc2c1)c1ccc(F)c(F)c1	0.86578732	0.807293931	-1.585761319	2.079857245	2.377953071	TRUE	TRUE
CCOC1=CC=C2C(=C1)C(=O)N(C)CC2C1=CC=C(C)C=C1	COc1ccc2C(CN(C)Cc2c1)c1ccccc1	0.865422599	0.825678426	-1.575667594	2.107970744	5.064009516	TRUE	TRUE
CN1CCC(C2=CC=C(Cl)C=C2)[C@@H](C(=O)O)C1	CN1CCC([C@H](C1)C(O)=O)c1ccc(Cl)cc1	0.880317173	0.808071747	-1.560362681	2.120563553	2.60377395	TRUE	TRUE
NC1CC(C(=O)NC2(C3=CC4=CC=CC=C4S3)CCCCC2)C1	C(NC1(CCCCC1)c1cc2ccccc2s1)C1CCC1	0.89718825	0.806555254	-1.556479394	2.139801423	2.904993804	TRUE	TRUE
O=C1CCCN1CC1(C2=CC=C(F)C(F)=C2)CCCCC1	CN(C)CC1(CCCCC1)c1ccc(F)c(F)c1	0.830051783	0.835412162	-1.526082296	2.131918963	3.040155659	TRUE	TRUE
CCN1CCC(C2=CC(N)=CC=C2OC2=CC=C(F)C=C2C)CC1	Fc1ccc(Oc2ccccc2C2CCNCC2)cc1	0.826277206	0.868378809	-1.498539067	2.188654261	4.157248585	TRUE	TRUE
COC1=C(C)C=C2C(=C1)CN(C)CC2C1=CC=C(C)C(F)=C1	COc1ccc2C(CN(C)Cc2c1)c1ccc(C)c(F)c1	0.829942546	0.804849467	-1.48885189	2.138477436	1.820646958	TRUE	TRUE
CNC[C@]1(C2=CC=C3C=CC=CC3=C2)CC[C@@](C)(OC)CC1	CNC[C@@]1(CC[C@@](C)(O)CC1)c1ccc2ccccc2c1	0.909383625	0.823807295	-1.488026753	2.237701481	2.427106908	TRUE	TRUE
O=CNC1(C2=CC3=CC=CC=C3S2)CCCCC1	CNC1(CCCCC1)c1cc2ccccc2s1	0.834425853	0.801474725	-1.486295715	2.142142177	5.075884006	TRUE	TRUE
CN1CCC(C2=CC(F)=C(F)C=C2OC2=CC=C(F)C=C2N)CC1	Fc1ccc(Oc2cc(F)c(F)cc2C2CCNCC2)cc1	0.850074022	0.850187757	-1.482936962	2.209862131	3.020982259	TRUE	TRUE
CC1=CC=C2SC(C3(NC(=O)C4CC4)CCCCC3)=CC2=C1	C(NC1(CCCCC1)c1cc2ccccc2s1)C1CC1	0.858066052	0.821674938	-1.481430652	2.190847651	3.804500499	TRUE	TRUE
ClC1=CC=C(OC2=CC=CC=C2CN2CCC2)C=C1	CN(C)Cc1ccccc1Oc1ccc(Cl)cc1	0.821677273	0.932804694	-1.477095402	2.269923879	6.937805901	TRUE	TRUE
CC1=CC=C(OC(CC2CNC2)C2=CC=C(Cl)C(F)=C2)C=C1	Fc1cc(ccc1Cl)C(CC1CNC1)Oc1ccccc1	0.874722428	0.802028301	-1.463204474	2.206083569	3.600661315	TRUE	TRUE
CCN(CC)C1=CC2=C1C(OC1=CC(C)=C(Cl)C=C1)=C(O)C=C2	CN(C)Cc1ccccc1Oc1ccc(Cl)cc1	0.807553355	0.800316334	-1.462431257	2.137975745	2.418767136	TRUE	TRUE
CNCC1(C2=CC=C3C=CC=CC3=C2C)CCCCC1	CNCC1(CCCCC1)c1ccc2ccccc2c1	0.858688593	0.846066267	-1.44344568	2.253846494	2.702318732	TRUE	TRUE
CNCC1=CC(C2CN(C)CC3=CC=CC=C32)=CC=C1F	CN1CC(c2ccc(F)c(C)c2)c2ccccc2C1	0.931349456	0.809182675	-1.413957581	2.319111864	2.349241406	TRUE	TRUE
CN1CC[C@H]1COC1=NOC(COC2=CC=CC=C2)=C1	C(Oc1cc(COc2ccccc2)on1)[C@@H]1CCN1	0.80882528	0.800119068	-1.41290649	2.188575172	6.341233847	TRUE	TRUE
CCCOC(=O)C1=C(C2=CC=C3C=CC=CC3=C2)CCNC1	CCOC(=O)C1=C(CCNC1)c1ccc2ccccc2c1	0.876818446	0.845419974	-1.412818574	2.30195716	4.826451637	TRUE	TRUE
CC(C)CN(CC1=CC=CC=C1Cl)C1CCNCC1	CC(C)CN(Cc1ccccc1Cl)C1CCNCC1	0.887329888	0.865935872	-1.408622153	2.33718092	5.410093902	TRUE	TRUE
CCCN1CC2=CC(COC)=CC=C2[C@H](C2=CC=C(F)C=C2)C1	CN1C[C@@H](c2ccc(F)cc2)c2ccc(C)cc2C1	0.814445486	0.815215208	-1.408126565	2.214071442	2.479393837	TRUE	TRUE
CC1=CC=C(CNC(=O)C2=C(C3=CC=C(Cl)C(Cl)=C3)C(=O)CC2)O1	Clc1ccc(cc1Cl)C1=C(CCC1)C(=O)NCc1ccco1	0.878712815	0.827877539	-1.396956228	2.302171439	2.407040124	TRUE	TRUE
O=C1CC(C2=C(F)C=CC=C2OC2=CC=C(F)C(F)=C2)CC(=O)N1	Fc1ccc(Oc2cccc(F)c2C2CCNCC2)cc1	0.874712125	0.837558366	-1.394313188	2.310494616	8.348285631	TRUE	TRUE
CC(=O)NCC1(C2=CC=C3C=CC=CC3=C2)CCCCC1	NCC1(CCCCC1)c1ccc2ccccc2c1	0.898198087	0.874730392	-1.389212785	2.376253007	3.783564337	TRUE	TRUE
CN1CC2=CC=CC=C2C(C2=CC=C(CO)C(F)=C2)C1	CN1CC(c2ccc(C)c(F)c2)c2ccccc2C1	0.907561652	0.810316122	-1.375858876	2.334556212	2.961198169	TRUE	TRUE
NCCOC(=O)C1=C(C2=CC=C3C=CC=CC3=C2)CCNC1	CCOC(=O)C1=C(CCNC1)c1ccc2ccccc2c1	0.84803422	0.832352426	-1.371542666	2.301381294	3.641506374	TRUE	TRUE
CCC(C)CN(CC1=CC=CC=C1Cl)C1CCNCC1	CC(C)CN(Cc1ccccc1Cl)C1CCNCC1	0.854759162	0.806434881	-1.369980029	2.283751327	4.459344821	TRUE	TRUE
CCCC(C(=O)C1=CC=C(C(=O)O)C=C1)N1CCCC1	CCCC(N1CCCC1)C(=O)c1ccc(CO)cc1	0.811029354	0.837915944	-1.36617871	2.275303901	5.308536239	TRUE	TRUE
CCOC1=CC=C2C(=C1)CN(CCO)CC2C1=CC=C(F)C(F)=C1	CN1CC(c2ccc(F)c(F)c2)c2ccc(O)cc2C1	0.911202059	0.804190257	-1.360300147	2.347629483	2.403273001	TRUE	TRUE
CC1=CC=CC(OC2=C(C3CCN(C)CC3)C(F)=CC=C2)=C1	Fc1cccc(Oc2ccccc2)c1C1CCNCC1	0.811694886	0.875607295	-1.359695217	2.320144277	5.729101643	TRUE	TRUE
CCN1CC(C2=CC=C(C)C(F)=C2)C2=CC=CC=C2C1=O	CN1CC(c2ccc(C)c(F)c2)c2ccccc2C1	0.821853098	0.820930159	-1.358771145	2.276549426	2.671668555	TRUE	TRUE
CCC1=CC(C2CN(C)CC3=C(F)C(OC)=CC=C32)=CC=C1	COc1ccc2C(CN(C)Cc2c1)c1cccc(C)c1	0.849935815	0.800080411	-1.350693594	2.291859945	2.244717707	TRUE	TRUE
CC1=CC(F)=CC=C1N(CCCN1CCNC(=O)C1)C1=CC=C(F)C=C1	Fc1ccc(cc1)N(CCCN1CCNCC1)c1ccc(F)cc1	0.860157913	0.840508273	-1.344276157	2.348927343	5.457076813	TRUE	TRUE
CCCC(NC(C)(C)C)C(=O)C1=CC=CC(Cl)=C1	CCCC(NC(C)(C)C)C(=O)c1cccc(Cl)c1	0.814772544	0.819678928	-1.340593167	2.286395618	2.746444104	TRUE	TRUE
CCCC(NC(C)(C)C)C(=O)C1=CC=CC(Cl)=C1	CCCC(NC(C)(C)C)C(=O)c1cccc(Cl)c1	0.814772544	0.819678928	-1.340593167	2.286395618	2.36651027	TRUE	TRUE
CCCC(NC(C)(C)C)C(=O)C1=CC=CC(Cl)=C1	CCCC(NC(C)(C)C)C(=O)c1cccc(Cl)c1	0.814772544	0.819678928	-1.340593167	2.286395618	2.282191871	TRUE	TRUE
CCC(=O)N(C)CC1=CC=CC=C1OC1=CC=C(Cl)C=C1	CN(C)Cc1ccccc1Oc1ccc(Cl)cc1	0.813596497	0.908725647	-1.331220788	2.38363867	6.973917861	TRUE	TRUE
CC(C)CN(CC1=CC=CC=C1Cl)C1CCN(C)CC1	CC(C)CN(Cc1ccccc1Cl)C1CCNCC1	0.812715934	0.875161768	-1.331022046	2.349392969	3.995934862	TRUE	TRUE
COC1=CC=C(C2CN3CCC[C@H]3C3=CC=CC=C32)C=C1OC	Oc1ccc(cc1O)C1CN2CCC[C@H]2c2ccccc12	0.855603601	0.80151512	-1.329744614	2.319911421	2.366168764	TRUE	TRUE
COC1=CC=C(C2CN3CCC[C@H]3C3=CC=CC=C32)C=C1OC	COc1ccc(cc1OC)C1CN2CCC[C@H]2c2ccccc12	0.855603601	0.80151512	-1.329744614	2.319911421	2.256951532	TRUE	TRUE
COC1=CC=C(C2CN3CCC[C@H]3C3=CC=CC=C32)C=C1OC	COc1ccc(cc1OC)C1CN2CCC[C@H]2c2ccccc12	0.855603601	0.80151512	-1.329744614	2.319911421	2.394079253	TRUE	TRUE
COC1=CC=C(C2CN3CCC[C@H]3C3=CC=CC=C32)C=C1OC	COc1ccc(cc1OC)C1CN2CCC[C@H]2c2ccccc12	0.855603601	0.80151512	-1.329744614	2.319911421	2.530386088	TRUE	TRUE
COC1=CC=C(C2CN3CCC[C@H]3C3=CC=CC=C32)C=C1OC	COc1ccc(cc1OC)C1CN2CCC[C@H]2c2ccccc12	0.855603601	0.80151512	-1.329744614	2.319911421	2.229647992	TRUE	TRUE
COC1=CC=C(C2CN3CCC[C@H]3C3=CC=CC=C32)C=C1OC	COc1ccc(cc1OC)C1CN2CCC[C@H]2c2ccccc12	0.855603601	0.80151512	-1.329744614	2.319911421	2.428392766	TRUE	TRUE
COC1=CC=C(C2CN3CCC[C@H]3C3=CC=CC=C32)C=C1OC	COc1ccc(cc1OC)C1CN2CCC[C@H]2c2ccccc12	0.855603601	0.80151512	-1.329744614	2.319911421	2.237263558	TRUE	TRUE
COC1=CC=C(C2CN3CCC[C@H]3C3=CC=CC=C32)C=C1OC	COc1ccc(cc1OC)C1CN2CCC[C@H]2c2ccccc12	0.855603601	0.80151512	-1.329744614	2.319911421	2.218180535	TRUE	TRUE
COC1=CC=C(C2CN3CCC[C@H]3C3=CC=CC=C32)C=C1OC	Oc1ccc(cc1O)C1CN2CCC[C@H]2c2ccccc12	0.855603601	0.80151512	-1.329744614	2.319911421	2.526974402	TRUE	TRUE
COC1=CC=C(C2CN3CCC[C@H]3C3=CC=CC=C32)C=C1OC	Oc1ccc(cc1O)C1CN2CCC[C@H]2c2ccccc12	0.855603601	0.80151512	-1.329744614	2.319911421	2.302548158	TRUE	TRUE
CNC[C@]1(C2=CC=C3C=CC=CC3=C2)CC[C@@](C)(O)CC1	CNC[C@@]1(CC[C@@](C)(O)CC1)c1ccc2ccccc2c1	0.901434461	0.832619598	-1.317077534	2.409513838	2.378653405	TRUE	TRUE
CNC[C@]1(C2=CC=C3C=CC=CC3=C2)CC[C@@](C)(O)CC1	CNC[C@@]1(CC[C@@](C)(O)CC1)c1ccc2ccccc2c1	0.901434461	0.832619598	-1.317077534	2.409513838	2.712819694	TRUE	TRUE
CCC(NC(C)(C)C)C(=O)C1=CC=CC(Cl)=C1	CCC(NC(C)(C)C)C(=O)c1cccc(Cl)c1	0.829584455	0.818097731	-1.316680171	2.323539329	2.655270616	TRUE	TRUE
CCC(NC(C)(C)C)C(=O)C1=CC=CC(Cl)=C1	CCC(NC(C)(C)C)C(=O)c1cccc(Cl)c1	0.829584455	0.818097731	-1.316680171	2.323539329	2.278164504	TRUE	TRUE
CCC(NC(C)(C)C)C(=O)C1=CC=CC(Cl)=C1	CCC(NC(C)(C)C)C(=O)c1cccc(Cl)c1	0.829584455	0.818097731	-1.316680171	2.323539329	2.46437466	TRUE	TRUE
CCC(NC(C)(C)C)C(=O)C1=CC=CC(Cl)=C1	CCC(NC(C)(C)C)C(=O)c1cccc(Cl)c1	0.829584455	0.818097731	-1.316680171	2.323539329	2.430315612	TRUE	TRUE
CCC(NC(C)(C)C)C(=O)C1=CC=CC(Cl)=C1	CCC(NC(C)(C)C)C(=O)c1cccc(Cl)c1	0.829584455	0.818097731	-1.316680171	2.323539329	2.430315612	TRUE	TRUE
CCC(NC(C)(C)C)C(=O)C1=CC=CC(Cl)=C1	CCC(NC(C)(C)C)C(=O)c1cccc(Cl)c1	0.829584455	0.818097731	-1.316680171	2.323539329	2.593378661	TRUE	TRUE
O=C(C1=CC=C(CO)C=C1)C(C1=CC=CC=C1)N1CCCC1	Cc1ccc(cc1)C(=O)C(CC=C)N1CCCC1	0.861201817	0.850161754	-1.315987448	2.387913436	2.832048131	TRUE	TRUE
CCCOC(C1=CC=C2C=CC=CC2=C1)C1CNC1	CCCOC(C1CNC1)c1ccc2ccccc2c1	0.882216511	0.806548331	-1.313926047	2.367376108	2.722020982	TRUE	TRUE
CN[C@@H]1CC[C@@H](C2=CC=C(Cl)C=C2)C2=CC=CC=C21	CN[C@@H]1CC[C@@H](c2ccc(Cl)cc2)c2ccccc12	0.846396121	0.800541844	-1.311280478	2.3281948	2.570081434	TRUE	TRUE
CN[C@@H]1CC[C@@H](C2=CC=C(Cl)C=C2)C2=CC=CC=C21	CN[C@@H]1CC[C@@H](c2ccc(Cl)cc2)c2ccccc12	0.846396121	0.800541844	-1.311280478	2.3281948	2.409703109	TRUE	TRUE
CN[C@@H]1CC[C@@H](C2=CC=C(Cl)C=C2)C2=CC=CC=C21	CN[C@@H]1CC[C@@H](c2ccc(Cl)cc2)c2ccccc12	0.846396121	0.800541844	-1.311280478	2.3281948	2.316297172	TRUE	TRUE
CN[C@@H]1CC[C@@H](C2=CC=C(Cl)C=C2)C2=CC=CC=C21	CN[C@@H]1CC[C@@H](c2ccc(Cl)cc2)c2ccccc12	0.846396121	0.800541844	-1.311280478	2.3281948	2.478575269	TRUE	TRUE
CNCC(=O)NCC1(C2=CC=C3C=CC=C(Cl)C3=C2)CCCCC1	CNCC1(CCCCC1)c1ccc2ccccc2c1	0.859351666	0.842501223	-1.309311767	2.385078435	2.384071332	TRUE	TRUE
COC1=CC=C(C(CN(C)C)C2(O)CCCCC2)C=C1	COc1ccc(cc1)C(CN(C)C)C1(O)CCCCC1	0.897682373	0.805148087	-1.308172131	2.387195643	3.140486358	TRUE	TRUE
CCC1=CC=C2C(=C1)CN(C(=O)CO)CC2C1=CC=C(F)C=C1	CN1CC(c2ccc(F)cc2)c2ccc(C)cc2C1	0.946399949	0.807245207	-1.306576894	2.439605575	2.575644306	TRUE	TRUE
COC1=CC=C2C(=C1)CN(C)CC2C1=CC(O)=CC=C1	COc1ccc2C(CN(C)Cc2c1)c1ccccc1	0.909456631	0.820215448	-1.299767704	2.422441689	2.379066834	TRUE	TRUE
CNCCN1CC2=CC(OC)=CC=C2C(C2=CC=C(F)C(F)=C2)C1	CN1CC(c2ccc(F)c(F)c2)c2ccc(O)cc2C1	0.910313981	0.80088709	-1.295437685	2.408300699	2.67590148	TRUE	TRUE
CN(C)CCC1(C#N)C2=CC=CC=C2C2=CC=CC=C21	CN(C)CCC(C#N)(c1ccccc1)c1ccccc1	0.847043751	0.83482708	-1.292044102	2.382364042	2.959151191	TRUE	TRUE
O=C1CC(C2=CC=CC=C2OC2=CC=C(F)C=C2)CCN1	Fc1ccc(Oc2ccccc2C2CCNCC2)cc1	0.935178497	0.831780002	-1.289822585	2.469673228	6.945246145	TRUE	TRUE
CCOC(=O)C1=C(C2=CC=C3C=CC=CC3=C2)CCNC1	CCOC(=O)C1=C(CCNC1)c1ccc2ccccc2c1	0.878331096	0.852681716	-1.268400123	2.455150003	4.623472331	TRUE	TRUE
NCCN1CCC(C2=C(OC3=CC=CC=C3)C=CC=C2F)CC1	Fc1cccc(Oc2ccccc2)c1C1CCNCC1	0.913101475	0.874647437	-1.263921966	2.51636426	6.945285799	TRUE	TRUE
CC1=CC2=CC=C(C3(CN)CCCCC3)C=C2C=C1	NCC1(CCCCC1)c1ccc2ccccc2c1	0.847683472	0.868530009	-1.241672637	2.467078158	2.647764423	TRUE	TRUE
O=S(=O)(C1=CC=CC=C1N1CCNCC1)C1=C(Cl)C(Cl)=CC=C1	Clc1cccc(Sc2ccccc2N2CCNCC2)c1Cl	0.900192832	0.859261656	-1.236959256	2.515032546	2.704657119	TRUE	TRUE
OC[C@H](C1=CC=CC=C1)[C@H]1CCCCN1CC1=CC=CC=C1	OC[C@@H]([C@H]1CCCCN1Cc1ccccc1)c1ccccc1	0.906253163	0.807344733	-1.230248587	2.475886623	5.262490867	TRUE	TRUE
OC[C@H](C1=CC=CC=C1)[C@H]1CCCCN1CC1=CC=CC=C1	OC[C@@H]([C@H]1CCCCN1Cc1ccccc1)c1ccccc1	0.906253163	0.807344733	-1.230248587	2.475886623	4.218559013	TRUE	TRUE
OC[C@H](C1=CC=CC=C1)[C@H]1CCCCN1CC1=CC=CC=C1	OC[C@@H]([C@H]1CCCCN1Cc1ccccc1)c1ccccc1	0.906253163	0.807344733	-1.230248587	2.475886623	4.208934716	TRUE	TRUE
CC=CNCC1(C2=CC(OC)=C3C=CC=CC3=C2)CCCCC1	NCC1(CCCCC1)c1ccc2ccccc2c1	0.822035661	0.809090835	-1.219820919	2.403842891	2.685743369	TRUE	TRUE
CN1CCC(OC(C2=CC=C(F)C=C2)C2=CC=C(F)C=C2F)CC1	CN1CCC(CC1)OC(c1ccc(F)cc1)c1ccc(F)cc1	0.825722934	0.809159714	-1.21438992	2.413030041	3.372792828	TRUE	TRUE
CN1CCC(OC(C2=CC=C(F)C=C2)C2=C(F)C=C(F)C=C2)CC1	CN1CCC(CC1)OC(c1ccc(F)cc1)c1ccc(F)cc1	0.825722934	0.809159714	-1.21438992	2.413030041	3.121923374	TRUE	TRUE
CN1CCC(OC(C2=CC=C(F)C=C2)C2=C(F)C=C(F)C=C2)CC1	CN1CCC(CC1)OC(c1ccc(F)cc1)c1ccc(F)cc1	0.825722934	0.809159714	-1.21438992	2.413030041	2.846229651	TRUE	TRUE
CN(CC(N)=O)CC1(C2=CC=C(Cl)C=C2)CCCCC1	CN(C)CC1(CCCCC1)c1ccc(Cl)cc1	0.907362385	0.845498031	-1.191735708	2.553662022	3.048108178	TRUE	TRUE
CCNC(=O)C1(C2=CC=C3C=CC(F)=CC3=C2)CCC(CC)CC1	NCC1(CCCCC1)c1ccc2ccccc2c1	0.845294554	0.839728582	-1.190410043	2.487150407	3.703183994	TRUE	TRUE
CCCCN(CC1=CC=C2C=CC=CC2=C1)[C@H]1CCNC1	CCCCN(Cc1ccc2ccccc2c1)[C@H]1CCNC1	0.866599424	0.828537961	-1.190354932	2.497319766	3.301995156	TRUE	TRUE
CCCCN(CC1=CC=C2C=CC=CC2=C1)[C@H]1CCNC1	CCCCN(Cc1ccc2ccccc2c1)[C@H]1CCNC1	0.866599424	0.828537961	-1.190354932	2.497319766	3.81736934	TRUE	TRUE
C=C(F)CNC(=O)C1=C(C2=CC=C(Cl)C(Cl)=C2)CCC1	FCCNC(=O)C1=C(CCC1)c1ccc(Cl)c(Cl)c1	0.86894817	0.809320933	-1.183027727	2.487778691	2.914320766	TRUE	TRUE
CCOC1=CC=C2C(=C1)CN(C)CC2C1=CC=C(F)C(F)=C1	COc1ccc2C(CN(C)Cc2c1)c1ccc(F)c(F)c1	0.851319213	0.814680411	-1.182903135	2.475633802	2.395461243	TRUE	TRUE
CCCN(C)C1=CC=C(C2CN(C)CC3=CC(OC)=CC=C32)C=C1	COc1ccc2C(CN(C)Cc2c1)c1ccccc1	0.822693138	0.806653832	-1.178175031	2.443709252	2.543900547	TRUE	TRUE
O[C@H]1CC[C@@](C2=CC3=CC=CC=C3S2)(N2CCCCC2)CC1	O[C@H]1CC[C@](CC1)(N1CCCCC1)c1cc2ccccc2s1	0.880672537	0.811618062	-1.177777616	2.507050297	2.738200996	TRUE	TRUE
O[C@H]1CC[C@@](C2=CC3=CC=CC=C3S2)(N2CCCCC2)CC1	O[C@H]1CC[C@](CC1)(N1CCCCC1)c1cc2ccccc2s1	0.880672537	0.811618062	-1.177777616	2.507050297	2.531350044	TRUE	TRUE
O[C@H]1CC[C@@](C2=CC3=CC=CC=C3S2)(N2CCCCC2)CC1	O[C@H]1CC[C@](CC1)(N1CCCCC1)c1cc2ccccc2s1	0.880672537	0.811618062	-1.177777616	2.507050297	3.133979199	TRUE	TRUE
CC(=O)N[C@@H]1CCN(C2=CC(C)=C(Cl)C(Cl)=C2)C2=CC=CC=C21	CN[C@@H]1CCN(c2ccc(Cl)c(Cl)c2)c2ccccc12	0.825578122	0.800504027	-1.17280296	2.445816503	2.999806148	TRUE	TRUE
CCN1CC2=CC(O)=CC=C2C(C2=CC=C(F)C(F)=C2)C1	CN1CC(c2ccc(F)c(F)c2)c2ccc(O)cc2C1	0.912140164	0.801468621	-1.171647431	2.534498666	2.868555624	TRUE	TRUE
CN(C)C(=O)C1=CC=CC=C1OC1=CC=C(Cl)C=C1	CN(C)Cc1ccccc1Oc1ccc(Cl)cc1	0.851820876	0.929675775	-1.161885962	2.612148001	7.846550123	TRUE	TRUE
COC1=CC=C2C(=C1)CN(C)CC2C1=CC=CC=C1	COc1ccc2C(CN(C)Cc2c1)c1ccccc1	0.814148231	0.843258261	-1.146037356	2.50390645	3.220670847	TRUE	TRUE
COC1=CC=C2C(=C1)CN(C)CC2C1=CC=CC=C1	COc1ccc2C(CN(C)Cc2c1)c1ccccc1	0.814148231	0.843258261	-1.146037356	2.50390645	2.990819333	TRUE	TRUE
COC1=CC=C2C(=C1)CN(C)CC2C1=CC=CC=C1	COc1ccc2C(CN(C)Cc2c1)c1ccccc1	0.814148231	0.843258261	-1.146037356	2.50390645	2.850685714	TRUE	TRUE
CCCC1=CC=C2C(=C1)CN(CCNC)CC2C1=CC=CC(Cl)=C1	CN1CC(c2cccc(Cl)c2)c2ccc(C)cc2C1	0.833381449	0.801204747	-1.144821169	2.48230234	2.499303443	TRUE	TRUE
CC(C)CN(CC1=CC=C2C=CC=CC2=C1)[C@@H]1CCNC1	CC(C)CN(Cc1ccc2ccccc2c1)[C@@H]1CCNC1	0.900083479	0.823005475	-1.138425386	2.577200882	4.440211705	TRUE	TRUE
CC(C)CN(CC1=CC=C2C=CC=CC2=C1)[C@@H]1CCNC1	CC(C)CN(Cc1ccc2ccccc2c1)[C@@H]1CCNC1	0.900083479	0.823005475	-1.138425386	2.577200882	3.661737798	TRUE	TRUE
CC(C)CN(CC1=CC=C2C=CC=CC2=C1)[C@@H]1CCNC1	CC(C)CN(Cc1ccc2ccccc2c1)[C@@H]1CCNC1	0.900083479	0.823005475	-1.138425386	2.577200882	3.741759418	TRUE	TRUE
CC(C)CN(CC1=CC=C2C=CC=CC2=C1)[C@@H]1CCNC1	CC(C)CN(Cc1ccc2ccccc2c1)[C@@H]1CCNC1	0.900083479	0.823005475	-1.138425386	2.577200882	3.708741067	TRUE	TRUE
NCCCN1CC2=CC=CC=C2C(C2=CC=C(F)C(F)=C2)C1	CN1CC(c2ccc(F)c(F)c2)c2ccccc2C1	0.939061431	0.812643706	-1.134222863	2.610019587	3.331197025	TRUE	TRUE
CCN(CC)CC1(C2=CC=C3C(F)=CC=CC3=C2)CCC(N)CC1	NCC1(CCCCC1)c1ccc2ccccc2c1	0.877829496	0.811002564	-1.133864258	2.547505116	2.539389784	TRUE	TRUE
NC1CCC(C2=CC3=CC=CC=C3S2)(N2CCCCCC2)CC1	C1CCC(CC1)(N1CCCCCC1)c1cc2ccccc2s1	0.851583339	0.804190754	-1.133144986	2.515166421	2.641968981	TRUE	TRUE
CCN1CC2=C(NC(C)C)C=CC=C2[C@H](C2=CC=C(OC)C=C2)C1	CN1C[C@@H](c2ccccc2)c2cccc(N)c2C1	0.877218585	0.803509488	-1.131009317	2.54225607	4.028458721	TRUE	TRUE
CCC(NC1CCCC1)C(=O)C1=CC=CC(Cl)=C1	CC(NC1CCCC1)C(=O)c1cccc(Cl)c1	0.820023874	0.830541786	-1.129954358	2.513148616	3.245819573	TRUE	TRUE
CN(CC1(C2=CC=C(F)C(F)=C2)CCCCC1)C(N)=O	CN(C)CC1(CCCCC1)c1ccc(F)c(F)c1	0.909000903	0.825388905	-1.124868875	2.602058247	4.461184894	TRUE	TRUE
CCCCN1CC2=CC(CNC)=CC=C2C(C2=CC=C(Cl)C=C2)C1	CN1CC(c2ccc(Cl)cc2)c2ccccc2C1	0.810206299	0.813769741	-1.116217557	2.500295796	2.510692148	TRUE	TRUE
O=C1NC(C2=CC=CO2)=C2CCC(C3=CC=C(Cl)C(Cl)=C3)=C12	Clc1ccc(cc1Cl)C1=C(CCC1)C(=O)NCc1ccco1	0.867920011	0.800530616	-1.112893293	2.548094647	2.64472991	TRUE	TRUE
CCC(C)CN(CC1=CC=CC(F)=C1)C1CCNCC1	CC(C)CN(Cc1cccc(F)c1)C1CCNCC1	0.857431721	0.806428403	-1.10356517	2.552832267	5.500715388	TRUE	TRUE
CCC(C)CN(CC1=CC=CC(F)=C1)C1CCNCC1	CC(C)CN(Cc1cccc(F)c1)C1CCNCC1	0.857431721	0.806428403	-1.10356517	2.552832267	6.155225128	TRUE	TRUE
CCCCOC(C1=CC=C2C=CC=CC2=C1)C1CNC1	CCCOC(C1CNC1)c1ccc2ccccc2c1	0.80260567	0.810130883	-1.09818996	2.507083908	2.906711589	TRUE	TRUE
CC1=CC=CC(OC(C2=CC=C(Cl)C(Cl)=C2)C2CNC2)=C1	Cc1cccc(OC(C2CNC2)c2ccc(Cl)c(Cl)c2)c1	0.885171649	0.806340329	-1.070109454	2.613939837	2.631157039	TRUE	TRUE
CC1=CC=CC(OC(C2=CC=C(Cl)C(Cl)=C2)C2CNC2)=C1	Cc1cccc(OC(C2CNC2)c2ccc(Cl)c(Cl)c2)c1	0.885171649	0.806340329	-1.070109454	2.613939837	3.034267304	TRUE	TRUE
CC1=CC=CC(OC(C2=CC=C(Cl)C(Cl)=C2)C2CNC2)=C1	Cc1cccc(OC(C2CNC2)c2ccc(Cl)c(Cl)c2)c1	0.885171649	0.806340329	-1.070109454	2.613939837	2.680934547	TRUE	TRUE
CC1=CC=CC(OC(C2=CC=C(Cl)C(Cl)=C2)C2CNC2)=C1	Cc1cccc(OC(C2CNC2)c2ccc(Cl)c(Cl)c2)c1	0.885171649	0.806340329	-1.070109454	2.613939837	2.545477031	TRUE	TRUE
CN1CC2=CC(O)=CC=C2C(C2=CC=C(F)C(F)=C2)C1	CN1CC(c2ccc(F)c(F)c2)c2ccc(O)cc2C1	0.863278308	0.805806878	-1.06066064	2.600961859	6.164262412	TRUE	TRUE
CN1CC2=CC(O)=CC=C2C(C2=CC=C(F)C(F)=C2)C1	CN1CC(c2ccc(F)c(F)c2)c2ccc(O)cc2C1	0.863278308	0.805806878	-1.06066064	2.600961859	2.898712514	TRUE	TRUE
CN1CC2=CC(O)=CC=C2C(C2=CC=C(F)C(F)=C2)C1	CN1CC(c2ccc(F)c(F)c2)c2ccc(O)cc2C1	0.863278308	0.805806878	-1.06066064	2.600961859	2.638657449	TRUE	TRUE
CNC1(C2=CC3=CC=CC=C3S2)CCCCC1	CNC1(CCCCC1)c1cc2ccccc2s1	0.832396607	0.824586893	-1.057699724	2.591821089	2.86756265	TRUE	TRUE
CNC1(C2=CC3=CC=CC=C3S2)CCCCC1	CNC1(CCCCC1)c1cc2ccccc2s1	0.832396607	0.824586893	-1.057699724	2.591821089	2.813086389	TRUE	TRUE
CCN(CC1(C2=CC=C(Cl)C(Cl)=C2)CCCCC1)C(=O)CNC	CCN(C)CC1(CCCCC1)c1ccc(Cl)c(Cl)c1	0.824967666	0.818927151	-1.047345224	2.589086907	3.032032617	TRUE	TRUE
CC1=CC2=CC([C@]3(CNCC(C)C)CC[C@](C)(O)CC3)=CC=C2C=C1	CNC[C@@]1(CC[C@@](C)(O)CC1)c1ccc2ccccc2c1	0.807037282	0.818103538	-1.04589749	2.571780644	2.472150709	TRUE	TRUE
CC1=CC=C2C(=C1)CN(CCCO)CC2C1=CC=C(F)C(F)=C1	CN1CC(c2ccc(F)c(F)c2)c2ccccc2C1	0.931140402	0.804648994	-1.044120365	2.684206345	2.536006835	TRUE	TRUE
CN1CCC(C2=C(F)C=CC=C2OC2=CC=C(F)C=C2)CC1=O	Fc1ccc(Oc2cccc(F)c2C2CCNCC2)cc1	0.853024505	0.811265325	-1.036225167	2.620601977	6.649602229	TRUE	TRUE
COC1=CC=C2C(=C1)CN(C)CC2C1=CC=C(CO)C(F)=C1	COc1ccc2C(CN(C)Cc2c1)c1ccc(C)c(F)c1	0.945969988	0.802562545	-1.03460413	2.706465715	2.706556119	TRUE	TRUE
CC(N)C1(C2=CC=C3C=CC=CC3=C2)CCCCC1	CC(N)C1(CCCCC1)c1ccc2ccccc2c1	0.843686321	0.800623576	-1.034332024	2.602515186	3.182633994	TRUE	TRUE
CC(N)C1(C2=CC=C3C=CC=CC3=C2)CCCCC1	CC(N)C1(CCCCC1)c1ccc2ccccc2c1	0.843686321	0.800623576	-1.034332024	2.602515186	2.661661265	TRUE	TRUE
CC(N)C1(C2=CC=C3C=CC=CC3=C2)CCCCC1	CC(N)C1(CCCCC1)c1ccc2ccccc2c1	0.843686321	0.800623576	-1.034332024	2.602515186	2.655493854	TRUE	TRUE
CC(N)C1(C2=CC=C3C=CC=CC3=C2)CCCCC1	CC(N)C1(CCCCC1)c1ccc2ccccc2c1	0.843686321	0.800623576	-1.034332024	2.602515186	2.936834453	TRUE	TRUE
CCOC1=CC=C([C@@H]2CN3CCC[C@@H]3C3=CC=CC=C32)C=C1	COc1ccc(cc1)[C@@H]1CN2CCC[C@@H]2c2ccccc12	0.833033868	0.805438934	-1.034157774	2.596852342	2.851311613	TRUE	TRUE
CCOC1=CC=C([C@@H]2CN3CCC[C@@H]3C3=CC=CC=C32)C=C1	Oc1ccc(cc1)[C@@H]1CN2CCC[C@@H]2c2ccccc12	0.833033868	0.805438934	-1.034157774	2.596852342	2.587427216	TRUE	TRUE
COC1=CC=C([C@@H]2CN3CCC[C@@H]3C3=CC=CC=C32)C=C1OC	Oc1ccc(cc1O)[C@@H]1CN2CCC[C@@H]2c2ccccc12	0.855603601	0.80151512	-1.032471181	2.617184853	3.081335023	TRUE	TRUE
COC1=CC=C([C@@H]2CN3CCC[C@@H]3C3=CC=CC=C32)C=C1OC	Oc1ccc(cc1O)[C@@H]1CN2CCC[C@@H]2c2ccccc12	0.855603601	0.80151512	-1.032471181	2.617184853	2.711084256	TRUE	TRUE
COC1=CC=C([C@@H]2CN3CCC[C@@H]3C3=CC=CC=C32)C=C1OC	COc1ccc(cc1OC)[C@@H]1CN2CCC[C@@H]2c2ccccc12	0.855603601	0.80151512	-1.032471181	2.617184853	2.913924573	TRUE	TRUE
COC1=CC=C([C@@H]2CN3CCC[C@@H]3C3=CC=CC=C32)C=C1OC	COc1ccc(cc1OC)[C@@H]1CN2CCC[C@@H]2c2ccccc12	0.855603601	0.80151512	-1.032471181	2.617184853	2.717924051	TRUE	TRUE
COC1=CC=C([C@@H]2CN3CCC[C@@H]3C3=CC=CC=C32)C=C1OC	Oc1ccc(cc1O)[C@@H]1CN2CCC[C@@H]2c2ccccc12	0.855603601	0.80151512	-1.032471181	2.617184853	2.653084562	TRUE	TRUE
COC1=CC=C([C@@H]2CN3CCC[C@@H]3C3=CC=CC=C32)C=C1OC	Oc1ccc(cc1O)[C@@H]1CN2CCC[C@@H]2c2ccccc12	0.855603601	0.80151512	-1.032471181	2.617184853	2.653085313	TRUE	TRUE
COC1=CC=C([C@@H]2CN3CCC[C@@H]3C3=CC=CC=C32)C=C1OC	Oc1ccc(cc1O)[C@@H]1CN2CCC[C@@H]2c2ccccc12	0.855603601	0.80151512	-1.032471181	2.617184853	2.700788045	TRUE	TRUE
COC1=CC=C([C@@H]2CN3CCC[C@@H]3C3=CC=CC=C32)C=C1OC	COc1ccc(cc1OC)[C@@H]1CN2CCC[C@@H]2c2ccccc12	0.855603601	0.80151512	-1.032471181	2.617184853	2.628576634	TRUE	TRUE
COC1=CC=C([C@@H]2CN3CCC[C@@H]3C3=CC=CC=C32)C=C1OC	Oc1ccc(cc1O)[C@@H]1CN2CCC[C@@H]2c2ccccc12	0.855603601	0.80151512	-1.032471181	2.617184853	3.374659301	TRUE	TRUE
COC1=CC=C([C@@H]2CN3CCC[C@@H]3C3=CC=CC=C32)C=C1OC	Oc1ccc(cc1O)[C@@H]1CN2CCC[C@@H]2c2ccccc12	0.855603601	0.80151512	-1.032471181	2.617184853	2.76895906	TRUE	TRUE
COC1=CC=C([C@@H]2CN3CCC[C@@H]3C3=CC=CC=C32)C=C1OC	Oc1ccc(cc1O)[C@@H]1CN2CCC[C@@H]2c2ccccc12	0.855603601	0.80151512	-1.032471181	2.617184853	2.618463438	TRUE	TRUE
COC1=CC=C([C@@H]2CN3CCC[C@@H]3C3=CC=CC=C32)C=C1OC	COc1ccc(cc1OC)[C@@H]1CN2CCC[C@@H]2c2ccccc12	0.855603601	0.80151512	-1.032471181	2.617184853	2.725551353	TRUE	TRUE
COC1=CC=C([C@@H]2CN3CCC[C@@H]3C3=CC=CC=C32)C=C1OC	COc1ccc(cc1OC)[C@@H]1CN2CCC[C@@H]2c2ccccc12	0.855603601	0.80151512	-1.032471181	2.617184853	2.52692139	TRUE	TRUE
COC1=CC=C([C@@H]2CN3CCC[C@@H]3C3=CC=CC=C32)C=C1OC	COc1ccc(cc1OC)[C@@H]1CN2CCC[C@@H]2c2ccccc12	0.855603601	0.80151512	-1.032471181	2.617184853	2.498845271	TRUE	TRUE
COC1=CC=C([C@@H]2CN3CCC[C@@H]3C3=CC=CC=C32)C=C1OC	COc1ccc(cc1OC)[C@@H]1CN2CCC[C@@H]2c2ccccc12	0.855603601	0.80151512	-1.032471181	2.617184853	2.860886745	TRUE	TRUE
COC1=CC=C([C@@H]2CN3CCC[C@@H]3C3=CC=CC=C32)C=C1OC	COc1ccc(cc1OC)[C@@H]1CN2CCC[C@@H]2c2ccccc12	0.855603601	0.80151512	-1.032471181	2.617184853	2.581116317	TRUE	TRUE
COC1=CC=C([C@@H]2CN3CCC[C@@H]3C3=CC=CC=C32)C=C1OC	Oc1ccc(cc1O)[C@@H]1CN2CCC[C@@H]2c2ccccc12	0.855603601	0.80151512	-1.032471181	2.617184853	2.430026456	TRUE	TRUE
COC1=CC=C([C@@H]2CN3CCC[C@@H]3C3=CC=CC=C32)C=C1OC	COc1ccc(cc1OC)[C@@H]1CN2CCC[C@@H]2c2ccccc12	0.855603601	0.80151512	-1.032471181	2.617184853	2.592779754	TRUE	TRUE
COC1=CC=C([C@@H]2CN3CCC[C@@H]3C3=CC=CC=C32)C=C1OC	COc1ccc(cc1OC)[C@@H]1CN2CCC[C@@H]2c2ccccc12	0.855603601	0.80151512	-1.032471181	2.617184853	2.493199943	TRUE	TRUE
COC1=CC=C([C@@H]2CN3CCC[C@@H]3C3=CC=CC=C32)C=C1OC	COc1ccc(cc1OC)[C@@H]1CN2CCC[C@@H]2c2ccccc12	0.855603601	0.80151512	-1.032471181	2.617184853	2.715484021	TRUE	TRUE
NCN1CCC(OC(C2=CC=C(Cl)C=C2)C2=CC=C(Cl)C=C2)CC1	CN1CCC(CC1)OC(c1ccc(Cl)cc1)c1ccc(Cl)cc1	0.849159613	0.85435964	-1.02674072	2.669315847	2.844055771	TRUE	TRUE
CC1=C(F)C(O)=CC(OC2=CC=CC=C2C2CCNCC2)=C1	Fc1ccc(Oc2ccccc2C2CCNCC2)cc1	0.89657114	0.842480311	-1.018493206	2.713095557	3.986677837	TRUE	TRUE
CNCC(=O)NCC1(C2=C(C)C=C3C=CC=CC3=C2)CCCCC1	NCC1(CCCCC1)c1ccc2ccccc2c1	0.88059665	0.842390855	-1.010105675	2.705419144	3.906558494	TRUE	TRUE
CCCNC(=O)C(=O)NC1(C2=CC3=CC=CC=C3S2)CCCCC1	NCCNC1(CCCCC1)c1cc2ccccc2s1	0.830959989	0.820981045	-1.003348781	2.641129567	5.603895244	TRUE	TRUE
CCCOC1=CC=C([C@@H]2CN3CCC[C@@H]3C3=CC=CC=C32)C=C1	COc1ccc(cc1)[C@@H]1CN2CCC[C@@H]2c2ccccc12	0.807374597	0.800881149	-0.998640813	2.602152247	2.836292395	TRUE	TRUE
NC(=O)N1CC2=CC=CC=C2C(C2=CC=C(Cl)C(F)=C2)C1	CN1CC(c2ccc(Cl)c(F)c2)c2ccccc2C1	0.860822707	0.807348933	-0.995088676	2.665620279	4.036193733	TRUE	TRUE
CCC(=O)N(C)C(=O)C1=CC=CC=C1SC1=CC=CC(Cl)=C1	CN(C)Cc1ccccc1Sc1cccc(Cl)c1	0.826309217	0.853013224	-0.981308546	2.690551208	6.134572796	TRUE	TRUE
NCCCC(C(=O)C1=CC=C(Cl)C(Cl)=C1)N1CCCC1	CCC(N1CCCC1)C(=O)c1ccc(Cl)c(Cl)c1	0.81871828	0.811993142	-0.977942981	2.645305754	2.607602331	TRUE	TRUE
CN1CC2=CC(CO)=CC=C2[C@H](C2=CC=C(F)C=C2)C1	CN1C[C@@H](c2ccc(F)cc2)c2ccc(C)cc2C1	0.907561652	0.819935556	-0.968273422	2.751761098	3.028433997	TRUE	TRUE
CC1=CC(OC2=C(C3CCNCC3)C(F)=CC=C2)=CC=C1	Fc1cccc(Oc2ccccc2)c1C1CCNCC1	0.902526755	0.866464314	-0.96819331	2.793335072	6.795746696	TRUE	TRUE
O=C1CN(CCOC(C2=CC=C(F)C=C2)C2=CC=C(F)C=C2)CCN1	Fc1ccc(cc1)C(OCCN1CCNCC1)c1ccc(F)cc1	0.87385384	0.856797726	-0.963807611	2.759381268	4.352311871	TRUE	TRUE
CN(C)CC1=CC=CC=C1SC1=CC=CC(Cl)=C1	CN(C)Cc1ccccc1Sc1cccc(Cl)c1	0.806358165	0.889307487	-0.959211805	2.72899116	5.486506103	TRUE	TRUE
C=CC(=O)N(CCN)CC1(C2=CC=C3C=CC=CC3=C2)CCCCC1	CNCC1(CCCCC1)c1ccc2ccccc2c1	0.810101734	0.811592384	-0.955592316	2.658639115	2.705740429	TRUE	TRUE
CCCC(C(=O)C1=CC=C(CO)C=C1)N1CCCC1	CCCC(N1CCCC1)C(=O)c1ccc(CO)cc1	0.800269031	0.830989377	-0.954504849	2.669290872	3.532252191	TRUE	TRUE
C=C(N)C1=CC(CN(CC(C)C)C2CCN(C)CC2)=CC=C1	CC(C)CN(Cc1cccc(C)c1)C1CCNCC1	0.875761341	0.838521673	-0.936130348	2.77068998	3.198050901	TRUE	TRUE
N[C@@H]1CC(=O)N(C2=CC=C(Cl)C(Cl)=C2)C2=CC=CC=C21	N[C@@H]1CCN(c2ccc(Cl)c(Cl)c2)c2ccccc12	0.863244625	0.813499735	-0.925836491	2.743445182	4.636628162	TRUE	TRUE
COC1=CC=C2C(=C1)CN(CCCO)CC2C1=CC=C(F)C(F)=C1	COc1ccc2C(CN(C)Cc2c1)c1ccc(F)c(F)c1	0.911202059	0.806888674	-0.925526101	2.785101945	3.016602938	TRUE	TRUE
CCNCC(=O)N=C=C(C1=CC=C(Cl)C=C1)C1=CC=C(Cl)C=C1	CN=C=C(c1ccc(Cl)cc1)c1ccc(Cl)cc1	0.822654668	0.813943076	-0.924700749	2.704434308	2.486013665	TRUE	TRUE
ClC1=CC=C(C(OCC2=CC=CC=C2)C2CNC2)C=C1Cl	Clc1ccc(cc1Cl)C(OCc1ccccc1)C1CNC1	0.87676329	0.815529855	-0.921211147	2.763619311	2.83914244	TRUE	TRUE
CN1CCC(OC(C2=CC=C(Cl)C=C2)C2=CC=C(Cl)C(O)=C2)CC1	CN1CCC(CC1)OC(c1ccc(Cl)cc1)c1ccc(Cl)cc1	0.835584865	0.805341841	-0.920088421	2.713375598	2.929152126	TRUE	TRUE
CCNC[C@]1(C2=CC(C)=C3C=CC=CC3=C2)CC[C@@](C)(O)CC1	CNC[C@@]1(CC[C@@](C)(O)CC1)c1ccc2ccccc2c1	0.881083858	0.815704259	-0.919979237	2.769346193	2.675271609	TRUE	TRUE
CN(C)CCNC1(C2=CC3=CC=CC=C3S2)CCCCC1	CNCCNC1(CCCCC1)c1cc2ccccc2s1	0.889709644	0.818260026	-0.915738026	2.784768959	3.812767444	TRUE	TRUE
FC1=CC(C(CC2CNC2)OC2=CC=CC=C2)=CC=C1Cl	Fc1cc(ccc1Cl)C(CC1CNC1)Oc1ccccc1	0.893269107	0.805267547	-0.900268473	2.790805494	4.929887227	TRUE	TRUE
ClC1=CC=C(C(OC2=CC=CC=C2)C2CNC2)C=C1Cl	Clc1ccc(cc1Cl)C(Oc1ccccc1)C1CNC1	0.907325815	0.817789537	-0.891763828	2.825888838	3.488713143	TRUE	TRUE
ClC1=CC=C(C(OC2=CC=CC=C2)C2CNC2)C=C1Cl	Clc1ccc(cc1Cl)C(Oc1ccccc1)C1CNC1	0.907325815	0.817789537	-0.891763828	2.825888838	2.972888825	TRUE	TRUE
ClC1=CC=C(C(OC2=CC=CC=C2)C2CNC2)C=C1Cl	Clc1ccc(cc1Cl)C(Oc1ccccc1)C1CNC1	0.907325815	0.817789537	-0.891763828	2.825888838	2.845235942	TRUE	TRUE
ClC1=CC=C(C(OC2=CC=CC=C2)C2CNC2)C=C1Cl	Clc1ccc(cc1Cl)C(Oc1ccccc1)C1CNC1	0.907325815	0.817789537	-0.891763828	2.825888838	3.11188495	TRUE	TRUE
O=C1NCCCCC1C1=CC=C(Cl)C(Cl)=C1	Clc1ccc(cc1Cl)C1CCCCNC1	0.821543537	0.812948803	-0.886960397	2.740069256	3.627139476	TRUE	TRUE
NCC1(C2=CC=C3C=CC=CC3=C2)CCCCC1	NCC1(CCCCC1)c1ccc2ccccc2c1	0.84186763	0.879306075	-0.886640811	2.827070207	3.142100213	TRUE	TRUE
NCC1(C2=CC=C3C=CC=CC3=C2)CCCCC1	NCC1(CCCCC1)c1ccc2ccccc2c1	0.84186763	0.879306075	-0.886640811	2.827070207	3.00649154	TRUE	TRUE
C[C@]1(O)CC[C@@](CNC(=O)CN)(C2=CC=C3C=CC=CC3=C2)CC1	CNC[C@@]1(CC[C@@](C)(O)CC1)c1ccc2ccccc2c1	0.807793559	0.828147587	-0.870031346	2.758447114	2.969707463	TRUE	TRUE
COC1=C([C@H]2CN3CCC[C@H]3C3=CC=CC=C32)C=CC=C1	C1C[C@@H]2N(C1)C[C@H](c1ccccc1)c1ccccc21	0.824246683	0.803623921	-0.867682816	2.752725101	3.96519849	TRUE	TRUE
CNC(=O)CCC(C(=O)C1=CC=C(Br)C=C1)N1CCCC1	CCCC(N1CCCC1)C(=O)c1ccc(Br)cc1	0.800244211	0.816633158	-0.865658075	2.743756607	3.190516613	TRUE	TRUE
O=C1CCCN1C1(C2=CC3=CC=CC=C3S2)CCCC1	C1CCN(C1)C1(CCCC1)c1cc2ccccc2s1	0.805615994	0.811110906	-0.861120623	2.748143591	3.929642706	TRUE	TRUE
C=C(F)C1=CC(OC2=CC=CC(F)=C2C2CCNCC2)=CC=C1F	Fc1ccc(Oc2cccc(F)c2C2CCNCC2)cc1	0.83385783	0.812589442	-0.841274971	2.797709615	2.8156273	TRUE	TRUE
CNC1=C(C2=CC=C(Cl)C(Cl)=C2)C2=CC=C(S(N)(=O)=O)C=C21	CNCc1cc(ccc1Cc1ccc(Cl)c(Cl)c1)S(N)(=O)=O	0.888810614	0.829760054	-0.832326755	2.878781227	2.798949095	TRUE	TRUE
CCCC(C(=O)C1=CC=C(NC(C)=O)C=C1)N1CCCC1	CCCC(N1CCCC1)C(=O)c1ccc(NC(C)=O)cc1	0.818336124	0.836883744	-0.825803471	2.821953711	3.406195758	TRUE	TRUE
COC1=CC=CC(COC(C2=CC=C(Cl)C(Cl)=C2)C2CNC2)=C1	Clc1ccc(cc1Cl)C(OCc1ccccc1)C1CNC1	0.831602548	0.804938698	-0.824819758	2.804258802	3.602155795	TRUE	TRUE
FC1=CC=C(N(CCCN2CC3=C(C2)N3)C2=CC=C(F)C=C2)C=C1	Fc1ccc(cc1)N(CCCN1CCNCC1)c1ccc(F)cc1	0.878244876	0.818985635	-0.823310256	2.866457568	6.037065378	TRUE	TRUE
COC1=CC=C2C(=C1)CN(C)CC2C1=CC=C(F)C(F)=C1	CN1CC(c2ccc(F)c(F)c2)c2ccc(O)cc2C1	0.838041618	0.818807864	-0.81077344	2.838613356	3.02759985	TRUE	TRUE
COC1=CC=C2C(=C1)CN(C)CC2C1=CC=C(F)C(F)=C1	COc1ccc2C(CN(C)Cc2c1)c1ccc(F)c(F)c1	0.838041618	0.818807864	-0.81077344	2.838613356	3.080471954	TRUE	TRUE
COC1=CC=C2C(=C1)CN(C)CC2C1=CC=C(F)C(F)=C1	COc1ccc2C(CN(C)Cc2c1)c1ccc(F)c(F)c1	0.838041618	0.818807864	-0.81077344	2.838613356	2.864524482	TRUE	TRUE
COC1=CC=C2C(=C1)CN(C)CC2C1=CC=C(F)C(F)=C1	COc1ccc2C(CN(C)Cc2c1)c1ccc(F)c(F)c1	0.838041618	0.818807864	-0.81077344	2.838613356	2.683605721	TRUE	TRUE
COC1=CC=C2C(=C1)CN(C)CC2C1=CC=C(F)C(F)=C1	COc1ccc2C(CN(C)Cc2c1)c1ccc(F)c(F)c1	0.838041618	0.818807864	-0.81077344	2.838613356	2.926442979	TRUE	TRUE
CCCC(=O)CNC1(C2=CC3=CC=CC=C3S2)CCCCC1	CCCCCNC1(CCCCC1)c1cc2ccccc2s1	0.810697067	0.805742811	-0.804036703	2.804940489	2.73739797	TRUE	TRUE
O=C1CCN(C2(C3=CC4=CC=CC=C4S3)CCCC2)CC1	C1CCC(C1)(N1CCCCC1)c1cc2ccccc2s1	0.822106123	0.802935131	-0.799841036	2.817737532	3.494694152	TRUE	TRUE
ClC1=CC=C(C(CC2CNC2)OC2=CC=CC=C2)C=C1Cl	Clc1ccc(cc1Cl)C(CC1CNC1)Oc1ccccc1	0.85964033	0.811418573	-0.798832911	2.864763304	2.953521106	TRUE	TRUE
ClC1=CC=C(C(CC2CNC2)OC2=CC=CC=C2)C=C1Cl	Clc1ccc(cc1Cl)C(CC1CNC1)Oc1ccccc1	0.85964033	0.811418573	-0.798832911	2.864763304	3.327620624	TRUE	TRUE
ClC1=CC=C(C(CC2CNC2)OC2=CC=CC=C2)C=C1Cl	Clc1ccc(cc1Cl)C(CC1CNC1)Oc1ccccc1	0.85964033	0.811418573	-0.798832911	2.864763304	3.45499228	TRUE	TRUE
C=CC1=CC=CC2=CC=C(C3(CNC)CCCCC3)C=C12	NCC1(CCCCC1)c1ccc2ccccc2c1	0.838686114	0.826886256	-0.798187566	2.859922117	2.836288196	TRUE	TRUE
O=C(NCC1=CC=CO1)C1=C(C2=CC=C(Cl)C(Cl)=C2)CCC1	Clc1ccc(cc1Cl)C1=C(CCC1)C(=O)NCc1ccco1	0.867971664	0.849595817	-0.781727643	2.928377151	3.292137979	TRUE	TRUE
CCNCC1=CC=C2C(=C1)CN(CC)CC2C1=CC=C(Cl)C=C1	CN1CC(c2ccc(Cl)cc2)c2ccc(C)cc2C1	0.873829291	0.812457633	-0.776692063	2.902132174	2.740534866	TRUE	TRUE
CCC(=O)N(C)CC1(C2=CC=C(Cl)C(Cl)=C2)CCC1	CN(C)CC1(CCC1)c1ccc(Cl)c(Cl)c1	0.812286056	0.838129504	-0.775663145	2.867289729	2.836057444	TRUE	TRUE
CNCC1(C2=CC=C3C=CC=CC3=C2)CCCCC1	NCC1(CCCCC1)c1ccc2ccccc2c1	0.861453575	0.872887266	-0.768647306	2.958230849	3.070837402	TRUE	TRUE
CNCC1(C2=CC=C3C=CC=CC3=C2)CCCCC1	CNCC1(CCCCC1)c1ccc2ccccc2c1	0.861453575	0.872887266	-0.768647306	2.958230849	2.998319028	TRUE	TRUE
CNCC1(C2=CC=C3C=CC=CC3=C2)CCCCC1	CNCC1(CCCCC1)c1ccc2ccccc2c1	0.861453575	0.872887266	-0.768647306	2.958230849	2.926338313	TRUE	TRUE
CN[C@@H]1CC(=O)N(C2=CC=C(Cl)C(Cl)=C2)C2=CC=CC=C21	CN[C@@H]1CCN(c2ccc(Cl)c(Cl)c2)c2ccccc12	0.893149279	0.815991437	-0.768574004	2.933104025	4.882880648	TRUE	TRUE
CCOC1=CC=C(C2CN3CCC[C@H]3C3=CC=CC=C32)C=C1	Oc1ccc(cc1)C1CN2CCC[C@H]2c2ccccc12	0.833033868	0.805438934	-0.765602867	2.865407249	3.04100423	TRUE	TRUE
CCN(C)CC1=CC(C2CN(C)CC3=CC(OC)=CC=C32)=CC=C1	COc1ccc2C(CN(C)Cc2c1)c1cccc(C)c1	0.833440844	0.805125099	-0.756904614	2.874198642	4.34700106	TRUE	TRUE
NC(=O)C1=CC=C2C=C(C3(N4CCCCCC4)CCCC3)SC2=C1	C1CCC(C1)(N1CCCCCC1)c1cc2ccccc2s1	0.882621308	0.813799481	-0.74464179	2.944316313	2.907798708	TRUE	TRUE
COC1(C)CCC(CN2CCC2)(C2=CC=CC(Cl)=C2)CC1	CN(C)CC1(CCCCC1)c1cccc(Cl)c1	0.82373442	0.815233861	-0.740688503	2.890817092	3.587560609	TRUE	TRUE
FC1=CC=C(C(OCCN2CCNCC2)C2=CC=C(F)C=C2)C=C1	Fc1ccc(cc1)C(OCCN1CCNCC1)c1ccc(F)cc1	0.880117113	0.87004036	-0.739791903	3.002902884	6.012175677	TRUE	TRUE
FC1=CC=C(C(OCCN2CCNCC2)C2=CC=C(F)C=C2)C=C1	Fc1ccc(cc1)C(OCCN1CCNCC1)c1ccc(F)cc1	0.880117113	0.87004036	-0.739791903	3.002902884	4.457285045	TRUE	TRUE
FC1=CC=C(C(OCCN2CCNCC2)C2=CC=C(F)C=C2)C=C1	Fc1ccc(cc1)C(OCCN1CCNCC1)c1ccc(F)cc1	0.880117113	0.87004036	-0.739791903	3.002902884	4.504380343	TRUE	TRUE
FC1=CC=C(C(OCCN2CCNCC2)C2=CC=C(F)C=C2)C=C1	Fc1ccc(cc1)C(OCCN1CCNCC1)c1ccc(F)cc1	0.880117113	0.87004036	-0.739791903	3.002902884	4.504380343	TRUE	TRUE
CN1CC2=CC=C(N)C=C2C(C2=CC=C(F)C(F)=C2)C1	CN1CC(c2ccc(F)c(F)c2)c2ccccc2C1	0.80953168	0.800602757	-0.737394019	2.865277731	3.029714189	TRUE	TRUE
CCCOC1=CC=C(C2CN3CCC[C@H]3C3=CC=CC=C32)C=C1	COc1ccc(cc1)C1CN2CCC[C@H]2c2ccccc12	0.807374597	0.800881149	-0.736195675	2.864597385	2.824902632	TRUE	TRUE
CCNC1CC(CN(C)C(=O)CC)(C2=CC=C(Cl)C(Cl)=C2)C1	CN(C)CC1(CCC1)c1ccc(Cl)c(Cl)c1	0.850381604	0.802478485	-0.730481179	2.914916223	3.189405584	TRUE	TRUE
NCCCN1CC(C2=CC=C(Cl)C(F)=C2)C2=CC=CC=C2C1=O	CN1CC(c2ccc(Cl)c(F)c2)c2ccccc2C1	0.9321844	0.803454437	-0.718486711	3.009689439	4.504956381	TRUE	TRUE
CC1CN(CCOC(C2=CC=C(F)C=C2)C2=CC=C(F)C=C2)CCN1	Fc1ccc(cc1)C(OCCN1CCNCC1)c1ccc(F)cc1	0.867974406	0.805695248	-0.704216175	2.961990792	3.862680749	TRUE	TRUE
CC1CN(CCOC(C2=CC=C(F)C=C2)C2=CC=C(F)C=C2)CCN1	Fc1ccc(cc1)C(OCCN1CCNCC1)c1ccc(F)cc1	0.867974406	0.805695248	-0.704216175	2.961990792	5.111838999	TRUE	TRUE
COC1=CC=CC([C@@H]2CN3CCC[C@H]3C3=CC=CC=C32)=C1	Oc1cccc(c1)[C@@H]1CN2CCC[C@H]2c2ccccc12	0.824246683	0.804019951	-0.675601462	2.945202485	3.504687387	TRUE	TRUE
COC1=CC=CC([C@@H]2CN3CCC[C@H]3C3=CC=CC=C32)=C1	Oc1cccc(c1)[C@@H]1CN2CCC[C@H]2c2ccccc12	0.824246683	0.804019951	-0.675601462	2.945202485	3.642951824	TRUE	TRUE
COC1=CC=CC([C@@H]2CN3CCC[C@H]3C3=CC=CC=C32)=C1	Oc1cccc(c1)[C@@H]1CN2CCC[C@H]2c2ccccc12	0.824246683	0.804019951	-0.675601462	2.945202485	3.091417649	TRUE	TRUE
COC1=CC=CC([C@@H]2CN3CCC[C@H]3C3=CC=CC=C32)=C1	Oc1cccc(c1)[C@@H]1CN2CCC[C@H]2c2ccccc12	0.824246683	0.804019951	-0.675601462	2.945202485	2.941499624	TRUE	TRUE
COC1=CC=CC([C@@H]2CN3CCC[C@H]3C3=CC=CC=C32)=C1	Oc1cccc(c1)[C@@H]1CN2CCC[C@H]2c2ccccc12	0.824246683	0.804019951	-0.675601462	2.945202485	2.941499624	TRUE	TRUE
COC1=CC=CC([C@@H]2CN3CCC[C@H]3C3=CC=CC=C32)=C1	Oc1cccc(c1)[C@@H]1CN2CCC[C@H]2c2ccccc12	0.824246683	0.804019951	-0.675601462	2.945202485	2.937087817	TRUE	TRUE
COC1=CC=CC([C@@H]2CN3CCC[C@H]3C3=CC=CC=C32)=C1	Oc1cccc(c1)[C@@H]1CN2CCC[C@H]2c2ccccc12	0.824246683	0.804019951	-0.675601462	2.945202485	2.897142847	TRUE	TRUE
COC1=CC=CC([C@@H]2CN3CCC[C@H]3C3=CC=CC=C32)=C1	Oc1cccc(c1)[C@@H]1CN2CCC[C@H]2c2ccccc12	0.824246683	0.804019951	-0.675601462	2.945202485	3.031973683	TRUE	TRUE
O=C(NC(=O)C1=C(C2=CC=C(Cl)C(Cl)=C2)CCC1)C1=CC=CO1	Clc1ccc(cc1Cl)C1=C(CCC1)C(=O)NCc1ccco1	0.830590291	0.835402958	-0.66854572	2.989984842	3.951066566	TRUE	TRUE
CN1CCC(OC(C2=CC=C(F)C=C2)C2=CC=C(F)C=C2)CC1	CN1CCC(CC1)OC(c1ccc(F)cc1)c1ccc(F)cc1	0.83918535	0.878261082	-0.658937444	3.051046301	3.822005866	TRUE	TRUE
CN1CCC(OC(C2=CC=C(F)C=C2)C2=CC=C(F)C=C2)CC1	CN1CCC(CC1)OC(c1ccc(F)cc1)c1ccc(F)cc1	0.83918535	0.878261082	-0.658937444	3.051046301	3.589318631	TRUE	TRUE
CN1CCC(OC(C2=CC=C(F)C=C2)C2=CC=C(F)C=C2)CC1	CN1CCC(CC1)OC(c1ccc(F)cc1)c1ccc(F)cc1	0.83918535	0.878261082	-0.658937444	3.051046301	3.942853383	TRUE	TRUE
CN1CCC(OC(C2=CC=C(F)C=C2)C2=CC=C(F)C=C2)CC1	CN1CCC(CC1)OC(c1ccc(F)cc1)c1ccc(F)cc1	0.83918535	0.878261082	-0.658937444	3.051046301	4.086861543	TRUE	TRUE
CN1CCC(OC(C2=CC=C(F)C=C2)C2=CC=C(F)C=C2)CC1	CN1CCC(CC1)OC(c1ccc(F)cc1)c1ccc(F)cc1	0.83918535	0.878261082	-0.658937444	3.051046301	3.939954875	TRUE	TRUE
CN1CCC(OC(C2=CC=C(F)C=C2)C2=CC=C(F)C=C2)CC1	CN1CCC(CC1)OC(c1ccc(F)cc1)c1ccc(F)cc1	0.83918535	0.878261082	-0.658937444	3.051046301	4.847655414	TRUE	TRUE
CN1CCC(OC(C2=CC=C(F)C=C2)C2=CC=C(F)C=C2)CC1	CN1CCC(CC1)OC(c1ccc(F)cc1)c1ccc(F)cc1	0.83918535	0.878261082	-0.658937444	3.051046301	4.924351917	TRUE	TRUE
O=C1CNCCN1CCOC(C1=CC=C(F)C=C1)C1=CC=C(F)C=C1	Fc1ccc(cc1)C(OCCN1CCNCC1)c1ccc(F)cc1	0.87385384	0.849180846	-0.626874466	3.088697533	5.080088329	TRUE	TRUE
CNC1CC(C2=CC=C(F)C=C2)C2=CC=CC=C21	CNC1CC(c2ccccc12)c1ccc(F)cc1	0.846369552	0.800803201	-0.615530734	3.024179333	2.984883187	TRUE	TRUE
CNC1CC(C2=CC=C(F)C=C2)C2=CC=CC=C21	CNC1CC(c2ccccc12)c1ccc(F)cc1	0.846369552	0.800803201	-0.615530734	3.024179333	3.211220859	TRUE	TRUE
CNC(=O)N(C)CC1(C2=CC=C(Cl)C(C)=C2)CCCCC1	CN(C)CC1(CCCCC1)c1ccc(Cl)cc1	0.894700053	0.821662144	-0.595649051	3.113250459	3.524365196	TRUE	TRUE
CNCCNC1(C2=CC3=CC=CC=C3S2)CCCCC1	CNCCNC1(CCCCC1)c1cc2ccccc2s1	0.816188424	0.810314557	-0.59513021	3.023910084	3.565589068	TRUE	TRUE
CNCCNC1(C2=CC3=CC=CC=C3S2)CCCCC1	NCCNC1(CCCCC1)c1cc2ccccc2s1	0.816188424	0.810314557	-0.59513021	3.023910084	3.239302202	TRUE	TRUE
CNCCNC1(C2=CC3=CC=CC=C3S2)CCCCC1	CNCCNC1(CCCCC1)c1cc2ccccc2s1	0.816188424	0.810314557	-0.59513021	3.023910084	3.220543025	TRUE	TRUE
CN1CCC(C2=C(F)C(C(=O)O)=CC=C2OC2=CC=C(F)C=C2)CC1	Fc1ccc(Oc2cccc(F)c2C2CCNCC2)cc1	0.897557501	0.859865736	-0.587909289	3.162051261	6.497741587	TRUE	TRUE
OC1=CC(F)=C(C2CCNCC2)C(OC2=CC=C(F)C=C2)=C1	Fc1ccc(Oc2cccc(F)c2C2CCNCC2)cc1	0.902543468	0.843911568	-0.563257924	3.175734426	5.895593684	TRUE	TRUE
CCN1CC2=C(N)C=CC=C2C(C2=CC=CC(C)=C2)C1	CN1CC(c2ccccc2)c2cccc(N)c2C1	0.842354317	0.804602492	-0.534416932	3.105077191	3.086425803	TRUE	TRUE
O=C1CC(C2=CC(F)=C(F)C=C2OC2=CC=C(F)C=C2)CCN1	Fc1ccc(Oc2cc(F)c(F)cc2C2CCNCC2)cc1	0.931237405	0.802989112	-0.53286551	3.19389832	4.551309553	TRUE	TRUE
C=CC1=CC=C(N2CC(=O)N(CCCC)CC3=CC=CC=C32)C(N)=C1	CN(C)Cc1ccccc1N(C)c1ccc(C)cc1N	0.833525424	0.825404491	-0.530680227	3.120787002	3.982656051	TRUE	TRUE
CNC(=O)CCNC1(C2=CC3=CC=CC=C3S2)CCCCC1	NCCCNC1(CCCCC1)c1cc2ccccc2s1	0.881025379	0.815676705	-0.524861919	3.164377479	3.374857352	TRUE	TRUE
CCCNC[C@]1(C2=CC=C3C=CC=CC3=C2)CC[C@@](C)(O)CC1	CNC[C@@]1(CC[C@@](C)(O)CC1)c1ccc2ccccc2c1	0.802090071	0.834381828	-0.521197846	3.107811366	3.433122941	TRUE	TRUE
CCNC(=O)CN1CCN(C2(C3=CC4=CC=CC=C4S3)CCCCC2)CCC1=O	NCCCNC1(CCCCC1)c1cc2ccccc2s1	0.812605087	0.800028318	-0.498026291	3.107144428	3.553969501	TRUE	TRUE
CCNC1(C2=CC3=CC=CC=C3S2)CCCCC1	CCNC1(CCCCC1)c1cc2ccccc2s1	0.844292899	0.824011155	-0.485552002	3.175289365	3.333034871	TRUE	TRUE
CCN1CC(C2=CC=C(Cl)C(Cl)=C2)C2=CC=C(OC)C=C2C1=O	COc1ccc2C(CN(C)Cc2c1)c1ccc(Cl)c(Cl)c1	0.809103227	0.809977104	-0.481355931	3.130261714	3.012691395	TRUE	TRUE
CC1=C(OC2=CC=C(F)C=C2)C(C2CCNCC2)=CC(F)=C1F	Fc1ccc(Oc2cc(F)c(F)cc2C2CCNCC2)cc1	0.88670121	0.836770058	-0.47865743	3.237351151	4.92933529	TRUE	TRUE
CNC1CCC(CN2CCCCC2)(C2=CC=C(Cl)C(Cl)=C2)CC1	Clc1ccc(cc1Cl)C1(CN2CCCCC2)CCCCC1	0.828176078	0.830722854	-0.468499949	3.182936296	3.755148094	TRUE	TRUE
CC1=CC=C2C=C(C3(N4CCC(O)CC4)CCCCC3)SC2=C1	OC1CCN(CC1)C1(CCCCC1)c1cc2ccccc2s1	0.853141216	0.803438022	-0.449879793	3.199236759	3.135096685	TRUE	TRUE
CC(=O)NC1=CC=C([C@@H]2CN3CCC[C@@H]3C3=CC=CC=C32)C=C1	CC(=O)Nc1ccc(cc1)[C@@H]1CN2CCC[C@@H]2c2ccccc12	0.911575448	0.80186667	-0.429567522	3.27641191	3.847500918	TRUE	TRUE
CC(=O)NC1=CC=C([C@@H]2CN3CCC[C@@H]3C3=CC=CC=C32)C=C1	CC(=O)Nc1ccc(cc1)[C@@H]1CN2CCC[C@@H]2c2ccccc12	0.911575448	0.80186667	-0.429567522	3.27641191	3.22959554	TRUE	TRUE
CC(=O)NC1=CC=C([C@@H]2CN3CCC[C@@H]3C3=CC=CC=C32)C=C1	CC(=O)Nc1ccc(cc1)[C@@H]1CN2CCC[C@@H]2c2ccccc12	0.911575448	0.80186667	-0.429567522	3.27641191	3.176433919	TRUE	TRUE
CC(=O)NC1=CC=C([C@@H]2CN3CCC[C@@H]3C3=CC=CC=C32)C=C1	CC(=O)Nc1ccc(cc1)[C@@H]1CN2CCC[C@@H]2c2ccccc12	0.911575448	0.80186667	-0.429567522	3.27641191	3.176875232	TRUE	TRUE
CC(=O)NC1=CC=C([C@@H]2CN3CCC[C@@H]3C3=CC=CC=C32)C=C1	CC(=O)Nc1ccc(cc1)[C@@H]1CN2CCC[C@@H]2c2ccccc12	0.911575448	0.80186667	-0.429567522	3.27641191	3.184254764	TRUE	TRUE
N[C@@H]1CCN(C2=CC=C(Cl)C(Cl)=C2)C2=CC=CC=C21	N[C@@H]1CCN(c2ccc(Cl)c(Cl)c2)c2ccccc12	0.836322615	0.827142654	-0.423819413	3.232183169	4.358575277	TRUE	TRUE
N[C@@H]1CCN(C2=CC=C(Cl)C(Cl)=C2)C2=CC=CC=C21	N[C@@H]1CCN(c2ccc(Cl)c(Cl)c2)c2ccccc12	0.836322615	0.827142654	-0.423819413	3.232183169	3.849024734	TRUE	TRUE
O=C(C1=CC=C(Cl)C(Cl)=C1)C(CCO)N1CCCC1	CCC(N1CCCC1)C(=O)c1ccc(Cl)c(Cl)c1	0.850018061	0.813388141	-0.422662924	3.233280591	3.124447961	TRUE	TRUE
COC1=CC=C2C(=C1)C(=O)N(C)CC2C1=CC=C(Cl)C(Cl)=C1	COc1ccc2C(CN(C)Cc2c1)c1ccc(Cl)c(Cl)c1	0.821780709	0.815116301	-0.386215307	3.243219017	2.810391535	TRUE	TRUE
CC1=C(Cl)C=CC(C2CN(C)CC3=CC(CN)=CC=C32)=C1	CN1CC(c2ccc(Cl)cc2)c2ccc(C)cc2C1	0.916428063	0.801843849	-0.350931082	3.359878144	3.347100227	TRUE	TRUE
CC(C)CNC1(C2=CC3=CC=CC=C3S2)CCCCC1	CCCNC1(CCCCC1)c1cc2ccccc2s1	0.803613704	0.824304994	-0.321525933	3.298930079	3.834229272	TRUE	TRUE
C=CC1=CC(C2CN(C)CC3=CC(OC)=CC=C32)=CC=C1	COc1ccc2C(CN(C)Cc2c1)c1ccccc1	0.844187559	0.800181137	-0.317260989	3.31964502	3.25121143	TRUE	TRUE
CN(CCN)CC1(C2=CC=C(Cl)C(Cl)=C2)CCCC1	CN(C)CC1(CCCC1)c1ccc(Cl)c(Cl)c1	0.898339698	0.82827113	-0.317158918	3.401989223	3.508398185	TRUE	TRUE
OC1=CC=C2C=C(C3(N4CCCCC4)CCCC3)SC2=C1	C1CCC(C1)(N1CCCCC1)c1cc2ccccc2s1	0.855776352	0.806906595	-0.311748969	3.343471291	3.289784706	TRUE	TRUE
CCNC1=CC=C2CN(C)CC(C3=CC=C(Cl)C=C3)C2=C1	CN1CC(c2ccc(Cl)cc2)c2ccccc2C1	0.906396163	0.814681906	-0.300680351	3.412935032	3.823311945	TRUE	TRUE
CC1CCN([C@]2(C3=CC4=CC=CC=C4S3)CC[C@H](O)CC2)CC1	O[C@H]1CC[C@](CC1)(N1CCCCC1)c1cc2ccccc2s1	0.858175709	0.80189405	-0.293561059	3.359046014	3.401887172	TRUE	TRUE
O=C1C2=CC=CC=C2C(C2=CC=C(Cl)C=C2)C(=O)N1CCO	CN1CC(c2ccc(Cl)cc2)c2ccccc2C1	0.885146127	0.825439716	-0.29060407	3.412519086	6.892553833	TRUE	TRUE
CCN1CCC(C2=CC(F)=C(F)C=C2OC2=CC=C(F)C=C2)CC1=O	Fc1ccc(Oc2cc(F)c(F)cc2C2CCNCC2)cc1	0.805892036	0.805173209	-0.286641795	3.316960763	5.229465881	TRUE	TRUE
CN1CCC(C2=C(F)C=CC=C2OC2=CC=C(F)C=C2)CC1	Fc1ccc(Oc2cccc(F)c2C2CCNCC2)cc1	0.823514164	0.880404853	-0.28044559	3.41601074	6.844844339	TRUE	TRUE
CCN1CC2=CC(CO)=CC=C2C(C2=CC=C(Cl)C=C2)C1	CN1CC(c2ccc(Cl)cc2)c2ccc(C)cc2C1	0.931915153	0.815573188	-0.280383036	3.459642619	3.923499997	TRUE	TRUE
CC1=CC=C2SC(C3(NCC4CC4)CCCCC3)=CC2=C1	C(NC1(CCCCC1)c1cc2ccccc2s1)C1CC1	0.800114267	0.807364692	-0.279718892	3.320297381	5.42498231	TRUE	TRUE
CCNC[C@]1(C2=CC=C3C=CC=CC3=C2)CC[C@@](C)(O)CC1	CNC[C@@]1(CC[C@@](C)(O)CC1)c1ccc2ccccc2c1	0.893358121	0.833179212	-0.27481263	3.444262015	3.528627424	TRUE	TRUE
FC1=CC=C(OC2=CC=CC=C2C2CCNCC2)C=C1	Fc1ccc(Oc2ccccc2C2CCNCC2)cc1	0.907672756	0.896777399	-0.255816347	3.541171122	6.274463294	TRUE	TRUE
FC1=CC=C(OC2=CC=CC=C2C2CCNCC2)C=C1	Fc1ccc(Oc2ccccc2C2CCNCC2)cc1	0.907672756	0.896777399	-0.255816347	3.541171122	6.953210948	TRUE	TRUE
FC1=CC=C(OC2=CC=CC=C2C2CCNCC2)C=C1	Fc1ccc(Oc2ccccc2C2CCNCC2)cc1	0.907672756	0.896777399	-0.255816347	3.541171122	6.372054694	TRUE	TRUE
FC1=CC=C(OC2=CC=CC=C2C2CCNCC2)C=C1	Fc1ccc(Oc2ccccc2C2CCNCC2)cc1	0.907672756	0.896777399	-0.255816347	3.541171122	7.692135928	TRUE	TRUE
FC1=CC=C2SC(C3(NCC4CC4)CCCCC3)=CC2=C1	C(NC1(CCCCC1)c1cc2ccccc2s1)C1CC1	0.818340573	0.8036913	-0.25155726	3.363011926	3.735941641	TRUE	TRUE
CCCCNC1(C2=CC3=CC=CC=C3S2)CCC(O)CC1	CCCNC1(CCCCC1)c1cc2ccccc2s1	0.801354559	0.808894831	-0.232762786	3.370023917	3.684768591	TRUE	TRUE
CNC1CC(C2=CC=C(Cl)C=C2)C2=CC=CC=C21	CNC1CC(c2ccccc12)c1ccc(Cl)cc1	0.852839685	0.801567107	-0.203735834	3.443208271	3.336455224	TRUE	TRUE
FC1=C2C=C(C3(NCC4CC4)CCCCC3)SC2=CC=C1	C(NC1(CCCCC1)c1cc2ccccc2s1)C1CC1	0.818340573	0.804524844	-0.163287563	3.452115167	3.633048595	TRUE	TRUE
CC1=CC=C(OC2=CC=C(F)C=C2)C(C2CCNC(C)(C)C2)=C1	Fc1ccc(Oc2ccccc2C2CCNCC2)cc1	0.843554299	0.800107219	-0.157221388	3.478977443	4.563459842	TRUE	TRUE
COC1=CC=C([C@@H]2CN3CCC[C@@H]3C3=CC=CC=C32)C=C1	Oc1ccc(cc1)[C@@H]1CN2CCC[C@@H]2c2ccccc12	0.824246683	0.809817965	-0.151316778	3.475285183	3.892142741	TRUE	TRUE
COC1=CC=C([C@@H]2CN3CCC[C@@H]3C3=CC=CC=C32)C=C1	COc1ccc(cc1)[C@@H]1CN2CCC[C@@H]2c2ccccc12	0.824246683	0.809817965	-0.151316778	3.475285183	3.505393861	TRUE	TRUE
COC1=CC=C([C@@H]2CN3CCC[C@@H]3C3=CC=CC=C32)C=C1	Oc1ccc(cc1)[C@@H]1CN2CCC[C@@H]2c2ccccc12	0.824246683	0.809817965	-0.151316778	3.475285183	3.571196247	TRUE	TRUE
COC1=CC=C([C@@H]2CN3CCC[C@@H]3C3=CC=CC=C32)C=C1	COc1ccc(cc1)[C@@H]1CN2CCC[C@@H]2c2ccccc12	0.824246683	0.809817965	-0.151316778	3.475285183	3.504013476	TRUE	TRUE
COC1=CC=C([C@@H]2CN3CCC[C@@H]3C3=CC=CC=C32)C=C1	Oc1ccc(cc1)[C@@H]1CN2CCC[C@@H]2c2ccccc12	0.824246683	0.809817965	-0.151316778	3.475285183	3.485998101	TRUE	TRUE
COC1=CC=C([C@@H]2CN3CCC[C@@H]3C3=CC=CC=C32)C=C1	Oc1ccc(cc1)[C@@H]1CN2CCC[C@@H]2c2ccccc12	0.824246683	0.809817965	-0.151316778	3.475285183	3.517516728	TRUE	TRUE
COC1=CC=C([C@@H]2CN3CCC[C@@H]3C3=CC=CC=C32)C=C1	Oc1ccc(cc1)[C@@H]1CN2CCC[C@@H]2c2ccccc12	0.824246683	0.809817965	-0.151316778	3.475285183	3.404981742	TRUE	TRUE
COC1=CC=C([C@@H]2CN3CCC[C@@H]3C3=CC=CC=C32)C=C1	Oc1ccc(cc1)[C@@H]1CN2CCC[C@@H]2c2ccccc12	0.824246683	0.809817965	-0.151316778	3.475285183	3.425103354	TRUE	TRUE
COC1=CC=C([C@@H]2CN3CCC[C@@H]3C3=CC=CC=C32)C=C1	COc1ccc(cc1)[C@@H]1CN2CCC[C@@H]2c2ccccc12	0.824246683	0.809817965	-0.151316778	3.475285183	3.502726118	TRUE	TRUE
COC1=CC=C([C@@H]2CN3CCC[C@@H]3C3=CC=CC=C32)C=C1	Oc1ccc(cc1)[C@@H]1CN2CCC[C@@H]2c2ccccc12	0.824246683	0.809817965	-0.151316778	3.475285183	3.410457929	TRUE	TRUE
COC1=CC=C([C@@H]2CN3CCC[C@@H]3C3=CC=CC=C32)C=C1	COc1ccc(cc1)[C@@H]1CN2CCC[C@@H]2c2ccccc12	0.824246683	0.809817965	-0.151316778	3.475285183	3.356837867	TRUE	TRUE
COC1=CC=C([C@@H]2CN3CCC[C@@H]3C3=CC=CC=C32)C=C1	COc1ccc(cc1)[C@@H]1CN2CCC[C@@H]2c2ccccc12	0.824246683	0.809817965	-0.151316778	3.475285183	3.366568206	TRUE	TRUE
CCCNC1(C2=CC3=CC=CC=C3S2)CCCCC1	CCCNC1(CCCCC1)c1cc2ccccc2s1	0.82067024	0.826379574	-0.146998066	3.492589062	3.794695602	TRUE	TRUE
CCCNC1(C2=CC3=CC=CC=C3S2)CCCCC1	CCNC1(CCCCC1)c1cc2ccccc2s1	0.82067024	0.826379574	-0.146998066	3.492589062	3.612239287	TRUE	TRUE
O=C1COCCN1CC1(C2=CC=C(Cl)C(Cl)=C2)CCCCC1	Clc1ccc(cc1Cl)C1(CN2CCOCC2)CCCCC1	0.829252296	0.820620237	-0.146609685	3.495800161	3.443420706	TRUE	TRUE
OC1CCN(C2(C3=CC4=CC=CC=C4S3)CCCCC2)CC1	OC1CCN(CC1)C1(CCCCC1)c1cc2ccccc2s1	0.880672537	0.811681494	-0.12455788	3.560333465	3.740576146	TRUE	TRUE
OC1CCN(C2(C3=CC4=CC=CC=C4S3)CCCCC2)CC1	OC1CCN(CC1)C1(CCCCC1)c1cc2ccccc2s1	0.880672537	0.811681494	-0.12455788	3.560333465	3.724439977	TRUE	TRUE
OC1CCN(C2(C3=CC4=CC=CC=C4S3)CCCCC2)CC1	OC1CCN(CC1)C1(CCCCC1)c1cc2ccccc2s1	0.880672537	0.811681494	-0.12455788	3.560333465	3.898064069	TRUE	TRUE
OC1CCN(C2(C3=CC4=CC=CC=C4S3)CCCCC2)CC1	OC1CCN(CC1)C1(CCCCC1)c1cc2ccccc2s1	0.880672537	0.811681494	-0.12455788	3.560333465	3.957711814	TRUE	TRUE
OC1CCN(C2(C3=CC4=CC=CC=C4S3)CCCCC2)CC1	OC1CCN(CC1)C1(CCCCC1)c1cc2ccccc2s1	0.880672537	0.811681494	-0.12455788	3.560333465	3.972247718	TRUE	TRUE
OC1CCN(C2(C3=CC4=CC=CC=C4S3)CCCCC2)CC1	OC1CCN(CC1)C1(CCCCC1)c1cc2ccccc2s1	0.880672537	0.811681494	-0.12455788	3.560333465	3.525282023	TRUE	TRUE
CN(C)CC1(C2=CC=C3C=CC(C=CN)=CC3=C2)CCCCC1	CN(C)CC1(CCCCC1)c1ccc2ccccc2c1	0.898674863	0.806731944	-0.122025344	3.575918776	3.717131574	TRUE	TRUE
CC1CCC(CNC2CC2)(C2=CC=C(Cl)C(Cl)=C2)CC1	Clc1ccc(cc1Cl)C1(CNC2CC2)CCCCC1	0.80616692	0.840947207	-0.109403656	3.530247784	3.499017428	TRUE	TRUE
COC1=CC=CC([C@@H]2CN3CCC[C@@H]3C3=CC=CC=C32)=C1	Oc1cccc(c1)[C@@H]1CN2CCC[C@@H]2c2ccccc12	0.824246683	0.804019951	-0.109005921	3.511798026	4.898881318	TRUE	TRUE
COC1=CC=CC([C@@H]2CN3CCC[C@@H]3C3=CC=CC=C32)=C1	Oc1cccc(c1)[C@@H]1CN2CCC[C@@H]2c2ccccc12	0.824246683	0.804019951	-0.109005921	3.511798026	5.30900169	TRUE	TRUE
COC1=CC=CC([C@@H]2CN3CCC[C@@H]3C3=CC=CC=C32)=C1	Oc1cccc(c1)[C@@H]1CN2CCC[C@@H]2c2ccccc12	0.824246683	0.804019951	-0.109005921	3.511798026	3.685049551	TRUE	TRUE
COC1=CC=CC([C@@H]2CN3CCC[C@@H]3C3=CC=CC=C32)=C1	Oc1cccc(c1)[C@@H]1CN2CCC[C@@H]2c2ccccc12	0.824246683	0.804019951	-0.109005921	3.511798026	3.50660815	TRUE	TRUE
COC1=CC=CC([C@@H]2CN3CCC[C@@H]3C3=CC=CC=C32)=C1	COc1cccc(c1)[C@@H]1CN2CCC[C@@H]2c2ccccc12	0.824246683	0.804019951	-0.109005921	3.511798026	3.755206464	TRUE	TRUE
COC1=CC=CC([C@@H]2CN3CCC[C@@H]3C3=CC=CC=C32)=C1	Oc1cccc(c1)[C@@H]1CN2CCC[C@@H]2c2ccccc12	0.824246683	0.804019951	-0.109005921	3.511798026	3.477319291	TRUE	TRUE
COC1=CC=CC([C@@H]2CN3CCC[C@@H]3C3=CC=CC=C32)=C1	COc1cccc(c1)[C@@H]1CN2CCC[C@@H]2c2ccccc12	0.824246683	0.804019951	-0.109005921	3.511798026	3.968824504	TRUE	TRUE
COC1=CC=CC([C@@H]2CN3CCC[C@@H]3C3=CC=CC=C32)=C1	Oc1cccc(c1)[C@@H]1CN2CCC[C@@H]2c2ccccc12	0.824246683	0.804019951	-0.109005921	3.511798026	3.508095179	TRUE	TRUE
COC1=CC=CC([C@@H]2CN3CCC[C@@H]3C3=CC=CC=C32)=C1	COc1cccc(c1)[C@@H]1CN2CCC[C@@H]2c2ccccc12	0.824246683	0.804019951	-0.109005921	3.511798026	3.479779366	TRUE	TRUE
COC1=CC=CC([C@@H]2CN3CCC[C@@H]3C3=CC=CC=C32)=C1	COc1cccc(c1)[C@@H]1CN2CCC[C@@H]2c2ccccc12	0.824246683	0.804019951	-0.109005921	3.511798026	4.20290657	TRUE	TRUE
COC1=CC=CC([C@@H]2CN3CCC[C@@H]3C3=CC=CC=C32)=C1	COc1cccc(c1)[C@@H]1CN2CCC[C@@H]2c2ccccc12	0.824246683	0.804019951	-0.109005921	3.511798026	3.566425918	TRUE	TRUE
COC1=CC=CC([C@@H]2CN3CCC[C@@H]3C3=CC=CC=C32)=C1	Oc1cccc(c1)[C@@H]1CN2CCC[C@@H]2c2ccccc12	0.824246683	0.804019951	-0.109005921	3.511798026	3.564354143	TRUE	TRUE
COC1=CC=CC([C@@H]2CN3CCC[C@@H]3C3=CC=CC=C32)=C1	COc1cccc(c1)[C@@H]1CN2CCC[C@@H]2c2ccccc12	0.824246683	0.804019951	-0.109005921	3.511798026	3.631977675	TRUE	TRUE
COC1=CC=CC([C@@H]2CN3CCC[C@@H]3C3=CC=CC=C32)=C1	COc1cccc(c1)[C@@H]1CN2CCC[C@@H]2c2ccccc12	0.824246683	0.804019951	-0.109005921	3.511798026	3.549491046	TRUE	TRUE
COC1=CC=CC([C@@H]2CN3CCC[C@@H]3C3=CC=CC=C32)=C1	COc1cccc(c1)[C@@H]1CN2CCC[C@@H]2c2ccccc12	0.824246683	0.804019951	-0.109005921	3.511798026	3.544598458	TRUE	TRUE
COC1=CC=CC([C@@H]2CN3CCC[C@@H]3C3=CC=CC=C32)=C1	COc1cccc(c1)[C@@H]1CN2CCC[C@@H]2c2ccccc12	0.824246683	0.804019951	-0.109005921	3.511798026	3.515438197	TRUE	TRUE
OC1=CC=CC2=CC=C(C3(CN4CC4)CCCCC3)C=C12	CN(C)CC1(CCCCC1)c1ccc2ccccc2c1	0.857418361	0.850253217	-0.108460753	3.591748138	4.00681567	TRUE	TRUE
CCN(C)CC1(C2=CC=C(Cl)C(Cl)=C2)CC(=O)C1	CN(C)CC1(CCC1)c1ccc(Cl)c(Cl)c1	0.843364461	0.814737068	-0.100422193	3.55021665	3.456093549	TRUE	TRUE
COC1=CC=C(C2CN3CCC[C@H]3C3=CC=CC=C32)C=C1	COc1ccc(cc1)C1CN2CCC[C@H]2c2ccccc12	0.824246683	0.809817965	-0.091746775	3.534855187	4.172127102	TRUE	TRUE
COC1=CC=C(C2CN3CCC[C@H]3C3=CC=CC=C32)C=C1	COc1ccc(cc1)C1CN2CCC[C@H]2c2ccccc12	0.824246683	0.809817965	-0.091746775	3.534855187	3.628322057	TRUE	TRUE
COC1=CC=C(C2CN3CCC[C@H]3C3=CC=CC=C32)C=C1	COc1ccc(cc1)C1CN2CCC[C@H]2c2ccccc12	0.824246683	0.809817965	-0.091746775	3.534855187	3.642467378	TRUE	TRUE
COC1=CC=C(C2CN3CCC[C@H]3C3=CC=CC=C32)C=C1	COc1ccc(cc1)C1CN2CCC[C@H]2c2ccccc12	0.824246683	0.809817965	-0.091746775	3.534855187	3.509803651	TRUE	TRUE
COC1=CC=C(C2CN3CCC[C@H]3C3=CC=CC=C32)C=C1	Oc1ccc(cc1)C1CN2CCC[C@H]2c2ccccc12	0.824246683	0.809817965	-0.091746775	3.534855187	3.549295228	TRUE	TRUE
COC1=CC=C(C2CN3CCC[C@H]3C3=CC=CC=C32)C=C1	COc1ccc(cc1)C1CN2CCC[C@H]2c2ccccc12	0.824246683	0.809817965	-0.091746775	3.534855187	3.696834049	TRUE	TRUE
COC1=CC=C(C2CN3CCC[C@H]3C3=CC=CC=C32)C=C1	COc1ccc(cc1)C1CN2CCC[C@H]2c2ccccc12	0.824246683	0.809817965	-0.091746775	3.534855187	3.41755347	TRUE	TRUE
COC1=CC=C(C2CN3CCC[C@H]3C3=CC=CC=C32)C=C1	Oc1ccc(cc1)C1CN2CCC[C@H]2c2ccccc12	0.824246683	0.809817965	-0.091746775	3.534855187	3.650777048	TRUE	TRUE
COC1=CC=C(C2CN3CCC[C@H]3C3=CC=CC=C32)C=C1	COc1ccc(cc1)C1CN2CCC[C@H]2c2ccccc12	0.824246683	0.809817965	-0.091746775	3.534855187	3.416407702	TRUE	TRUE
COC1=CC=C(C2CN3CCC[C@H]3C3=CC=CC=C32)C=C1	COc1ccc(cc1)C1CN2CCC[C@H]2c2ccccc12	0.824246683	0.809817965	-0.091746775	3.534855187	3.471767358	TRUE	TRUE
COC1=CC=C(C2CN3CCC[C@H]3C3=CC=CC=C32)C=C1	COc1ccc(cc1)C1CN2CCC[C@H]2c2ccccc12	0.824246683	0.809817965	-0.091746775	3.534855187	3.407388727	TRUE	TRUE
COC1=CC=C(C2CN3CCC[C@H]3C3=CC=CC=C32)C=C1	COc1ccc(cc1)C1CN2CCC[C@H]2c2ccccc12	0.824246683	0.809817965	-0.091746775	3.534855187	3.471012262	TRUE	TRUE
COC1=CC=C(C2CN3CCC[C@H]3C3=CC=CC=C32)C=C1	Oc1ccc(cc1)C1CN2CCC[C@H]2c2ccccc12	0.824246683	0.809817965	-0.091746775	3.534855187	3.602344237	TRUE	TRUE
COC1=CC=C(C2CN3CCC[C@H]3C3=CC=CC=C32)C=C1	COc1ccc(cc1)C1CN2CCC[C@H]2c2ccccc12	0.824246683	0.809817965	-0.091746775	3.534855187	3.465983747	TRUE	TRUE
COC1=CC=C(C2CN3CCC[C@H]3C3=CC=CC=C32)C=C1	COc1ccc(cc1)C1CN2CCC[C@H]2c2ccccc12	0.824246683	0.809817965	-0.091746775	3.534855187	3.444500802	TRUE	TRUE
FC1=CC=C(OC2=CC(F)=C(F)C=C2C23CCN2CC3)C=C1	Fc1ccc(Oc2cc(F)c(F)cc2C2CCNCC2)cc1	0.842390178	0.829671275	-0.054091789	3.610506978	3.968092764	TRUE	TRUE
CC1=CC(OC2=CC(F)=C(F)C=C2C2CCNCC2)=CC=C1F	Fc1ccc(Oc2cc(F)c(F)cc2C2CCNCC2)cc1	0.88670121	0.850485088	-0.01606187	3.713661741	4.826358118	TRUE	TRUE
CCNCC1(C2=CC=C3C=CC(C)=CC3=C2)CCCCC1	NCC1(CCCCC1)c1ccc2ccccc2c1	0.834929362	0.85854048	-0.008029485	3.677977671	3.709889419	TRUE	TRUE
COC1=CC=C2C(=C1)CN(C)CC2C1=CC=C(Cl)C(Cl)=C1	COc1ccc2C(CN(C)Cc2c1)c1ccc(Cl)c(Cl)c1	0.802355128	0.821718425	-0.006793954	3.609816912	3.493169902	TRUE	TRUE
COC1=CC=C2C(=C1)CN(C)CC2C1=CC=C(Cl)C(Cl)=C1	COc1ccc2C(CN(C)Cc2c1)c1ccc(Cl)c(Cl)c1	0.802355128	0.821718425	-0.006793954	3.609816912	3.469957707	TRUE	TRUE
C=C(N)C(=O)NCC1(C2=CC=C(Cl)C(Cl)=C2)CCCCC1	CNCC1(CCCCC1)c1ccc(Cl)c(Cl)c1	0.826977448	0.812699279	0.018720963	3.650935004	3.653895753	TRUE	TRUE
COC1=CC=C2C(=C1)[C@H]1CCCN1C[C@H]2C1=CC=CC=C1	COc1ccc2[C@@H](CN3CCC[C@@H]3c2c1)c1ccccc1	0.824246683	0.804049727	0.031808923	3.652642647	3.939964412	TRUE	TRUE
COC1=CC=C2C(=C1)[C@H]1CCCN1C[C@H]2C1=CC=CC=C1	COc1ccc2[C@@H](CN3CCC[C@@H]3c2c1)c1ccccc1	0.824246683	0.804049727	0.031808923	3.652642647	3.717779277	TRUE	TRUE
COC1=CC=C2C(=C1)[C@H]1CCCN1C[C@H]2C1=CC=CC=C1	COc1ccc2[C@@H](CN3CCC[C@@H]3c2c1)c1ccccc1	0.824246683	0.804049727	0.031808923	3.652642647	3.586393235	TRUE	TRUE
COC1=CC=C2C(=C1)[C@H]1CCCN1C[C@H]2C1=CC=CC=C1	COc1ccc2[C@@H](CN3CCC[C@@H]3c2c1)c1ccccc1	0.824246683	0.804049727	0.031808923	3.652642647	3.567556158	TRUE	TRUE
COC1=CC=C2C(=C1)[C@H]1CCCN1C[C@H]2C1=CC=CC=C1	COc1ccc2[C@@H](CN3CCC[C@@H]3c2c1)c1ccccc1	0.824246683	0.804049727	0.031808923	3.652642647	3.653939841	TRUE	TRUE
COC1=CC=C2C(=C1)[C@H]1CCCN1C[C@H]2C1=CC=CC=C1	COc1ccc2[C@@H](CN3CCC[C@@H]3c2c1)c1ccccc1	0.824246683	0.804049727	0.031808923	3.652642647	3.608842121	TRUE	TRUE
COC1=CC=C2C(=C1)[C@H]1CCCN1C[C@H]2C1=CC=CC=C1	COc1ccc2[C@@H](CN3CCC[C@@H]3c2c1)c1ccccc1	0.824246683	0.804049727	0.031808923	3.652642647	3.559163503	TRUE	TRUE
COC1=CC=C2C(=C1)[C@H]1CCCN1C[C@H]2C1=CC=CC=C1	COc1ccc2[C@@H](CN3CCC[C@@H]3c2c1)c1ccccc1	0.824246683	0.804049727	0.031808923	3.652642647	3.519053392	TRUE	TRUE
COCCNC1(C2=CC3=CC=CC=C3S2)CCCCC1	CCNC1(CCCCC1)c1cc2ccccc2s1	0.828784571	0.82269161	0.057272547	3.701286042	3.79978543	TRUE	TRUE
NC1CCN(CC2(C3=CC=C(Cl)C(Cl)=C3)CCCCC2)CC1	Clc1ccc(cc1Cl)C1(CN2CCCCC2)CCCCC1	0.869270572	0.838299358	0.074429517	3.774536761	3.735134366	TRUE	TRUE
C1=CC=C2SC(C3(NCC4CC4)CCCCC3)=CC2=C1	C(NC1(CCCCC1)c1cc2ccccc2s1)C1CC1	0.827590997	0.818067621	0.076628885	3.714824816	4.474512218	TRUE	TRUE
C1=CC=C2SC(C3(NCC4CC4)CCCCC3)=CC2=C1	C(NC1(CCCCC1)c1cc2ccccc2s1)C1CC1	0.827590997	0.818067621	0.076628885	3.714824816	5.092897776	TRUE	TRUE
C1=CC=C2SC(C3(NCC4CC4)CCCCC3)=CC2=C1	C(NC1(CCCCC1)c1cc2ccccc2s1)C1CC1	0.827590997	0.818067621	0.076628885	3.714824816	5.894863246	TRUE	TRUE
C1=CC=C2SC(C3(NCC4CC4)CCCCC3)=CC2=C1	CCCNC1(CCCCC1)c1cc2ccccc2s1	0.827590997	0.818067621	0.076628885	3.714824816	4.122254217	TRUE	TRUE
NC(=O)C(=O)NCC1(C2=CC=C3C=CC=CC3=C2)CCCCC1	NCC1(CCCCC1)c1ccc2ccccc2c1	0.855478783	0.856240103	0.081369002	3.785625201	7.496765506	TRUE	TRUE
FC1=CC=C(OC2=CC=CC(F)=C2C2CCNCC2)C=C1	Fc1ccc(Oc2cccc(F)c2C2CCNCC2)cc1	0.912933597	0.871419169	0.084743508	3.861633587	7.061642764	TRUE	TRUE
FC1=CC=C(OC2=CC=CC(F)=C2C2CCNCC2)C=C1	Fc1ccc(Oc2cccc(F)c2C2CCNCC2)cc1	0.912933597	0.871419169	0.084743508	3.861633587	5.665504096	TRUE	TRUE
FC1=CC=C(OC2=CC=CC(F)=C2C2CCNCC2)C=C1	Fc1ccc(Oc2cccc(F)c2C2CCNCC2)cc1	0.912933597	0.871419169	0.084743508	3.861633587	8.2107075	TRUE	TRUE
FC1=CC=C(OC2=CC=CC(F)=C2C2CCNCC2)C=C1	Fc1ccc(Oc2cccc(F)c2C2CCNCC2)cc1	0.912933597	0.871419169	0.084743508	3.861633587	6.486383079	TRUE	TRUE
FC1=CC=C(OC2=CC=CC(F)=C2C2CCNCC2)C=C1	Fc1ccc(Oc2cccc(F)c2C2CCNCC2)cc1	0.912933597	0.871419169	0.084743508	3.861633587	8.096889613	TRUE	TRUE
FC1=CC=C(OC2=CC=CC(F)=C2C2CCNCC2)C=C1	Fc1ccc(Oc2cccc(F)c2C2CCNCC2)cc1	0.912933597	0.871419169	0.084743508	3.861633587	7.571810363	TRUE	TRUE
FC1=CC=C(OC2=CC=CC(F)=C2C2CCNCC2)C=C1	Fc1ccc(Oc2cccc(F)c2C2CCNCC2)cc1	0.912933597	0.871419169	0.084743508	3.861633587	6.860742209	TRUE	TRUE
NC(=O)NCC1(C2=CC=C3C=CC=CC3=C2)CCCCC1	CNCC1(CCCCC1)c1ccc2ccccc2c1	0.88554898	0.867487265	0.110741209	3.856314768	4.048667118	TRUE	TRUE
NC(=O)NCC1(C2=CC=C3C=CC=CC3=C2)CCCCC1	NCC1(CCCCC1)c1ccc2ccccc2c1	0.88554898	0.867487265	0.110741209	3.856314768	4.111980693	TRUE	TRUE
CCN(C)CC1(C2=CC=CC3=CC=C(O)C=C32)CCCCC1	CN(C)CC1(CCCCC1)c1cccc2ccccc12	0.883965866	0.828755769	0.121481432	3.82674038	4.056626685	TRUE	TRUE
CCN1C=C(C(=O)O)C(=O)C2=CC=C(CC3=CC=CC=C3)N=C21	CCn1cc(C(O)=O)c(=O)c2ccc(Cc3ccccc3)nc12	0.804085559	0.873335975	0.126524975	3.796483823	6.402274249	TRUE	TRUE
CCN1C=C(C(=O)O)C(=O)C2=CC=C(CC3=CC=CC=C3)N=C21	CCn1cc(C(O)=O)c(=O)c2ccc(Cc3ccccc3)nc12	0.804085559	0.873335975	0.126524975	3.796483823	11.9231168	TRUE	TRUE
CCN1C=C(C(=O)O)C(=O)C2=CC=C(CC3=CC=CC=C3)N=C21	CCn1cc(C(O)=O)c(=O)c2ccc(Cc3ccccc3)nc12	0.804085559	0.873335975	0.126524975	3.796483823	10.83014023	TRUE	TRUE
CN1CCC(C2=CC(F)=C(F)C=C2OC2=CC=C(F)C=C2)CC1	Fc1ccc(Oc2cc(F)c(F)cc2C2CCNCC2)cc1	0.811910635	0.874993963	0.141139726	3.820581637	4.345108299	TRUE	TRUE
CN1CCC(C2=CC(F)=C(F)C=C2OC2=CC=C(F)C=C2)CC1	Fc1ccc(Oc2cc(F)c(F)cc2C2CCNCC2)cc1	0.811910635	0.874993963	0.141139726	3.820581637	5.712007029	TRUE	TRUE
COC1=CC=C2C(=C1)[C@@H]1CCCN1C[C@H]2C1=CC=CC=C1	COc1ccc2[C@@H](CN3CCC[C@H]3c2c1)c1ccccc1	0.824246683	0.804049727	0.203630063	3.824463787	3.80762491	TRUE	TRUE
COC1=CC=C2C(=C1)[C@@H]1CCCN1C[C@H]2C1=CC=CC=C1	COc1ccc2[C@@H](CN3CCC[C@H]3c2c1)c1ccccc1	0.824246683	0.804049727	0.203630063	3.824463787	3.433075386	TRUE	TRUE
COC1=CC=C2C(=C1)[C@@H]1CCCN1C[C@H]2C1=CC=CC=C1	COc1ccc2[C@@H](CN3CCC[C@H]3c2c1)c1ccccc1	0.824246683	0.804049727	0.203630063	3.824463787	3.848636745	TRUE	TRUE
COC1=CC=C2C(=C1)[C@@H]1CCCN1C[C@H]2C1=CC=CC=C1	COc1ccc2[C@@H](CN3CCC[C@H]3c2c1)c1ccccc1	0.824246683	0.804049727	0.203630063	3.824463787	3.798923133	TRUE	TRUE
COC1=CC=C2C(=C1)[C@@H]1CCCN1C[C@H]2C1=CC=CC=C1	COc1ccc2[C@@H](CN3CCC[C@H]3c2c1)c1ccccc1	0.824246683	0.804049727	0.203630063	3.824463787	3.825041411	TRUE	TRUE
COC1=CC=C2C(=C1)[C@@H]1CCCN1C[C@H]2C1=CC=CC=C1	COc1ccc2[C@@H](CN3CCC[C@H]3c2c1)c1ccccc1	0.824246683	0.804049727	0.203630063	3.824463787	3.714471934	TRUE	TRUE
COC1=CC=C2C(=C1)[C@@H]1CCCN1C[C@H]2C1=CC=CC=C1	COc1ccc2[C@@H](CN3CCC[C@H]3c2c1)c1ccccc1	0.824246683	0.804049727	0.203630063	3.824463787	3.722266791	TRUE	TRUE
COC1=CC=C2C(=C1)[C@@H]1CCCN1C[C@H]2C1=CC=CC=C1	COc1ccc2[C@@H](CN3CCC[C@H]3c2c1)c1ccccc1	0.824246683	0.804049727	0.203630063	3.824463787	3.782840608	TRUE	TRUE
COC1=CC=C2C(=C1)[C@@H]1CCCN1C[C@H]2C1=CC=CC=C1	COc1ccc2[C@@H](CN3CCC[C@H]3c2c1)c1ccccc1	0.824246683	0.804049727	0.203630063	3.824463787	3.66051617	TRUE	TRUE
COC1=CC=C2C(=C1)[C@@H]1CCCN1C[C@H]2C1=CC=CC=C1	COc1ccc2[C@@H](CN3CCC[C@H]3c2c1)c1ccccc1	0.824246683	0.804049727	0.203630063	3.824463787	3.725567595	TRUE	TRUE
COC1=CC=C2C(=C1)[C@@H]1CCCN1C[C@H]2C1=CC=CC=C1	COc1ccc2[C@@H](CN3CCC[C@H]3c2c1)c1ccccc1	0.824246683	0.804049727	0.203630063	3.824463787	3.851625083	TRUE	TRUE
CCN1C(=O)C2=CC(CO)=CC=C2C(C2=CC=C(F)C=C2)C1=O	CN1CC(c2ccc(F)cc2)c2ccc(C)cc2C1	0.885641217	0.809003306	0.207806435	3.894988271	5.993424915	TRUE	TRUE
CCN[C@@H]1CCN(C2=CC=C(Cl)C(Cl)=C2)C2=CC=CC=C21	CN[C@@H]1CCN(c2ccc(Cl)c(Cl)c2)c2ccccc12	0.837151934	0.822504727	0.231703905	3.883897879	4.854915106	TRUE	TRUE
CCN[C@@H]1CCN(C2=CC=C(Cl)C(Cl)=C2)C2=CC=CC=C21	N[C@@H]1CCN(c2ccc(Cl)c(Cl)c2)c2ccccc12	0.837151934	0.822504727	0.231703905	3.883897879	4.369651502	TRUE	TRUE
CCN[C@@H]1CCN(C2=CC=C(Cl)C(Cl)=C2)C2=CC=CC=C21	N[C@@H]1CCN(c2ccc(Cl)c(Cl)c2)c2ccccc12	0.837151934	0.822504727	0.231703905	3.883897879	4.336737951	TRUE	TRUE
FC1=CC=C(OC2=CC(F)=C(F)C=C2C2CCNCC2)C=C1	Fc1ccc(Oc2cc(F)c(F)cc2C2CCNCC2)cc1	0.909269053	0.866359187	0.308313692	4.076479246	6.074883102	TRUE	TRUE
FC1=CC=C(OC2=CC(F)=C(F)C=C2C2CCNCC2)C=C1	Fc1ccc(Oc2cc(F)c(F)cc2C2CCNCC2)cc1	0.909269053	0.866359187	0.308313692	4.076479246	5.631680927	TRUE	TRUE
FC1=CC=C(OC2=CC(F)=C(F)C=C2C2CCNCC2)C=C1	Fc1ccc(Oc2cc(F)c(F)cc2C2CCNCC2)cc1	0.909269053	0.866359187	0.308313692	4.076479246	6.453112243	TRUE	TRUE
FC1=CC=C(OC2=CC(F)=C(F)C=C2C2CCNCC2)C=C1	Fc1ccc(Oc2cc(F)c(F)cc2C2CCNCC2)cc1	0.909269053	0.866359187	0.308313692	4.076479246	5.574619411	TRUE	TRUE
FC1=CC=C(OC2=CC(F)=C(F)C=C2C2CCNCC2)C=C1	Fc1ccc(Oc2cc(F)c(F)cc2C2CCNCC2)cc1	0.909269053	0.866359187	0.308313692	4.076479246	5.784823058	TRUE	TRUE
FC1=CC=C(OC2=CC(F)=C(F)C=C2C2CCNCC2)C=C1	Fc1ccc(Oc2cc(F)c(F)cc2C2CCNCC2)cc1	0.909269053	0.866359187	0.308313692	4.076479246	6.833472875	TRUE	TRUE
FC1=CC=C(OC2=CC(F)=C(F)C=C2C2CCNCC2)C=C1	Fc1ccc(Oc2cc(F)c(F)cc2C2CCNCC2)cc1	0.909269053	0.866359187	0.308313692	4.076479246	5.712667106	TRUE	TRUE
OCCNCC1(C2=CC=C3C=CC=CC3=C2)CCCCC1	NCC1(CCCCC1)c1ccc2ccccc2c1	0.821418796	0.863139101	0.316891994	3.993987204	4.888179389	TRUE	TRUE
CC(C)NCC1(C2=CC=C(Cl)C(Cl)=C2)CCCCC1	CNCC1(CCCCC1)c1ccc(Cl)c(Cl)c1	0.806219917	0.85568158	0.338882602	3.993321413	4.158625277	TRUE	TRUE
CC(C)NCC1(C2=CC=C(Cl)C(Cl)=C2)CCCCC1	CCNCC1(CCCCC1)c1ccc(Cl)c(Cl)c1	0.806219917	0.85568158	0.338882602	3.993321413	4.063957019	TRUE	TRUE
CCN(C)CC1(C2=CC=C3C=C(C)C(N)=CC3=C2)CCCCC1	CN(C)CC1(CCCCC1)c1ccc2ccccc2c1	0.815160606	0.82135278	0.436029367	4.065080066	4.164517246	TRUE	TRUE
ClC1=CC=C(C2(CNC3CC3)CCCCC2)C=C1Cl	Clc1ccc(cc1Cl)C1(CNC2CC2)CCCCC1	0.829221726	0.856021912	0.437563969	4.11534492	4.140314696	TRUE	TRUE
ClC1=CC=C(C2(CNC3CC3)CCCCC2)C=C1Cl	Clc1ccc(cc1Cl)C1(CNC2CC2)CCCCC1	0.829221726	0.856021912	0.437563969	4.11534492	4.061597465	TRUE	TRUE
ClC1=CC=C(C2(CNC3CC3)CCCCC2)C=C1Cl	Clc1ccc(cc1Cl)C1(CNC2CC2)CCCCC1	0.829221726	0.856021912	0.437563969	4.11534492	4.052975772	TRUE	TRUE
ClC1=CC=C(C2(CNC3CC3)CCCCC2)C=C1Cl	Clc1ccc(cc1Cl)C1(CNC2CC2)CCCCC1	0.829221726	0.856021912	0.437563969	4.11534492	3.990630267	TRUE	TRUE
ClC1=CC=C(C2(CNC3CC3)CCCCC2)C=C1Cl	Clc1ccc(cc1Cl)C1(CNC2CC2)CCCCC1	0.829221726	0.856021912	0.437563969	4.11534492	4.025454162	TRUE	TRUE
ClC1=CC=C(C2(CN3CCOCC3)CCCCC2)C=C1Cl	Clc1ccc(cc1Cl)C1(CN2CCOCC2)CCCCC1	0.808340507	0.851799245	0.438657309	4.091334374	4.054947494	TRUE	TRUE
ClC1=CC=C(C2(CN3CCOCC3)CCCCC2)C=C1Cl	Clc1ccc(cc1Cl)C1(CN2CCOCC2)CCCCC1	0.808340507	0.851799245	0.438657309	4.091334374	4.160209773	TRUE	TRUE
ClC1=CC=C(C2(CN3CCOCC3)CCCCC2)C=C1Cl	Clc1ccc(cc1Cl)C1(CN2CCOCC2)CCCCC1	0.808340507	0.851799245	0.438657309	4.091334374	4.014391355	TRUE	TRUE
CCNCC1(C2=CC=C3C=CC=CC3=C2)CCCCC1	NCC1(CCCCC1)c1ccc2ccccc2c1	0.84984127	0.872043631	0.529882676	4.244304891	4.371438337	TRUE	TRUE
CN(C)CCC(C#N)(C1=CC=CC=C1)C1=CC=CC=C1	CN(C)CCC(C#N)(c1ccccc1)c1ccccc1	0.826760123	0.870932613	1.337934122	5.028164171	6.478280292	TRUE	TRUE
CN(C)CCC(C#N)(C1=CC=CC=C1)C1=CC=CC=C1	CN(C)CCC(C#N)(c1ccccc1)c1ccccc1	0.826760123	0.870932613	1.337934122	5.028164171	6.808024047	TRUE	TRUE
CCN(C)CCC(C#N)(C1=CC=CC=C1)C1=CC=C(F)C=C1	CN(C)CCC(C#N)(c1ccccc1)c1ccccc1	0.806010451	0.807853364	1.356629624	4.963030752	5.456414727	TRUE	TRUE
CCN(C)CCC(C#N)(C1=CC=CC=C1)C1=CC=CC=C1	CN(C)CCC(C#N)(c1ccccc1)c1ccccc1	0.802483864	0.861554213	1.585891324	5.242466714	6.667008235	TRUE	TRUE
