# Supplementary material for: DeepGraphMolGen, a multi-objective, computational strategy for generating molecules with desirable properties: a graph convolution and reinforcement learning approach
Source: J Cheminform. 2020 Sep 4;12:53. doi: 10.1186/s13321-020-00454-3 (PMC7487898; doi:10.1186/s13321-020-00454-3)
Supplement: Supplementary file 4 — Additional file 4. Molecules generated by Experiment 4 having QED > 0.8 and SA score > 0.8. [file 13321_2020_454_MOESM4_ESM.csv]

SMILES	Parent SMILES	QED	SA	pKi	Environment Reward	Total Reward	No Steric Strain	No Problematic Functional Group
C=CCN1C(=O)N=CC=C(C2=CC(OC)=C(OC)C=C2O)C1=O	NCCc1cc(O)c(O)cc1O	0.833037581	0.825567864	-3.898254306	-0.247111547	-0.028798167	TRUE	TRUE
CCN1CCC1CC1=CC(OC)=C(OC)C=C1O	CC(N)Cc1cc(O)c(O)cc1O	0.869338205	0.808191928	-3.819208655	-0.149141209	-0.02733643	TRUE	TRUE
CC=CCN1CCCC2=C(O)C(OCC)=CC=C2CC1	NCCc1ccc(O)c(O)c1	0.85680676	0.838675933	-3.748288868	-0.060268862	1.722522525	TRUE	TRUE
COC1=C(NCC(C)C)C=C2OCCN(C(C)=O)CCC2=C1	NCCc1cc(O)c(N)cc1O	0.92859041	0.85823113	-3.601107804	0.17825105	1.055218881	TRUE	TRUE
CCOC1=C(O)C=C(C(=O)CN2CCN(C)C2=O)C(OC)=C1	NCCc1cc(O)c(O)cc1O	0.802527961	0.842701849	-3.552043789	0.085723335	0.425937463	TRUE	TRUE
CC=CCOC1=C(O)C=C(C2=CC=C(C)C=NC2=O)C(OC)=C1	NCCc1cc(O)c(O)cc1O	0.859126934	0.820679315	-3.491789474	0.180554088	0.784895523	TRUE	TRUE
COC1=CC(O)=C(OC)C=C1CCN1CCCN(C)C1=O	NCCc1cc(O)c(O)cc1O	0.897767088	0.847441454	-3.470125473	0.267620383	0.812776713	TRUE	TRUE
CCCN(C)C1=C(O)C(C)=C(CC(=O)N(C)C)C(OC)=C1	NCCc1cc(O)c(N)cc1O	0.87355967	0.812592325	-3.46240066	0.216288648	1.53838515	TRUE	TRUE
COC1=CC=C(C2=NN(C)C2)C=C1OC1(C)CCC1	NCCc1ccc(O)c(O)c1	0.834336901	0.802200939	-3.346367062	0.282708092	9.812353355	TRUE	TRUE
COC1=CC=C(C(C)(C)C(=O)N(C(C)=O)C(=O)N(C)C)C=C1O	NCCc1ccc(O)c(O)c1	0.915591425	0.807569549	-3.305264208	0.410434079	1.673468777	TRUE	TRUE
COC1=CC(C2=CN=C2N(C)C(C)=O)=CC=C1OC(C)C	NCCc1ccc(O)c(O)c1	0.855653916	0.806783187	-3.167991758	0.486982659	8.83253958	TRUE	TRUE
CC=CC(=O)NCC(=CC)C1=CC=C(OC)C(O)=C1	NCCc1ccc(O)c(O)c1	0.800572048	0.810337921	-3.162256216	0.441191067	0.45140244	TRUE	TRUE
O=C(C1=CC=CC=C1)C1CCCN1C1=CC=C2CCOC2=C1	CNC(C)C(=O)c1ccccc1	0.811542102	0.815342678	-3.160697402	0.458724692	0.643177483	TRUE	TRUE
CCCOC1=C(O)C=C(CC(=O)N(CC)C(=O)N(C)C)C(OC)=C1	NCCc1cc(O)c(O)cc1O	0.824829353	0.812848732	-3.113910142	0.516305257	0.814445481	TRUE	TRUE
COC1=CC(C(C)CN2CCC2)=CC=C1O	NCCc1ccc(O)c(O)c1	0.845776509	0.840359191	-3.097603802	0.581069211	3.860729387	TRUE	TRUE
COC1=CC2=C(C=C1O)C(SC)=C2C(=O)NC1CC1	NCCc1ccc(O)c(O)c1	0.88574768	0.800831117	-3.042958437	0.636157673	1.923967001	TRUE	TRUE
CC=CC1=C(CC(=O)N(C)CCC)C=C(O)C(OC(C)C)=C1	NCCc1ccc(O)c(O)c1	0.836709171	0.812225813	-2.987086205	0.654386093	4.530546097	TRUE	TRUE
COC1=CC=C(CC2=CC(C)=C(O)C(=O)N2)C(F)=C1O	NCCc1ccc(O)c(O)c1	0.800194724	0.81391135	-2.896137517	0.71050587	3.027550337	TRUE	TRUE
CNC(=O)N(C(C)=O)C(=O)C(C)(C)C1=CC=C(OC)C(O)=C1	NCCc1ccc(O)c(O)c1	0.879474139	0.807691647	-2.893177065	0.786526034	2.99599065	TRUE	TRUE
CNC1=C(C2=CC(N(C)C)=C(O)C=C2OC)C(N2CCC2)=CC(C)=N1	NCCc1cc(N)c(O)cc1O	0.870674308	0.806244986	-2.836744428	0.83271218	1.080147032	TRUE	TRUE
CCOC1=C(OC)C=C(NC)C(CC(=O)N2CCCOCC2=O)=C1	NCCc1cc(O)c(O)cc1N	0.847278223	0.824371684	-2.822253906	0.841933314	3.823065924	TRUE	TRUE
COC1=CC(C2=C3C2N3C2=CC=CC=C2)=CC=C1O	NCCc1ccc(O)c(O)c1	0.851012135	0.817147212	-2.783332793	0.877363867	1.657928696	TRUE	TRUE
COC1=CC=C(C2=CC=C(C=O)C(O)=NC2=O)C=C1O	NCCc1ccc(O)c(O)c1	0.819036698	0.828385269	-2.740821854	0.899137426	2.286762233	TRUE	TRUE
CCN(CC1=CC2=C(O)C(O)=CC=C12)C1=CC=CC=C1	NCCc1ccc(O)c(O)c1	0.83348854	0.814207917	-2.729654138	0.910579633	3.108930536	TRUE	TRUE
CCCOC1=CC(C2=C(F)N(C)C2)=CC=C1O	NCCc1ccc(O)c(O)c1	0.817218088	0.813588601	-2.699336706	0.924007297	1.511092308	TRUE	TRUE
COC1=C(O)C=C(OCC(C)C)C(C2=CC(C)=CC=C2N)=C1	NCCc1cc(O)c(O)cc1O	0.819465804	0.866736208	-2.648877616	1.02986171	1.172281846	TRUE	TRUE
CCCNC1=CC(OC)=C(OC)C=C1C1=CC(=O)NC1	NCCc1cc(O)c(O)cc1N	0.834479381	0.811891438	-2.614962597	1.023945535	2.823466743	TRUE	TRUE
CCCOC1=CC(C2=C3OCCCN3C2=O)=CC=C1OC	NCCc1ccc(O)c(O)c1	0.834951419	0.825038828	-2.478594585	1.173932976	5.326113043	TRUE	TRUE
C=C(CNC(=O)NCC)C1=CC2=C(C=C1OC)OCCO2	NCCc1cc(O)c(O)cc1O	0.86802991	0.823198398	-2.47540576	1.208359862	1.48462106	TRUE	TRUE
CNC1=CC(C(=O)NC(C(=O)C2=CC=CC=C2)C(C)C)=CC=C1	CNC(C)C(=O)c1ccccc1	0.804349304	0.853150662	-2.474797812	1.175239466	1.40849235	TRUE	TRUE
CCOC1=C(OC)C=C(O)C(C2=CC=C2N)=C1	NCCc1cc(O)c(O)cc1O	0.834846258	0.813366015	-2.320269748	1.320479839	1.914332004	TRUE	TRUE
CCOC1=C(OC(C)C)C=C2OC=C(C(=O)NCCN)C2=C1	NCCc1cc(O)c(O)cc1O	0.819411413	0.845506792	-2.304727661	1.352727858	2.212031876	TRUE	TRUE
COC(=O)NC(=O)CC1=CC2=C(C=C1O)OCCO2	NCCc1cc(O)c(O)cc1O	0.814013401	0.850604076	-2.30086093	1.35629386	1.610786828	TRUE	TRUE
C=C(CN1C(=O)C(C)=CC=C1CCC)C1=CC=C(O)C(O)=C1	NCCc1ccc(O)c(O)c1	0.833186125	0.816895952	-1.728006476	1.914612914	2.011884236	TRUE	TRUE
CCC1=CC(O)=C(N(C)C(C)C(=O)C2=CC=CC=C2)C=C1	CC(N)C(=O)c1ccccc1	0.851272517	0.817181667	-1.600549275	2.060442223	2.102032092	TRUE	TRUE
CC1=CC=CC(C(=O)C(C)(N)C2=CC=CC=C2O)=C1	CC(N)C(=O)c1ccccc1	0.828835064	0.815590999	-1.593113686	2.04384969	2.14983989	TRUE	TRUE
CNC1=C(C)C(=O)N1CCC1=CC=C(O)C(OCC(C)C)=C1	NCCc1ccc(O)c(O)c1	0.810970361	0.807906721	-1.359765206	2.25164919	3.819716692	TRUE	TRUE
CCN(C(=O)CC1=CC=C(O)C(O)=C1)C1=CC=CC=C1	NCCc1ccc(O)c(O)c1	0.840436251	0.894340888	-1.124566244	2.602748209	3.38140174	TRUE	TRUE
