# Supplementary material for: DeepGraphMolGen, a multi-objective, computational strategy for generating molecules with desirable properties: a graph convolution and reinforcement learning approach
Source: J Cheminform. 2020 Sep 4;12:53. doi: 10.1186/s13321-020-00454-3 (PMC7487898; doi:10.1186/s13321-020-00454-3)
Supplement: Supplementary file 5 — Additional file 5. Molecules generated by Experiment 5 having QED > 0.8 and SA score > 0.8. [file 13321_2020_454_MOESM5_ESM.csv]

SMILES	Parent SMILES	QED	SA	Environment Reward	Total Reward	No Steric Strain	No Problematic Functional Group	pki_dop	pki_norep
CC(C)N1CCC(C2=C(OC3=CC=CC=C3)C=CC=C2F)CC1=O	Fc1cccc(Oc2ccccc2)c1C1CCNCC1	0.812096705	0.806845235	-4.129200332	0.618975034	TRUE	TRUE	-3.413241557	-2.499045087
CCOC1=CC=C(CC2=CC=C(N)CCN2)C=C1OC	NCCc1ccc(O)c(O)c1	0.865151643	0.802360683	-4.340888136	-0.174429762	TRUE	TRUE	-3.332660253	-1.997042984
COC1=CC=CC=C1OC1=C(C2CCN(C)CC2)C(F)=CC=C1	Fc1cccc(Oc2ccccc2)c1C1CCNCC1	0.832574633	0.878363879	-3.77142028	1.183571137	TRUE	TRUE	-3.039873373	-1.644724015
CC1(C2=C(OC3=CC=CC=C3)C=CC=C2F)CCNCC1	Fc1cccc(Oc2ccccc2)c1C1CCNCC1	0.909514217	0.850248677	-3.561231795	0.70706958	TRUE	TRUE	-2.861488977	-1.270934929
C=C(C)N1CCC(C2=CC=C3C=CC=CC3=C2)=C(C(=O)OCC(=O)NC)C1	CCOC(=O)C1=C(CCNC1)c1ccc2ccccc2c1	0.828448235	0.823166931	-1.129024584	-0.416214261	TRUE	TRUE	-2.50539768	-2.743015977
CC(NC1CCCC1)C(=O)C1=CC=CC(Cl)=C1	CC(NC1CCCC1)C(=O)c1cccc(Cl)c1	0.830932447	0.839927945	-1.049777486	-0.66596234	TRUE	TRUE	-2.49409883	-2.769121298
CC(NC1CCCC1)C(=O)C1=CC=CC(Cl)=C1	CC(NC1CCCC1)C(=O)c1cccc(Cl)c1	0.830932447	0.839927945	-1.049777486	-0.66596234	TRUE	TRUE	-2.49409883	-2.769121298
COC1=CC=C([C@@H]2CN3CCC[C@H]3C3=CC=CC=C32)C=C1OC	Oc1ccc(cc1O)[C@@H]1CN2CCC[C@H]2c2ccccc12	0.855603601	0.80151512	-1.55984177	-1.654023923	TRUE	TRUE	-2.409820271	-2.019963009
CCCOC(=O)C1=C(C2=CC=C3C=C(C)C=CC3=C2)CCNC1	CCOC(=O)C1=C(CCNC1)c1ccc2ccccc2c1	0.871916707	0.836430313	-0.761507637	0.245289925	TRUE	TRUE	-2.327761415	-2.520892275
CN1CC[C@H]1COC1=NOC(COC2=CC=CC=C2)=C1	C(Oc1cc(COc2ccccc2)on1)[C@@H]1CCN1	0.80882528	0.800119068	-0.844014771	7.293990747	TRUE	TRUE	-2.213025769	-2.193580875
NC1(C2=C(F)C=CC=C2OC2=CC=C(F)C=C2)CC(=O)NC(=O)C1	Fc1ccc(Oc2cccc(F)c2C2CCNCC2)cc1	0.84555925	0.816441948	-0.409718589	5.605777981	TRUE	TRUE	-2.17106263	-2.448930791
O=C(O)CCN1CCC(C2=C(F)C=CC=C2OC2=CC=C(F)C=C2)CC1	Fc1ccc(Oc2cccc(F)c2C2CCNCC2)cc1	0.827926098	0.871405987	-0.788195582	0.781163746	TRUE	TRUE	-2.1664328	-2.01923342
CNC(=O)C(C)N1CCC(OC(C2=CC=C(F)C=C2)C2=CC=C(F)C=C2)CC1	CN1CCC(CC1)OC(c1ccc(F)cc1)c1ccc(F)cc1	0.821071592	0.812266342	-0.281244261	1.358424443	TRUE	TRUE	-2.124317992	-2.465834469
CCN1CCC(C2=C(OC3=CC=CC=C3)C=CC=C2F)CC1	Fc1cccc(Oc2ccccc2)c1C1CCNCC1	0.802442568	0.887896176	-1.02790669	2.608189861	TRUE	TRUE	-2.092527243	-1.566798981
CCC1=CC(CN(CC(C)C)C2CCNCC2)=CC=C1	CC(C)CN(Cc1cccc(C)c1)C1CCNCC1	0.854403213	0.86411129	-1.765456644	0.530392103	TRUE	TRUE	-2.091701566	-0.798596237
CCOC1=CC=C([C@@H]2CN3CCC[C@@H]3C3=CC=CC=C32)C=C1	COc1ccc(cc1)[C@@H]1CN2CCC[C@@H]2c2ccccc12	0.833033868	0.805438934	-1.164991852	-1.158580184	TRUE	TRUE	-1.839596673	-0.722788051
COC1=CC=C([C@@H]2CN3CCC[C@@H]3C3=CC=CC=C32)C=C1OC	COc1ccc(cc1OC)[C@@H]1CN2CCC[C@@H]2c2ccccc12	0.855603601	0.80151512	-0.012452699	0.760358868	TRUE	TRUE	-1.833986371	-1.83985038
COC1=CC=C([C@@H]2CN3CCC[C@@H]3C3=CC=CC=C32)C=C1OC	Oc1ccc(cc1O)[C@@H]1CN2CCC[C@@H]2c2ccccc12	0.855603601	0.80151512	-0.012452699	0.80950882	TRUE	TRUE	-1.833986371	-1.83985038
CC(=O)N(C)CC(=O)N[C@@H]1CCN(C2=CC=C(Cl)C(Cl)=C2)C2=CC=CC=C21	N[C@@H]1CCN(c2ccc(Cl)c(Cl)c2)c2ccccc12	0.829446741	0.802287099	0.606445746	2.845048235	TRUE	TRUE	-1.8266007	-2.461976692
OCCN1CCC(C2=CC=CC=C2OC2=CC=C(F)C=C2)CC1	Fc1ccc(Oc2ccccc2C2CCNCC2)cc1	0.910996156	0.896652259	0.121507948	3.387566019	TRUE	TRUE	-1.812954062	-1.760184405
O=C(NCC1=C(CO)C=CO1)C1=C(C2=CC=C(Cl)C(Cl)=C2)CCC1	Clc1ccc(cc1Cl)C1=C(CCC1)C(=O)NCc1ccco1	0.827947113	0.810276772	1.163713785	1.389138116	TRUE	TRUE	-1.780654012	-2.87491462
FC1=CC=CC(OC2=CC=CC=C2)=C1C1CCNCC1	Fc1cccc(Oc2ccccc2)c1C1CCNCC1	0.907672756	0.877810515	-0.782139748	2.19990742	TRUE	TRUE	-1.613014916	-0.278884416
FC1=CC=CC(OC2=CC=CC=C2)=C1C1CCNCC1	Fc1cccc(Oc2ccccc2)c1C1CCNCC1	0.907672756	0.877810515	-0.782139748	1.776949404	TRUE	TRUE	-1.613014916	-0.278884416
OC1CCC(NCCN2CC2)(C2=CC3=CC=CC=C3S2)CC1	CNCCNC1(CCCCC1)c1cc2ccccc2s1	0.832636452	0.805668051	1.268291851	2.304652535	TRUE	TRUE	-1.593726832	-2.418630531
CN1CCC(OC(C2=CC=C(F)C=C2)C2=CC=C(F)C=C2)CC1	CN1CCC(CC1)OC(c1ccc(F)cc1)c1ccc(F)cc1	0.83918535	0.878261082	1.660403708	3.446184514	TRUE	TRUE	-1.537198526	-2.562015541
CCCN1C(=O)C2=CC=CC=C2C(C2=CC=C(F)C(F)=C2)C1=O	CN1CC(c2ccc(F)c(F)c2)c2ccccc2C1	0.813184107	0.818464844	1.136944089	7.77940222	TRUE	TRUE	-1.468875901	-1.919385527
ClC1=CC=C(C2CN(CCN3CCC3)CC3=CC=CC=C32)C=C1	CN1CC(c2ccc(Cl)cc2)c2ccccc2C1	0.837812068	0.829921123	1.205605619	1.385992251	TRUE	TRUE	-1.464379958	-1.938474988
CCNC1CCN(C2=CC=C(Cl)C(Cl)=C2)C2=CC=CC=C21	CNC1CCN(c2ccc(Cl)c(Cl)c2)c2ccccc12	0.837151934	0.822504727	1.226640627	2.162493757	TRUE	TRUE	-1.450137298	-1.924858546
CN(C)CC(C1=CC=C(OC2=CC=CC=C2)C=C1)C1(O)CCCCC1	COc1ccc(cc1)C(CN(C)C)C1(O)CCCCC1	0.818854805	0.811446744	1.134962451	2.924919662	TRUE	TRUE	-1.440757229	-1.834395276
O=C1CC(C2=CC(F)=C(F)C=C2OC2=CC=C(F)C=C2)CC(=O)N1	Fc1ccc(Oc2cc(F)c(F)cc2C2CCNCC2)cc1	0.874712125	0.848641488	1.601382416	7.846742122	TRUE	TRUE	-1.401157856	-2.088965057
CNCCN(C)CC1(C2=CC=C3C=CC(C)=CC3=C2)CCCCC1	CN(C)CC1(CCCCC1)c1ccc2ccccc2c1	0.84133355	0.832905014	0.152834649	0.274718615	TRUE	TRUE	-1.351021442	-0.539123099
O=C1CC(C2=CC(F)=C(F)C=C2OC2=CC=C(F)C=C2)CCN1	Fc1ccc(Oc2cc(F)c(F)cc2C2CCNCC2)cc1	0.931237405	0.802989112	0.622147284	4.730900586	TRUE	TRUE	-1.335854903	-0.902948162
CN1CCC(C2=C(F)C=CC=C2OC2=CC=C(F)C=C2)CC1	Fc1ccc(Oc2cccc(F)c2C2CCNCC2)cc1	0.823514164	0.880404853	2.041264536	5.137095075	TRUE	TRUE	-1.160850653	-1.827360166
COC1=CC=CC([C@@H]2CN3CCC[C@@H]3C3=CC=CC=C32)=C1	COc1cccc(c1)[C@@H]1CN2CCC[C@@H]2c2ccccc12	0.824246683	0.804019951	2.179941938	2.375058053	TRUE	TRUE	-0.913025731	-1.298215184
C1=CC=C2SC(C3(NCC4CC4)CCCCC3)=CC2=C1	C(NC1(CCCCC1)c1cc2ccccc2s1)C1CC1	0.827590997	0.818067621	3.590995811	3.98565161	TRUE	TRUE	-0.741438595	-2.177115665
FC1=CC=C(OC2=CC(F)=C(F)C=C2C2CCNCC2)C=C1	Fc1ccc(Oc2cc(F)c(F)cc2C2CCNCC2)cc1	0.909269053	0.866359187	1.843623385	3.147652743	TRUE	TRUE	-0.558045215	0.250406524
FC1=CC=C(OC2=CC(F)=C(F)C=C2C2CCNCC2)C=C1	Fc1ccc(Oc2cc(F)c(F)cc2C2CCNCC2)cc1	0.909269053	0.866359187	1.843623385	4.200505374	TRUE	TRUE	-0.558045215	0.250406524
FC1=CC=C(OC2=CC(F)=C(F)C=C2C2CCNCC2)C=C1	Fc1ccc(Oc2cc(F)c(F)cc2C2CCNCC2)cc1	0.909269053	0.866359187	1.843623385	3.557789205	TRUE	TRUE	-0.558045215	0.250406524
